# Supplementary material for: Differential Gene Expression of Subcutaneous Adipose Tissue among Lean, Obese, and after RYGB (Different Timepoints): Systematic Review and Analysis
Source: Nutrients. 2022 Nov 21;14(22):4925. doi: 10.3390/nu14224925 (PMC9693162; doi:10.3390/nu14224925)
Supplement: Supplementary file 1 [file nutrients-14-04925-s001.zip]

Archive with 5 entries (5 files):
- Figure S1. Risk of bias graph.jpg
- File S1. Raw expression levels of the genes extracted from each microarray postRYGB vs obese and lean.xlsx
- Table S1. Characteristics of all the studies included in this systematic review revfin 091122.pdf
- Table S2. Summary of the genes with differential expression in SAT using a candidate gene approach..xlsx
- Table S3. Summary of the genes with differential expression in SAT using a transcriptomic approach..xlsx
