# Supplementary material for: Differential Gene Expression of Subcutaneous Adipose Tissue among Lean, Obese, and after RYGB (Different Timepoints): Systematic Review and Analysis
Source: Nutrients. 2022 Nov 21;14(22):4925. doi: 10.3390/nu14224925 (PMC9693162; doi:10.3390/nu14224925)
Supplement: Supplementary file 1 [file nutrients-14-04925-s001.zip › File S1. Raw expression levels of the genes extracted from each microarray postRYGB vs obese and lean.xlsx]

## Sheet: Liu et al. 2016 1 year
ID	Gene symbol	P.Value	log2FC	Reported fold change	Calculated fold change
ILMN_1796316	MMP9	1.55e-14	-2.07	0.238159	-0.761841
ILMN_1651354	SPP1	2.07e-12	-1.84	0.279322	-0.720678		975 GENES CUT-OFF P-VALUE 10^-8
ILMN_1716309	EGFL6	1.46e-14	-1.81	0.285191	-0.714809		606 downregulated
ILMN_2057479	EGFL6	4.5e-13	-1.71	0.30566	-0.69434		369 upregulated
ILMN_1795679	STMN2	1.09e-11	-1.69	0.309927	-0.690073
ILMN_2374449	SPP1	4.35e-12	-1.64	0.320856	-0.679144
ILMN_2302757	FCGBP	8.03e-14	-1.61	0.327598	-0.672402
ILMN_1815205	LYZ	7.21e-12	-1.59	0.332171	-0.667829
ILMN_2126038	STMN2	1.37e-11	-1.59	0.332171	-0.667829
ILMN_2413644	TM4SF19	1.21e-13	-1.45	0.366021	-0.633979
ILMN_2208903	CD52	2.88e-13	-1.41	0.376312	-0.623688
ILMN_1763587	TNMD	3.18e-18	-1.4	0.378929	-0.621071
ILMN_1774874	IL1RN	7.07e-14	-1.36	0.389582	-0.610418
ILMN_3243924	P2RX6	8.39e-20	-1.32	0.400535	-0.599465
ILMN_1677814	ABCC3	1.9e-17	-1.32	0.400535	-0.599465
ILMN_1680874	TUBB2B	1.69e-13	-1.29	0.408951	-0.591049
ILMN_1662932	LCP1	5.6e-17	-1.26	0.417544	-0.582456
ILMN_1803213	MXRA5	1.42e-15	-1.23	0.426317	-0.573683
ILMN_1757387	UCHL1	3.45e-14	-1.19	0.438303	-0.561697
ILMN_1675386	CES1	2.8e-13	-1.18	0.441351	-0.558649
ILMN_1780349	TPR	1.46e-10	-1.18	0.441351	-0.558649
ILMN_1678757	BCYRN1	1.19e-12	-1.17	0.444421	-0.555579
ILMN_2285713	TDP1	9.84e-10	-1.16	0.447513	-0.552487
ILMN_1654396	ITGB2	6.39e-14	-1.15	0.450625	-0.549375
ILMN_1701195	PLA2G7	1.22e-13	-1.15	0.450625	-0.549375
ILMN_2175912	ITGB2	1.17e-14	-1.14	0.45376	-0.54624
ILMN_1807277	IFI30	2.62e-10	-1.14	0.45376	-0.54624
ILMN_1810172	SFRP4	9.04e-12	-1.11	0.463294	-0.536706
ILMN_2078599	ACP5	6.27e-11	-1.11	0.463294	-0.536706
ILMN_1726589	CD248	1e-16	-1.09	0.469761	-0.530239
ILMN_2368318	FGR	6.92e-14	-1.04	0.486327	-0.513673
ILMN_1754894	C1orf162	4.42e-14	-1.03	0.48971	-0.51029
ILMN_1751851	CECR1	2.06e-13	-1.03	0.48971	-0.51029
ILMN_1733415	MFAP5	3.97e-13	-1.01	0.496546	-0.503454
ILMN_2150095	CES1P1	5.96e-10	-1.01	0.496546	-0.503454
ILMN_1716246	FRZB	4.49e-09	-0.997	0.501041	-0.498959
ILMN_1670870	ALCAM	2.25e-14	-0.994	0.502084	-0.497916
ILMN_2192072	MMP7	1.48e-10	-0.983	0.505927	-0.494073
ILMN_1741404	MSC	6.2e-15	-0.963	0.512989	-0.487011
ILMN_1750974	S100A9	8.59e-08	-0.961	0.513701	-0.486299
ILMN_2389506	HSD11B1	1.66e-09	-0.957	0.515127	-0.484873
ILMN_1778977	TYROBP	1.65e-12	-0.955	0.515842	-0.484158
ILMN_1720282	NQO1	3.26e-14	-0.953	0.516557	-0.483443
ILMN_2361104	ZMAT3	1.71e-09	-0.947	0.51871	-0.48129
ILMN_2359945	CES1	2.38e-13	-0.945	0.51943	-0.48057
ILMN_2364022	SLC16A3	3.35e-16	-0.941	0.520872	-0.479128
ILMN_2389501	HSD11B1	7.91e-10	-0.927	0.525951	-0.474049
ILMN_2319000	MATK	8.2e-12	-0.914	0.530712	-0.469288
ILMN_1811370	HSD11B1	5.54e-09	-0.914	0.530712	-0.469288
ILMN_1715068	AQP9	1.16e-12	-0.912	0.531448	-0.468552
ILMN_1699931	HCST	1.54e-12	-0.907	0.533293	-0.466707
ILMN_3307868	CHI3L1	3.17e-09	-0.903	0.534774	-0.465226
ILMN_1709795	RAC2	1.26e-13	-0.902	0.535144	-0.464856
ILMN_1689734	IL1RN	4.62e-11	-0.895	0.537747	-0.462253
ILMN_1793695	ITIH5	6.63e-15	-0.893	0.538493	-0.461507
ILMN_2109708	TYMP	3.14e-15	-0.892	0.538867	-0.461133
ILMN_1652631	GLIPR2	8.47e-16	-0.881	0.542991	-0.457009
ILMN_1720484	CRTAP	1.78e-17	-0.87	0.547147	-0.452853
ILMN_1800512	HMOX1	5.83e-12	-0.867	0.548286	-0.451714
ILMN_1693826	HAVCR2	1.49e-14	-0.865	0.549046	-0.450954
ILMN_1718063	LIPA	9.19e-12	-0.861	0.550571	-0.449429
ILMN_1695880	LOX	5.59e-16	-0.858	0.551717	-0.448283
ILMN_2203271	FPR3	1.82e-14	-0.857	0.552099	-0.447901
ILMN_2123743	FCER1G	3.17e-11	-0.853	0.553632	-0.446368
ILMN_1728478	CXCL16	6.38e-15	-0.851	0.5544	-0.4456
ILMN_2288483	CEP19	2.46e-11	-0.847	0.55594	-0.44406
ILMN_1772359	LAPTM5	1.07e-11	-0.843	0.557483	-0.442517
ILMN_2047511	ADAP1	2.27e-20	-0.831	0.562139	-0.437861
ILMN_2123312	ERAP2	6.79e-09	-0.828	0.56331	-0.43669
ILMN_1745806	PEMT	7.18e-11	-0.824	0.564874	-0.435126
ILMN_2254635	ITGAX	1.62e-10	-0.816	0.568015	-0.431985
ILMN_1730670	FSTL3	1.19e-10	-0.805	0.572362	-0.427638
ILMN_1795158	FGR	8.81e-13	-0.8	0.574349	-0.425651
ILMN_1685403	MMP7	1.14e-09	-0.796	0.575944	-0.424056
ILMN_1742789	LPXN	5.13e-14	-0.794	0.576743	-0.423257
ILMN_1667081	CCND2	1.83e-12	-0.768	0.587231	-0.412769
ILMN_1795762	PLEK	3.48e-11	-0.767	0.587638	-0.412362
ILMN_1784948	SPOCD1	1.21e-11	-0.761	0.590087	-0.409913
ILMN_1796734	SPARC	3.22e-16	-0.759	0.590906	-0.409094
ILMN_1722622	CD163	1.23e-10	-0.757	0.591726	-0.408274
ILMN_2397721	GLB1	1.11e-18	-0.756	0.592136	-0.407864
ILMN_1663390	CDC20	2.84e-15	-0.756	0.592136	-0.407864
ILMN_2366330	FERMT3	6.05e-14	-0.755	0.592546	-0.407454
ILMN_1763000	ADAP2	3.1e-14	-0.754	0.592957	-0.407043
ILMN_1701933	SNCA	9.34e-11	-0.747	0.595841	-0.404159
ILMN_3223126	TYMP	2.33e-11	-0.743	0.597496	-0.402504
ILMN_1676336	NCEH1	4.68e-12	-0.74	0.598739	-0.401261
ILMN_1666594	IRF8	3.79e-09	-0.739	0.599155	-0.400845
ILMN_1735155	GLB1	5.8e-18	-0.737	0.599986	-0.400014
ILMN_2067656	CCND2	1.52e-13	-0.725	0.604997	-0.395003
ILMN_1723198	CDKN2B	4.34e-11	-0.725	0.604997	-0.395003
ILMN_2331082	MS4A7	1.02e-10	-0.721	0.606677	-0.393323
ILMN_1796409	C1QB	8.08e-09	-0.72	0.607097	-0.392903
ILMN_1684306	S100A4	1.04e-11	-0.719	0.607518	-0.392482
ILMN_3235637	LOC100128288	1.58e-08	-0.718	0.60794	-0.39206
ILMN_1676213	SRPX2	1.96e-10	-0.716	0.608783	-0.391217
ILMN_2359800	MS4A6A	5.44e-10	-0.715	0.609205	-0.390795
ILMN_1702487	SGK1	4.13e-12	-0.714	0.609628	-0.390372
ILMN_2157441	HLA-DRA	5.58e-13	-0.713	0.61005	-0.38995
ILMN_1797731	MS4A6A	2.07e-09	-0.712	0.610473	-0.389527
ILMN_2379599	CD163	2.27e-10	-0.71	0.61132	-0.38868
ILMN_1715748	FLNC	2.9e-08	-0.71	0.61132	-0.38868
ILMN_1674243	TFRC	1.88e-08	-0.708	0.612168	-0.387832
ILMN_1782070	NPL	1.62e-13	-0.707	0.612593	-0.387407
ILMN_1666932	FCGR2A	2.2e-12	-0.706	0.613017	-0.386983
ILMN_1714861	CD68	6.72e-11	-0.701	0.615146	-0.384854
ILMN_1761733	HLA-DMB	1.74e-12	-0.7	0.615572	-0.384428
ILMN_1721035	MS4A6A	4.32e-11	-0.694	0.618138	-0.381862
ILMN_1763452	EVI2B	4.5e-14	-0.691	0.619424	-0.380576
ILMN_3221432	PRG4	3.15e-10	-0.691	0.619424	-0.380576
ILMN_1783909	COL6A2	1.41e-09	-0.685	0.622006	-0.377994
ILMN_1689655	HLA-DRA	2.99e-12	-0.683	0.622869	-0.377131
ILMN_1697268	EMILIN2	1.13e-09	-0.683	0.622869	-0.377131
ILMN_2149494	NPL	5.37e-13	-0.682	0.623301	-0.376699
ILMN_1746517	KYNU	5.62e-15	-0.676	0.625898	-0.374102
ILMN_2379644	CD74	1.87e-12	-0.676	0.625898	-0.374102
ILMN_2085862	SLC15A3	4.35e-11	-0.676	0.625898	-0.374102
ILMN_1668063	FCN1	2.62e-10	-0.676	0.625898	-0.374102
ILMN_1798528	SULT1A2	8.62e-11	-0.674	0.626767	-0.373233
ILMN_2359907	CD68	4.18e-13	-0.669	0.628942	-0.371058
ILMN_1785902	C1QC	4.06e-08	-0.661	0.63244	-0.36756
ILMN_1769245	GLIPR1	5.12e-12	-0.658	0.633756	-0.366244
ILMN_2038775	TUBB2A	8.37e-08	-0.658	0.633756	-0.366244
ILMN_1689968	PLEKHO2	3.7e-11	-0.657	0.634196	-0.365804
ILMN_1688780	S100A4	6.96e-11	-0.656	0.634635	-0.365365
ILMN_1798706	GPR183	1.25e-14	-0.65	0.63728	-0.36272
ILMN_1780533	RNASE6	7.59e-11	-0.65	0.63728	-0.36272
ILMN_1688480	CCND1	9.03e-08	-0.641	0.641268	-0.358732
ILMN_3229324	SGK1	8.57e-10	-0.64	0.641713	-0.358287
ILMN_1813139	ANKDD1A	4.59e-08	-0.64	0.641713	-0.358287
ILMN_1660364	CYTH4	6.59e-12	-0.638	0.642603	-0.357397
ILMN_3297126	TYMP	9.1e-12	-0.638	0.642603	-0.357397
ILMN_2105573	CCL3L3	5.46e-12	-0.637	0.643049	-0.356951
ILMN_1659047	HIST2H2AA3	8.98e-11	-0.635	0.643941	-0.356059
ILMN_1728799	FBP1	8.87e-09	-0.633	0.644834	-0.355166
ILMN_1667748	ANKRD33	2.82e-12	-0.632	0.645281	-0.354719
ILMN_2398159	DKK3	3.9e-10	-0.632	0.645281	-0.354719
ILMN_1714602	CD86	1.48e-14	-0.631	0.645729	-0.354271
ILMN_1760027	WAS	3.6e-13	-0.631	0.645729	-0.354271
ILMN_1766169	BCAT1	9.35e-14	-0.63	0.646176	-0.353824
ILMN_1737163	SH3BGRL3	1.77e-10	-0.627	0.647521	-0.352479
ILMN_1887987	LINC00968	1.3e-10	-0.625	0.64842	-0.35158
ILMN_1714586	VGLL3	1.88e-10	-0.623	0.649319	-0.350681
ILMN_2049364	METTL21A	3e-09	-0.623	0.649319	-0.350681
ILMN_2376723	CDKN2B	3.01e-09	-0.623	0.649319	-0.350681
ILMN_1784884	LILRB3	3.05e-14	-0.622	0.64977	-0.35023
ILMN_1727402	HCLS1	2.22e-15	-0.617	0.652025	-0.347975
ILMN_1658071	ATP1B1	1.83e-10	-0.614	0.653383	-0.346617
ILMN_2207505	LEP	3.47e-08	-0.613	0.653836	-0.346164
ILMN_3305938	SGK1	4.25e-11	-0.611	0.654743	-0.345257
ILMN_1792473	AIF1	1.32e-11	-0.608	0.656106	-0.343894
ILMN_2400759	CPVL	1.4e-08	-0.608	0.656106	-0.343894
ILMN_1753342	SAT1	1.71e-17	-0.602	0.65884	-0.34116
ILMN_1745356	CXCL9	9.31e-08	-0.602	0.65884	-0.34116
ILMN_1658926	NOTCH3	2.02e-08	-0.599	0.660211	-0.339789
ILMN_2374865	ATF3	3.46e-10	-0.598	0.660669	-0.339331
ILMN_2144426	HIST2H2AA3	1.97e-11	-0.597	0.661127	-0.338873
ILMN_2087656	SLCO2B1	3.27e-09	-0.593	0.662963	-0.337037
ILMN_1750805	ARHGAP30	5.11e-14	-0.59	0.664343	-0.335657
ILMN_1759513	RND3	1.76e-12	-0.59	0.664343	-0.335657
ILMN_1771261	SYNC	5.05e-09	-0.585	0.666649	-0.333351
ILMN_2371280	CSF3R	2e-08	-0.585	0.666649	-0.333351
ILMN_1796537	FYB	2.51e-18	-0.581	0.6685	-0.3315
ILMN_2359742	CTSB	5.12e-10	-0.58	0.668964	-0.331036
ILMN_1676563	HTRA1	4.19e-12	-0.577	0.670356	-0.329644
ILMN_1785852	NABP1	4.62e-11	-0.576	0.670821	-0.329179
ILMN_1713124	AKR1C3	3.13e-13	-0.575	0.671286	-0.328714
ILMN_1815673	DKK3	3.85e-10	-0.574	0.671752	-0.328248
ILMN_1703538	AIF1	2.83e-08	-0.573	0.672217	-0.327783
ILMN_1656900	SULT1A1	4.74e-08	-0.573	0.672217	-0.327783
ILMN_1668374	ITGB5	5.45e-15	-0.572	0.672684	-0.327316
ILMN_3242900	HIST2H2AA4	1.46e-10	-0.572	0.672684	-0.327316
ILMN_1736567	CD74	3e-09	-0.571	0.67315	-0.32685
ILMN_1711566	TIMP1	8.63e-08	-0.571	0.67315	-0.32685
ILMN_1757406	HIST1H1C	8.15e-09	-0.569	0.674084	-0.325916
ILMN_1799725	DOCK2	2.56e-12	-0.566	0.675487	-0.324513
ILMN_3238196	CYTH4	1.59e-11	-0.566	0.675487	-0.324513
ILMN_2059549	SYK	2.86e-12	-0.565	0.675955	-0.324045
ILMN_1719316	TMED3	2.9e-10	-0.563	0.676893	-0.323107
ILMN_1682928	CPVL	2.21e-09	-0.563	0.676893	-0.323107
ILMN_1775542	FCMR	5.26e-11	-0.561	0.677832	-0.322168
ILMN_2289849	FCGR2A	1.78e-10	-0.559	0.678772	-0.321228
ILMN_2190084	VAMP8	9.97e-09	-0.558	0.679243	-0.320757
ILMN_2283388	C20orf24	1.18e-14	-0.557	0.679714	-0.320286
ILMN_1790859	PLAC9	1.8e-09	-0.557	0.679714	-0.320286
ILMN_1789507	COL11A1	3.01e-11	-0.555	0.680657	-0.319343
ILMN_1744487	C1QTNF5	1.46e-11	-0.552	0.682074	-0.317926
ILMN_1814917	TLE2	5.35e-09	-0.552	0.682074	-0.317926
ILMN_1806908	PRKCB	5.68e-14	-0.549	0.683494	-0.316506
ILMN_1666976	PLD3	9.72e-12	-0.548	0.683968	-0.316032
ILMN_1713749	CORO1A	1.7e-11	-0.548	0.683968	-0.316032
ILMN_1690939	TYMP	5.56e-10	-0.547	0.684442	-0.315558
ILMN_1676663	TNFRSF11B	7.42e-13	-0.543	0.686342	-0.313658
ILMN_2392043	SPI1	1.04e-10	-0.543	0.686342	-0.313658
ILMN_1691410	BAMBI	1.99e-08	-0.543	0.686342	-0.313658
ILMN_2311166	ITGB5	8.61e-14	-0.542	0.686818	-0.313182
ILMN_2316386	GPBAR1	2.05e-09	-0.538	0.688725	-0.311275
ILMN_1749662	GPX1	6.67e-11	-0.537	0.689203	-0.310797
ILMN_1674038	CTSD	8.48e-08	-0.536	0.68968	-0.31032
ILMN_1797875	ALOX5AP	8.78e-08	-0.536	0.68968	-0.31032
ILMN_1696360	CTSB	4.65e-09	-0.534	0.690637	-0.309363
ILMN_1738675	PTPN6	1.66e-10	-0.532	0.691595	-0.308405
ILMN_1682312	CYBB	3e-10	-0.532	0.691595	-0.308405
ILMN_1771688	RAB7B	1.23e-12	-0.53	0.692555	-0.307445
ILMN_1727709	GPBAR1	2.54e-10	-0.529	0.693035	-0.306965
ILMN_2339294	LILRB5	5.66e-08	-0.528	0.693515	-0.306485
ILMN_2396444	CD14	1.35e-08	-0.527	0.693996	-0.306004
ILMN_1696463	SPI1	1.05e-11	-0.526	0.694478	-0.305522
ILMN_1674250	NCKAP1L	1.71e-09	-0.526	0.694478	-0.305522
ILMN_2207504	LEP	2.6e-08	-0.526	0.694478	-0.305522
ILMN_1669409	VSIG4	9.21e-08	-0.526	0.694478	-0.305522
ILMN_1805992	SHTN1	7.32e-13	-0.524	0.695441	-0.304559
ILMN_1695851	PARVG	1.3e-13	-0.522	0.696406	-0.303594
ILMN_1807825	LY86	5.53e-09	-0.521	0.696889	-0.303111
ILMN_1663916	ARHGAP9	5.08e-15	-0.52	0.697372	-0.302628
ILMN_2173835	FTH1P3	1.9e-11	-0.52	0.697372	-0.302628
ILMN_1733538	RGS10	5.07e-09	-0.52	0.697372	-0.302628
ILMN_1730291	ATP1B1	1.09e-08	-0.519	0.697855	-0.302145
ILMN_1761199	SLCO2B1	3.95e-09	-0.515	0.699793	-0.300207
ILMN_1734184	PLBD2	5.44e-09	-0.514	0.700278	-0.299722
ILMN_2129505	CYB561A3	3.15e-10	-0.511	0.701736	-0.298264
ILMN_1692731	TTYH3	3.46e-09	-0.511	0.701736	-0.298264
ILMN_1672124	FAM198B	6.72e-08	-0.51	0.702222	-0.297778
ILMN_1811702	GRN	2.71e-11	-0.508	0.703197	-0.296803
ILMN_1749403	TSPAN33	2.76e-11	-0.507	0.703684	-0.296316
ILMN_2400372	SULT1A2	6.24e-08	-0.507	0.703684	-0.296316
ILMN_2387599	C20orf24	2.56e-14	-0.506	0.704172	-0.295828
ILMN_1683146	FTH1	3.2e-10	-0.506	0.704172	-0.295828
ILMN_2054928	XPNPEP3	6.09e-08	-0.506	0.704172	-0.295828
ILMN_1796755	ITGB5	4.01e-09	-0.502	0.706127	-0.293873
ILMN_1698766	PYCARD	1.48e-09	-0.498	0.708088	-0.291912
ILMN_2413808	CD53	6.58e-13	-0.497	0.708579	-0.291421
ILMN_1687757	AKR1C4	4.64e-12	-0.497	0.708579	-0.291421
ILMN_2098126	CCL5	2.32e-08	-0.496	0.70907	-0.29093
ILMN_1679195	C20orf24	3.8e-13	-0.494	0.710054	-0.289946
ILMN_1686623	CSF1R	1.5e-09	-0.493	0.710546	-0.289454
ILMN_1788098	LHCGR	1.36e-08	-0.492	0.711039	-0.288961
ILMN_1685009	ITGAM	6.35e-10	-0.491	0.711532	-0.288468
ILMN_1780582	CD83	1e-09	-0.491	0.711532	-0.288468
ILMN_1691364	STAT1	7.12e-09	-0.491	0.711532	-0.288468
ILMN_1779071	FEZ1	4.8e-15	-0.489	0.712519	-0.287481
ILMN_1910180	NRP2	1.46e-11	-0.486	0.714002	-0.285998
ILMN_1733270	CD163	2.37e-11	-0.486	0.714002	-0.285998
ILMN_1744604	CYBA	2.61e-09	-0.486	0.714002	-0.285998
ILMN_1774229	SLC7A4	6.35e-08	-0.486	0.714002	-0.285998
ILMN_2383611	PTPRE	4.85e-14	-0.484	0.714992	-0.285008
ILMN_1773395	RDH5	1.39e-08	-0.484	0.714992	-0.285008
ILMN_1792689	HIST1H2AC	1.62e-10	-0.482	0.715984	-0.284016
ILMN_1685397	ITGA3	4.79e-09	-0.48	0.716978	-0.283022
ILMN_1791280	HSPB8	3.5e-08	-0.48	0.716978	-0.283022
ILMN_2111237	MN1	1.54e-09	-0.479	0.717475	-0.282525
ILMN_2328666	CD83	2.34e-09	-0.479	0.717475	-0.282525
ILMN_1780057	RENBP	5.94e-08	-0.476	0.718968	-0.281032
ILMN_3304072	PRG4	6.55e-09	-0.474	0.719966	-0.280034
ILMN_1689160	DPEP2	1.79e-11	-0.472	0.720964	-0.279036
ILMN_1715173	RPS6KA1	2.34e-10	-0.471	0.721464	-0.278536
ILMN_1717056	TXNRD1	3.71e-09	-0.471	0.721464	-0.278536
ILMN_1761463	EFHD2	2.36e-11	-0.469	0.722465	-0.277535
ILMN_1667519	RRAS2	7.64e-10	-0.468	0.722966	-0.277034
ILMN_1715662	CCDC80	3.04e-11	-0.467	0.723467	-0.276533
ILMN_1701248	TREM2	7.43e-09	-0.467	0.723467	-0.276533
ILMN_1689836	C5AR1	8.72e-14	-0.466	0.723969	-0.276031
ILMN_1732151	COL6A1	2.11e-08	-0.466	0.723969	-0.276031
ILMN_1745954	CORO1C	3.65e-11	-0.464	0.724973	-0.275027
ILMN_1724250	GRN	8.32e-08	-0.464	0.724973	-0.275027
ILMN_1773079	COL3A1	2.61e-08	-0.461	0.726483	-0.273517
ILMN_2061043	CD48	2.38e-12	-0.459	0.72749	-0.27251
ILMN_1788160	KIF5B	4.9e-09	-0.458	0.727995	-0.272005
ILMN_1718936	LST1	1.92e-08	-0.458	0.727995	-0.272005
ILMN_1768973	HIST2H2AC	2.03e-08	-0.458	0.727995	-0.272005
ILMN_1656011	RGS1	4.79e-11	-0.457	0.7285	-0.2715
ILMN_1662799	GPSM3	4.14e-11	-0.456	0.729005	-0.270995
ILMN_1793730	DCSTAMP	8.48e-11	-0.455	0.72951	-0.27049
ILMN_1673363	ADGRE5	5.77e-10	-0.454	0.730016	-0.269984
ILMN_1781155	LYN	2.42e-08	-0.454	0.730016	-0.269984
ILMN_1750101	S100A11	8.64e-08	-0.454	0.730016	-0.269984
ILMN_1662026	BTK	2.47e-11	-0.453	0.730522	-0.269478
ILMN_1674985	TMEM51	5.47e-14	-0.452	0.731029	-0.268971
ILMN_2379130	IRAK1	1.96e-11	-0.452	0.731029	-0.268971
ILMN_2179083	LOXL4	6.76e-08	-0.452	0.731029	-0.268971
ILMN_1794190	CCPG1	3.49e-14	-0.451	0.731536	-0.268464
ILMN_1804822	SRXN1	1.76e-12	-0.451	0.731536	-0.268464
ILMN_2412336	AKR1C2	8.67e-09	-0.451	0.731536	-0.268464
ILMN_1675797	EPDR1	3.37e-08	-0.448	0.733058	-0.266942
ILMN_1766637	GLA	1.11e-14	-0.447	0.733567	-0.266433
ILMN_3251658	LILRA6	7.08e-08	-0.446	0.734075	-0.265925
ILMN_1728512	YWHAH	7.55e-13	-0.444	0.735094	-0.264906
ILMN_2282641	TBXAS1	1.1e-08	-0.444	0.735094	-0.264906
ILMN_1662843	CD53	1.23e-13	-0.443	0.735603	-0.264397
ILMN_1773963	GNA15	2.96e-10	-0.443	0.735603	-0.264397
ILMN_1743032	CTSS	1.06e-11	-0.441	0.736624	-0.263376
ILMN_1701875	ZYX	1.35e-10	-0.441	0.736624	-0.263376
ILMN_1729117	COL5A2	3.89e-08	-0.44	0.737135	-0.262865
ILMN_1769013	ASGR1	3.72e-09	-0.438	0.738157	-0.261843
ILMN_1729234	TPP1	4.71e-09	-0.438	0.738157	-0.261843
ILMN_2366334	FERMT3	5.63e-13	-0.437	0.738669	-0.261331
ILMN_2169439	ITGAV	1.63e-08	-0.437	0.738669	-0.261331
ILMN_1801516	GPC1	6.22e-12	-0.435	0.739694	-0.260306
ILMN_3240594	RNU4ATAC	4.98e-11	-0.427	0.743807	-0.256193
ILMN_1660871	NEK6	6.04e-10	-0.427	0.743807	-0.256193
ILMN_2077623	RRAS2	3.62e-08	-0.427	0.743807	-0.256193
ILMN_2125747	LOC606724	6.76e-11	-0.426	0.744323	-0.255677
ILMN_1724066	PLCB2	5.95e-12	-0.425	0.744839	-0.255161
ILMN_1743199	EGR2	1.32e-09	-0.425	0.744839	-0.255161
ILMN_1664761	TMEM138	2.29e-11	-0.423	0.745872	-0.254128
ILMN_2168217	GPR183	5.62e-13	-0.42	0.747425	-0.252575
ILMN_1734543	PTPRE	2.18e-12	-0.42	0.747425	-0.252575
ILMN_1778136	ZMYND15	5.52e-14	-0.419	0.747943	-0.252057
ILMN_1701655	SLC8B1	2.47e-10	-0.417	0.74898	-0.25102
ILMN_2138765	PLIN2	2.62e-08	-0.416	0.7495	-0.2505
ILMN_2335704	NCF4	4.09e-09	-0.413	0.75106	-0.24894
ILMN_1660021	PLIN3	6.77e-10	-0.412	0.751581	-0.248419
ILMN_1659766	BAG3	4.81e-08	-0.412	0.751581	-0.248419
ILMN_2115005	FGD2	5.29e-08	-0.412	0.751581	-0.248419
ILMN_2159453	STXBP2	1.05e-10	-0.411	0.752102	-0.247898
ILMN_1691341	IL7R	6e-08	-0.411	0.752102	-0.247898
ILMN_2374340	PLAUR	5.13e-10	-0.409	0.753145	-0.246855
ILMN_1721134	TGM1	2.46e-12	-0.405	0.755236	-0.244764
ILMN_1792455	TMEM158	3.12e-10	-0.404	0.75576	-0.24424
ILMN_1751120	HIST1H4H	5.74e-13	-0.402	0.756808	-0.243192
ILMN_1778723	JAML	6.83e-09	-0.401	0.757333	-0.242667
ILMN_1661631	LILRA3	3.45e-10	-0.398	0.75891	-0.24109
ILMN_1796216	VASH1	6.21e-08	-0.395	0.760489	-0.239511
ILMN_1796245	DNASE2	2.43e-13	-0.394	0.761017	-0.238983
ILMN_1710756	ENO1	1.76e-10	-0.394	0.761017	-0.238983
ILMN_1750409	RAB9A	9.92e-10	-0.394	0.761017	-0.238983
ILMN_1716678	NPC2	6.8e-15	-0.391	0.762601	-0.237399
ILMN_1785005	NCF4	1.78e-10	-0.391	0.762601	-0.237399
ILMN_1800354	CST3	8.43e-12	-0.39	0.76313	-0.23687
ILMN_1712888	HSPH1	2.53e-11	-0.39	0.76313	-0.23687
ILMN_1788783	TRAM2	8.23e-09	-0.39	0.76313	-0.23687
ILMN_1771179	CYB561	3.18e-12	-0.387	0.764718	-0.235282
ILMN_1720889	MSMO1	2.53e-08	-0.387	0.764718	-0.235282
ILMN_1763540	PSME4	3.27e-13	-0.386	0.765248	-0.234752
ILMN_1705676	MRAP	5.13e-08	-0.385	0.765779	-0.234221
ILMN_1715809	OGFRL1	4.55e-13	-0.384	0.76631	-0.23369
ILMN_1787529	C3AR1	5.95e-13	-0.384	0.76631	-0.23369
ILMN_1744517	GNS	5.23e-10	-0.384	0.76631	-0.23369
ILMN_2188722	GLS	2.33e-09	-0.384	0.76631	-0.23369
ILMN_1660691	RAB31	4.38e-09	-0.384	0.76631	-0.23369
ILMN_1657892	TLR8	6.22e-11	-0.383	0.766841	-0.233159
ILMN_1675656	PPFIBP2	1.33e-10	-0.383	0.766841	-0.233159
ILMN_2396991	HCST	3.84e-10	-0.383	0.766841	-0.233159
ILMN_1661755	FAM129B	2.31e-08	-0.383	0.766841	-0.233159
ILMN_1775330	C15orf52	1.04e-09	-0.382	0.767373	-0.232627
ILMN_1754121	CSK	5.11e-08	-0.382	0.767373	-0.232627
ILMN_1763837	ANPEP	6.13e-08	-0.382	0.767373	-0.232627
ILMN_1693552	CD300A	2.92e-10	-0.381	0.767905	-0.232095
ILMN_1667371	SLA	1.52e-11	-0.38	0.768438	-0.231562
ILMN_1720303	OSTM1	4.7e-09	-0.379	0.76897	-0.23103
ILMN_1813846	P2RX4	9.7e-08	-0.378	0.769504	-0.230496
ILMN_1738992	MNDA	4.18e-13	-0.377	0.770037	-0.229963
ILMN_1779147	ENC1	3.91e-11	-0.377	0.770037	-0.229963
ILMN_1815190	METTL1	2.37e-08	-0.376	0.770571	-0.229429
ILMN_1687978	PHLDA1	5.93e-08	-0.375	0.771105	-0.228895
ILMN_1789751	MFSD1	6.54e-08	-0.374	0.77164	-0.22836
ILMN_1652825	IL10RA	1.99e-08	-0.373	0.772175	-0.227825
ILMN_1718285	HOXC8	8e-08	-0.371	0.773246	-0.226754
ILMN_1798270	SMCO4	1.4e-09	-0.37	0.773782	-0.226218
ILMN_1752046	SH2B3	8.63e-09	-0.37	0.773782	-0.226218
ILMN_1752802	CLPTM1L	3.05e-08	-0.369	0.774319	-0.225681
ILMN_1733675	MPP1	3.38e-08	-0.368	0.774856	-0.225144
ILMN_1772686	FGD3	1.34e-10	-0.367	0.775393	-0.224607
ILMN_1702301	DOCK10	7e-13	-0.366	0.775931	-0.224069
ILMN_1787705	ATP6V1B2	4.85e-10	-0.366	0.775931	-0.224069
ILMN_2109416	NAPSB	6.59e-09	-0.366	0.775931	-0.224069
ILMN_1680353	NSF	1.45e-12	-0.365	0.776469	-0.223531
ILMN_1678833	CCR1	1.88e-09	-0.365	0.776469	-0.223531
ILMN_1757210	CALML4	2.11e-10	-0.364	0.777007	-0.222993
ILMN_1670302	HK3	5.98e-12	-0.362	0.778085	-0.221915
ILMN_1911042	PIP4K2A	6.21e-10	-0.362	0.778085	-0.221915
ILMN_1678143	ARHGDIB	2.07e-10	-0.361	0.778625	-0.221375
ILMN_2049274	ARHGDIG	8.38e-10	-0.361	0.778625	-0.221375
ILMN_1741165	SLC11A1	8.25e-11	-0.36	0.779165	-0.220835
ILMN_1673282	LAMP2	1.89e-09	-0.36	0.779165	-0.220835
ILMN_3272378	EZR	7.53e-08	-0.36	0.779165	-0.220835
ILMN_1662618	SQSTM1	7.46e-11	-0.359	0.779705	-0.220295
ILMN_1747622	CD33	8.43e-10	-0.359	0.779705	-0.220295
ILMN_2224486	C3orf14	6.1e-09	-0.359	0.779705	-0.220295
ILMN_2412214	LGALS9	1.68e-09	-0.358	0.780245	-0.219755
ILMN_1784532	COL22A1	9.53e-09	-0.356	0.781328	-0.218672
ILMN_1730612	DBNDD2	4.14e-08	-0.356	0.781328	-0.218672
ILMN_1759341	MAN2B1	4.2e-08	-0.356	0.781328	-0.218672
ILMN_1719518	ARF4	2.46e-10	-0.354	0.782412	-0.217588
ILMN_1716983	LILRA2	1.31e-09	-0.354	0.782412	-0.217588
ILMN_2360401	LFNG	2.22e-13	-0.353	0.782954	-0.217046
ILMN_1697554	SASH3	7.62e-10	-0.353	0.782954	-0.217046
ILMN_2095759	OGFRL1	1.04e-08	-0.352	0.783497	-0.216503
ILMN_3236637	PIP4K2A	4.04e-09	-0.351	0.78404	-0.21596
ILMN_3224926	RBM47	5.21e-09	-0.35	0.784584	-0.215416
ILMN_2042771	PTTG1	2.12e-08	-0.35	0.784584	-0.215416
ILMN_1737308	GLRX	1.44e-08	-0.349	0.785128	-0.214872
ILMN_1767816	APH1B	2.82e-10	-0.348	0.785673	-0.214327
ILMN_2324421	TXNRD1	5.27e-08	-0.348	0.785673	-0.214327
ILMN_1734229	SPPL2A	4.52e-09	-0.347	0.786217	-0.213783
ILMN_1791792	TIGAR	4.91e-12	-0.346	0.786762	-0.213238
ILMN_1699887	ST14	2.55e-08	-0.346	0.786762	-0.213238
ILMN_1756992	MUC1	2.9e-13	-0.345	0.787308	-0.212692
ILMN_1732071	HIST2H2BE	2.11e-09	-0.344	0.787854	-0.212146
ILMN_1741392	SLC25A20	1.29e-10	-0.343	0.7884	-0.2116
ILMN_1791771	HCK	6.91e-09	-0.343	0.7884	-0.2116
ILMN_1690464	SLC35G1	1.13e-08	-0.343	0.7884	-0.2116
ILMN_1806692	HEXB	1.21e-08	-0.343	0.7884	-0.2116
ILMN_2362858	PILRA	4.41e-11	-0.342	0.788947	-0.211053
ILMN_2184184	ANXA1	6.11e-08	-0.341	0.789494	-0.210506
ILMN_1769433	IQGAP2	4.65e-08	-0.34	0.790041	-0.209959
ILMN_1802615	CDK6	8.32e-15	-0.339	0.790589	-0.209411
ILMN_1804332	GPR137	3.82e-12	-0.339	0.790589	-0.209411
ILMN_2115434	RAB32	7e-10	-0.339	0.790589	-0.209411
ILMN_1759326	P2RX7	1.27e-12	-0.338	0.791137	-0.208863
ILMN_1677827	TLR7	3.58e-09	-0.338	0.791137	-0.208863
ILMN_2112744	P2RX6P	5.23e-09	-0.337	0.791686	-0.208314
ILMN_1791211	DOK2	1.31e-10	-0.336	0.792235	-0.207765
ILMN_1707084	UBE2D4	5.03e-08	-0.334	0.793334	-0.206666
ILMN_2354953	NQO1	1.6e-10	-0.331	0.794985	-0.205015
ILMN_2378376	CYB561	1.2e-09	-0.331	0.794985	-0.205015
ILMN_2346573	PSME3	2.86e-10	-0.329	0.796088	-0.203912
ILMN_2352303	RASSF2	2.17e-08	-0.329	0.796088	-0.203912
ILMN_1673252	AIMP2	3.1e-09	-0.328	0.79664	-0.20336
ILMN_1735764	HTR2B	7.08e-09	-0.326	0.797745	-0.202255
ILMN_1778956	STS	7.37e-08	-0.326	0.797745	-0.202255
ILMN_1716913	TRAPPC1	4.03e-11	-0.325	0.798298	-0.201702
ILMN_1666553	SLC25A19	8.87e-10	-0.325	0.798298	-0.201702
ILMN_1671509	CCL3	6.44e-08	-0.325	0.798298	-0.201702
ILMN_1719286	CTSA	2.69e-08	-0.321	0.800515	-0.199485
ILMN_1803560	LAT2	1.7e-13	-0.316	0.803294	-0.196706
ILMN_1705570	H2AFY2	1.85e-10	-0.316	0.803294	-0.196706
ILMN_1712026	NLRP3	9.72e-14	-0.314	0.804408	-0.195592
ILMN_1712532	CARD9	8.01e-11	-0.314	0.804408	-0.195592
ILMN_1694810	PANX2	5.54e-18	-0.313	0.804966	-0.195034
ILMN_1715416	NUP188	8.14e-08	-0.31	0.806642	-0.193358
ILMN_1771376	PEA15	3.04e-10	-0.308	0.807761	-0.192239
ILMN_2338452	SERPINA1	5.99e-10	-0.308	0.807761	-0.192239
ILMN_1749109	PSAP	3.03e-09	-0.308	0.807761	-0.192239
ILMN_1737514	KYNU	6.11e-09	-0.306	0.808881	-0.191119
ILMN_2408851	ARHGAP30	1.17e-10	-0.305	0.809442	-0.190558
ILMN_1804629	TPK1	2.83e-10	-0.305	0.809442	-0.190558
ILMN_1800975	PSME3	1e-08	-0.304	0.810003	-0.189997
ILMN_2367418	OSCAR	1.11e-12	-0.303	0.810565	-0.189435
ILMN_1677404	RAP2A	5.75e-10	-0.303	0.810565	-0.189435
ILMN_2185845	BRSK1	3.31e-11	-0.301	0.81169	-0.18831
ILMN_1792314	ACTR1A	1.56e-10	-0.301	0.81169	-0.18831
ILMN_1782352	VENTX	6.88e-09	-0.301	0.81169	-0.18831
ILMN_2345353	LST1	1.3e-08	-0.3	0.812252	-0.187748
ILMN_1691508	PLAUR	9.02e-08	-0.3	0.812252	-0.187748
ILMN_1662741	LPAR2	6.24e-10	-0.299	0.812816	-0.187184
ILMN_1726769	CNDP2	1.93e-09	-0.298	0.813379	-0.186621
ILMN_1757370	SMPD1	9.29e-09	-0.298	0.813379	-0.186621
ILMN_1739236	ZNF668	2.63e-11	-0.297	0.813943	-0.186057
ILMN_1773125	ENTPD1	5.07e-11	-0.295	0.815072	-0.184928
ILMN_2157075	LRCH4	2.08e-09	-0.295	0.815072	-0.184928
ILMN_2355559	PSAP	7.36e-09	-0.295	0.815072	-0.184928
ILMN_1729123	PTPA	6.42e-11	-0.29	0.817902	-0.182098
ILMN_1738523	MYD88	4.56e-09	-0.289	0.818469	-0.181531
ILMN_1807972	MICAL1	3.08e-08	-0.289	0.818469	-0.181531
ILMN_1791726	TUBB3	3.54e-08	-0.288	0.819037	-0.180963
ILMN_2208413	ARHGAP15	8.66e-08	-0.288	0.819037	-0.180963
ILMN_1658639	SLC46A3	4.41e-09	-0.287	0.819605	-0.180395
ILMN_2099528	BTLA	1.87e-09	-0.286	0.820173	-0.179827
ILMN_1656413	ZMPSTE24	6.95e-10	-0.285	0.820742	-0.179258
ILMN_1731181	TEX2	3.66e-09	-0.285	0.820742	-0.179258
ILMN_1782560	CD86	1.1e-09	-0.284	0.821311	-0.178689
ILMN_1715569	CCDC53	1.25e-09	-0.284	0.821311	-0.178689
ILMN_2373495	H2AFY	7.83e-10	-0.283	0.82188	-0.17812
ILMN_1688373	LST1	6.64e-09	-0.283	0.82188	-0.17812
ILMN_1730039	IGSF21	1.45e-10	-0.281	0.82302	-0.17698
ILMN_2408543	PLAUR	3.58e-08	-0.281	0.82302	-0.17698
ILMN_3247821	TMEM206	2.7e-11	-0.28	0.823591	-0.176409
ILMN_2112988	NCF1C	1.69e-08	-0.28	0.823591	-0.176409
ILMN_1774604	PNKD	7.65e-08	-0.279	0.824162	-0.175838
ILMN_1733579	EVI2A	3.07e-08	-0.278	0.824734	-0.175266
ILMN_1776181	BIRC3	2.96e-08	-0.277	0.825305	-0.174695
ILMN_1742705	SLC39A11	9.39e-08	-0.277	0.825305	-0.174695
ILMN_1680367	C10orf90	7.88e-12	-0.276	0.825878	-0.174122
ILMN_1787461	RUNX3	4.95e-09	-0.276	0.825878	-0.174122
ILMN_1727284	CD4	8.49e-09	-0.276	0.825878	-0.174122
ILMN_1668559	RGS10	6.51e-08	-0.276	0.825878	-0.174122
ILMN_1676361	ARHGAP22	1.72e-12	-0.272	0.828171	-0.171829
ILMN_1667224	SLAMF8	2.04e-11	-0.271	0.828745	-0.171255
ILMN_1805693	GMIP	8.34e-08	-0.271	0.828745	-0.171255
ILMN_1745573	TTC13	2.13e-12	-0.27	0.82932	-0.17068
ILMN_1696622	SLC38A6	2.63e-08	-0.27	0.82932	-0.17068
ILMN_1809957	AP2S1	4.31e-10	-0.269	0.829895	-0.170105
ILMN_1767900	LGI2	1.34e-11	-0.265	0.832199	-0.167801
ILMN_1677440	ATP6AP2	1.4e-09	-0.265	0.832199	-0.167801
ILMN_1665909	LASP1	4.71e-08	-0.262	0.833931	-0.166069
ILMN_1730816	GPR162	1.08e-08	-0.261	0.834509	-0.165491
ILMN_1814726	SCARB2	2.27e-10	-0.26	0.835088	-0.164912
ILMN_1723004	CD72	7.67e-10	-0.26	0.835088	-0.164912
ILMN_1710434	TBC1D10C	1.84e-08	-0.26	0.835088	-0.164912
ILMN_1789130	DNASE2B	2.68e-08	-0.259	0.835667	-0.164333
ILMN_1669888	CSTA	6.91e-11	-0.258	0.836246	-0.163754
ILMN_1698367	CD84	1.12e-08	-0.258	0.836246	-0.163754
ILMN_1723035	OLR1	1.8e-11	-0.256	0.837406	-0.162594
ILMN_1726720	NUSAP1	2.35e-10	-0.256	0.837406	-0.162594
ILMN_1796642	NCF2	2.69e-08	-0.256	0.837406	-0.162594
ILMN_2301083	UBE2C	1.09e-09	-0.255	0.837987	-0.162013
ILMN_1720113	PTPRO	9.45e-09	-0.254	0.838568	-0.161432
ILMN_2151817	PFN1	1.48e-08	-0.253	0.83915	-0.16085
ILMN_2316878	RBPMS	1.12e-11	-0.251	0.840314	-0.159686
ILMN_1660111	UCHL3	9.68e-09	-0.251	0.840314	-0.159686
ILMN_1681239	MYO1F	2.38e-11	-0.25	0.840896	-0.159104
ILMN_1665943	MAP4K1	5.55e-12	-0.248	0.842063	-0.157937
ILMN_1686097	TOP2A	2.33e-09	-0.248	0.842063	-0.157937
ILMN_1702691	TNFAIP3	4.86e-09	-0.247	0.842647	-0.157353
ILMN_1770663	KRT24	8.59e-08	-0.246	0.843231	-0.156769
ILMN_1753243	DNAJB11	1.09e-09	-0.243	0.844986	-0.155014
ILMN_1786050	RBBP9	1.27e-08	-0.243	0.844986	-0.155014
ILMN_1757347	KIAA0930	2.13e-08	-0.243	0.844986	-0.155014
ILMN_2375825	CD37	1.2e-09	-0.242	0.845572	-0.154428
ILMN_1709204	CLEC4A	3.31e-09	-0.242	0.845572	-0.154428
ILMN_1678300	LOC146880	2.71e-11	-0.24	0.846745	-0.153255
ILMN_1806408	ACADVL	7.12e-08	-0.24	0.846745	-0.153255
ILMN_2196078	SLAMF6	6.36e-11	-0.239	0.847332	-0.152668
ILMN_2044453	LPAR5	3.33e-08	-0.239	0.847332	-0.152668
ILMN_1746864	CYTIP	5.99e-09	-0.238	0.84792	-0.15208
ILMN_2382657	ARHGAP9	1.66e-11	-0.236	0.849096	-0.150904
ILMN_1714349	GLCE	2.6e-08	-0.236	0.849096	-0.150904
ILMN_2310896	NLRP3	2.7e-09	-0.234	0.850274	-0.149726
ILMN_1729188	HAMP	3.24e-08	-0.234	0.850274	-0.149726
ILMN_1653498	IGSF6	3.69e-08	-0.234	0.850274	-0.149726
ILMN_1810334	COMMD7	2.71e-09	-0.233	0.850864	-0.149136
ILMN_1715131	CCR7	6.35e-09	-0.231	0.852044	-0.147956
ILMN_2375418	DPH2	3.3e-08	-0.231	0.852044	-0.147956
ILMN_2145280	DEF6	4.52e-08	-0.231	0.852044	-0.147956
ILMN_2330845	NSF	8.49e-08	-0.231	0.852044	-0.147956
ILMN_1789596	ETV6	5.11e-08	-0.23	0.852635	-0.147365
ILMN_1653292	PFKFB4	2.68e-10	-0.227	0.85441	-0.14559
ILMN_1753064	TTC13	3.75e-09	-0.227	0.85441	-0.14559
ILMN_1657483	SEC23B	2.18e-08	-0.226	0.855002	-0.144998
ILMN_1723709	C9orf116	3.46e-08	-0.224	0.856188	-0.143812
ILMN_1783333	CMC2	5.96e-08	-0.224	0.856188	-0.143812
ILMN_1666545	GCNT1	2.78e-09	-0.222	0.857376	-0.142624
ILMN_1700923	ATG4C	3.02e-09	-0.222	0.857376	-0.142624
ILMN_2395711	ARRB2	2.74e-08	-0.222	0.857376	-0.142624
ILMN_1701906	CD300C	2.92e-08	-0.222	0.857376	-0.142624
ILMN_3243061	SIGLEC14	3.92e-08	-0.22	0.858565	-0.141435
ILMN_1691946	FAM173B	1.46e-08	-0.219	0.859161	-0.140839
ILMN_1653856	UBASH3B	2.71e-09	-0.218	0.859756	-0.140244
ILMN_2218856	CCL3L1	5.67e-09	-0.217	0.860353	-0.139647
ILMN_1812392	TMSB10	6.91e-08	-0.217	0.860353	-0.139647
ILMN_1792489	ARPC2	9.58e-08	-0.217	0.860353	-0.139647
ILMN_2323944	FAM110A	3.11e-11	-0.216	0.860949	-0.139051
ILMN_2124471	SLC36A1	4.6e-11	-0.215	0.861546	-0.138454
ILMN_3239031	SYNC	1.19e-08	-0.215	0.861546	-0.138454
ILMN_1659544	STX3	1.73e-08	-0.214	0.862144	-0.137856
ILMN_1746836	PTAFR	4.42e-08	-0.214	0.862144	-0.137856
ILMN_2409290	CCPG1	4.13e-09	-0.21	0.864537	-0.135463
ILMN_1679555	TIMM23	6.41e-08	-0.209	0.865137	-0.134863
ILMN_2411781	RYR1	7.77e-08	-0.208	0.865737	-0.134263
ILMN_1724407	TACC3	1.26e-09	-0.207	0.866337	-0.133663
ILMN_2320888	CXCR4	1.36e-09	-0.206	0.866938	-0.133062
ILMN_1801939	CCNB2	6.01e-09	-0.206	0.866938	-0.133062
ILMN_2100815	TMEM9B	8.68e-08	-0.206	0.866938	-0.133062
ILMN_2384591	HN1	2.6e-08	-0.205	0.867539	-0.132461
ILMN_2261600	FCGR1B	1.26e-11	-0.201	0.869947	-0.130053
ILMN_1659960	IL4I1	2.96e-09	-0.201	0.869947	-0.130053
ILMN_1805410	C15orf48	8.17e-08	-0.198	0.871758	-0.128242
ILMN_1680102	C11orf45	4e-12	-0.197	0.872363	-0.127637
ILMN_2212909	MELK	8.5e-10	-0.197	0.872363	-0.127637
ILMN_1726189	MS4A14	1.87e-09	-0.194	0.874179	-0.125821
ILMN_1720373	SLC7A5	9.85e-09	-0.191	0.875998	-0.124002
ILMN_2166524	CCNYL1	3.51e-08	-0.191	0.875998	-0.124002
ILMN_1809947	TMEM155	2.61e-08	-0.189	0.877214	-0.122786
ILMN_1703327	PSTPIP1	3.51e-10	-0.187	0.87843	-0.12157
ILMN_1683450	CDCA5	5.5e-09	-0.187	0.87843	-0.12157
ILMN_1705403	CYP2S1	4.66e-09	-0.186	0.87904	-0.12096
ILMN_1777519	ITGB7	3.86e-08	-0.186	0.87904	-0.12096
ILMN_2176063	FCGR1A	1.02e-10	-0.185	0.879649	-0.120351
ILMN_1690125	PDLIM7	1.64e-08	-0.185	0.879649	-0.120351
ILMN_1691483	CLU	7.76e-10	-0.184	0.880259	-0.119741
ILMN_1749591	ITGAL	3.69e-11	-0.183	0.880869	-0.119131
ILMN_1716264	ANKRD1	2.89e-08	-0.183	0.880869	-0.119131
ILMN_2404625	LAT	1.93e-08	-0.18	0.882703	-0.117297
ILMN_1690397	DYNC1I1	2.37e-10	-0.179	0.883315	-0.116685
ILMN_1718771	CCDC24	3.05e-08	-0.178	0.883928	-0.116072
ILMN_1782729	CLECL1	3.95e-09	-0.176	0.885154	-0.114846
ILMN_2285996	KIAA0101	3.95e-08	-0.175	0.885768	-0.114232
ILMN_2049021	PTTG3P	8.35e-08	-0.174	0.886382	-0.113618
ILMN_2397028	SERPINB8	6.4e-09	-0.172	0.887611	-0.112389
ILMN_2241953	PILRA	4.59e-08	-0.171	0.888227	-0.111773
ILMN_2326953	LAT2	2.25e-08	-0.169	0.889459	-0.110541
ILMN_2112357	CD300LF	4.66e-08	-0.167	0.890693	-0.109307
ILMN_2235283	MAPK1	6.38e-08	-0.167	0.890693	-0.109307
ILMN_1791366	RCOR2	5.61e-08	-0.165	0.891929	-0.108071
ILMN_1729915	PILRA	2.79e-10	-0.164	0.892547	-0.107453
ILMN_1705047	TLR8	7.71e-09	-0.162	0.893785	-0.106215
ILMN_1680955	AURKA	3.5e-09	-0.161	0.894405	-0.105595
ILMN_1716276	CCL4L1	2.13e-08	-0.161	0.894405	-0.105595
ILMN_1718960	SERPINB8	6.3e-08	-0.16	0.895025	-0.104975
ILMN_1680937	HIST1H2BC	3.49e-09	-0.159	0.895646	-0.104354
ILMN_1747016	CEP55	4.01e-08	-0.159	0.895646	-0.104354
ILMN_1829707	IER5L	9.94e-08	-0.156	0.89751	-0.10249
ILMN_1721247	KRT75	6.72e-08	-0.154	0.898755	-0.101245
ILMN_1731184	MELK	7.44e-09	-0.149	0.901875	-0.0981246
ILMN_1654560	TLR6	2.32e-08	-0.148	0.902501	-0.0974993
ILMN_1786125	CCNA2	1.41e-08	-0.141	0.90689	-0.0931097
ILMN_1711493	PRAM1	5.28e-08	-0.141	0.90689	-0.0931097
ILMN_1781966	OSBP2	2.36e-09	-0.136	0.910039	-0.0899612
ILMN_2136971	FABP3	5.93e-08	-0.131	0.913198	-0.0868017
ILMN_2235137	FANCD2	9.72e-08	-0.124	0.91764	-0.0823601
ILMN_1811470	PLEK2	8.23e-10	-0.121	0.91955	-0.08045
ILMN_1699925	TGM5	3.5e-08	-0.116	0.922742	-0.0772575
ILMN_1687947	HIST1H2BE	4.09e-09	-0.115	0.923382	-0.0766177
ILMN_1708348	ADAM8	3.6e-08	-0.105	0.929805	-0.0701951
ILMN_1674574	VNN1	6.19e-08	-0.103	0.931095	-0.0689052
ILMN_1681829	ZNF606	8.46e-08	0.124	1.08975	0.0897521
ILMN_2061310	ZNF280C	8.57e-08	0.131	1.09505	0.0950525
ILMN_1669275	ZNF16	7.39e-09	0.134	1.09733	0.0973319
ILMN_1800420	RNF214	1.95e-08	0.15	1.10957	0.109569
ILMN_1654099	LRIG2	3.89e-08	0.15	1.10957	0.109569
ILMN_1746516	RPS25	4.73e-08	0.153	1.11188	0.111879
ILMN_2362847	PPARA	2.04e-08	0.154	1.11265	0.11265
ILMN_1713086	RPL27A	8.07e-08	0.161	1.11806	0.118062
ILMN_1756355	NDUFS3	9.52e-08	0.163	1.11961	0.119613
ILMN_2052863	RNF5P1	1.61e-08	0.167	1.12272	0.122721
ILMN_1719199	TULP3	9.15e-08	0.168	1.1235	0.1235
ILMN_1728228	ZNF548	3.41e-08	0.175	1.12896	0.128964
ILMN_1683575	TMLHE	8.78e-08	0.182	1.13446	0.134455
ILMN_2160388	RPL24	4.19e-08	0.183	1.13524	0.135242
ILMN_2332795	ZNF16	5.37e-09	0.189	1.13997	0.139973
ILMN_1676010	SP1	8.26e-08	0.191	1.14155	0.141555
ILMN_1688034	COIL	1.93e-08	0.192	1.14235	0.142346
ILMN_2073732	CBLL1	7.14e-08	0.194	1.14393	0.143931
ILMN_1663090	SON	3.46e-08	0.196	1.14552	0.145518
ILMN_1678814	UBL5	5.19e-08	0.196	1.14552	0.145518
ILMN_2247988	MOCS1	7.54e-10	0.197	1.14631	0.146312
ILMN_1786852	ZCCHC3	8.54e-08	0.197	1.14631	0.146312
ILMN_1682100	IGSF10	4.42e-08	0.201	1.14949	0.149495
ILMN_1810229	ARID4A	9.46e-08	0.202	1.15029	0.150292
ILMN_1662686	USPL1	5.61e-09	0.205	1.15269	0.152686
ILMN_1794967	EIF4ENIF1	1.99e-08	0.206	1.15349	0.153486
ILMN_1772700	TMEM18	5.6e-09	0.207	1.15429	0.154285
ILMN_1726181	C19orf52	4.69e-08	0.207	1.15429	0.154285
ILMN_1750167	PRR3	3.38e-08	0.208	1.15509	0.155086
ILMN_1781516	SUPT16H	9.06e-08	0.21	1.15669	0.156688
ILMN_1652085	MPHOSPH10	3.33e-08	0.212	1.15829	0.158293
ILMN_2048478	SLC22A3	1.81e-08	0.213	1.1591	0.159096
ILMN_1748650	MRPL45	8.39e-09	0.214	1.1599	0.1599
ILMN_1750507	RPL9	1.64e-08	0.214	1.1599	0.1599
ILMN_2124816	ZNF34	7.36e-14	0.217	1.16231	0.162314
ILMN_1659874	SCAF4	1.52e-09	0.217	1.16231	0.162314
ILMN_1722726	ARHGAP32	6.11e-09	0.217	1.16231	0.162314
ILMN_1666635	RPS14	2.43e-08	0.217	1.16231	0.162314
ILMN_2157219	AASS	1.28e-10	0.219	1.16393	0.163927
ILMN_1767324	EIF4EBP1	1.01e-09	0.219	1.16393	0.163927
ILMN_1760180	MID2	1.8e-10	0.221	1.16554	0.165541
ILMN_1813207	MRPS9	4.5e-09	0.222	1.16635	0.166349
ILMN_1765091	ANKHD1	8.29e-09	0.223	1.16716	0.167158
ILMN_1811178	SCAPER	4.29e-09	0.226	1.16959	0.169588
ILMN_1703524	SRP68	1.42e-09	0.227	1.1704	0.170399
ILMN_2070355	SDHAF1	3.21e-09	0.227	1.1704	0.170399
ILMN_1777584	KARS	3.64e-08	0.228	1.17121	0.17121
ILMN_1695797	NCOA6	6.94e-08	0.228	1.17121	0.17121
ILMN_1769473	SETD2	2.08e-08	0.229	1.17202	0.172022
ILMN_1662334	DNAJA3	6.19e-09	0.231	1.17365	0.173648
ILMN_1668683	KMT2A	2.61e-08	0.231	1.17365	0.173648
ILMN_1712320	DDX50	6.89e-10	0.234	1.17609	0.176091
ILMN_1847822	KIAA0368	5.32e-09	0.234	1.17609	0.176091
ILMN_1706734	ZNF451	1.14e-09	0.235	1.17691	0.176907
ILMN_2154566	RPL10A	2.67e-08	0.235	1.17691	0.176907
ILMN_1808939	RPS6	1.65e-08	0.236	1.17772	0.177723
ILMN_1736015	JADE1	9.07e-11	0.238	1.17936	0.179357
ILMN_2123871	TMEM18	8.32e-10	0.238	1.17936	0.179357
ILMN_1654552	MRPS31	4.41e-08	0.239	1.18017	0.180174
ILMN_2329927	ABCG1	9.3e-08	0.241	1.18181	0.181812
ILMN_1717294	PTPN3	3.16e-08	0.242	1.18263	0.182631
ILMN_1813763	SLC20A2	1.9e-10	0.244	1.18427	0.184272
ILMN_1708098	LIX1L	7.46e-10	0.244	1.18427	0.184272
ILMN_1788347	CIPC	7.57e-09	0.244	1.18427	0.184272
ILMN_1700044	SAP130	1.64e-09	0.245	1.18509	0.185093
ILMN_1851547	FAM120C	2.84e-08	0.245	1.18509	0.185093
ILMN_1670028	LPIN2	3.58e-09	0.246	1.18591	0.185914
ILMN_1902658	LINC01278	3.48e-11	0.247	1.18674	0.186737
ILMN_1798533	ZNF22	1.24e-08	0.247	1.18674	0.186737
ILMN_1808391	DUSP4	6.36e-08	0.247	1.18674	0.186737
ILMN_1752394	CCNB1IP1	1.13e-08	0.249	1.18838	0.188383
ILMN_1682957	PACSIN3	6.17e-09	0.25	1.18921	0.189207
ILMN_1658259	DRG1	5.09e-11	0.251	1.19003	0.190032
ILMN_1726239	TBCA	3.46e-10	0.251	1.19003	0.190032
ILMN_1660186	SYF2	2.32e-08	0.251	1.19003	0.190032
ILMN_1722838	MRPL46	3.74e-09	0.252	1.19086	0.190857
ILMN_1656807	RPL27	7.83e-09	0.252	1.19086	0.190857
ILMN_1661683	THRA	1.45e-08	0.253	1.19168	0.191683
ILMN_1668498	CWF19L2	2.81e-10	0.256	1.19416	0.194163
ILMN_1731648	FOXJ2	6.87e-10	0.256	1.19416	0.194163
ILMN_1736555	ZNF280D	1.01e-09	0.259	1.19665	0.196649
ILMN_1792951	ZHX2	4.11e-10	0.261	1.19831	0.198309
ILMN_2325978	HDGFRP2	2.82e-08	0.261	1.19831	0.198309
ILMN_2160727	CYTH3	1.59e-09	0.262	1.19914	0.19914
ILMN_1787949	RPS15A	9.89e-14	0.263	1.19997	0.199971
ILMN_1662417	LRPPRC	1.23e-08	0.263	1.19997	0.199971
ILMN_1761322	FHOD3	2.5e-08	0.263	1.19997	0.199971
ILMN_1761159	ESYT1	1.44e-08	0.264	1.2008	0.200803
ILMN_2114422	NOD1	2.24e-08	0.264	1.2008	0.200803
ILMN_1722774	VPS72	3.49e-13	0.265	1.20164	0.201636
ILMN_1795495	ERCC5	6.59e-09	0.265	1.20164	0.201636
ILMN_1705774	TIGD5	3.14e-10	0.267	1.2033	0.203303
ILMN_1658800	BRPF3	2.06e-09	0.267	1.2033	0.203303
ILMN_2324998	NGDN	1.84e-10	0.268	1.20414	0.204137
ILMN_1707810	RPS5	1.44e-09	0.268	1.20414	0.204137
ILMN_1792076	TRERF1	3.68e-09	0.268	1.20414	0.204137
ILMN_1687922	RP9	6.27e-10	0.269	1.20497	0.204972
ILMN_1743456	ZCCHC14	1.12e-08	0.269	1.20497	0.204972
ILMN_3243700	RPS8	8.53e-08	0.269	1.20497	0.204972
ILMN_1725620	GGNBP2	1.11e-11	0.27	1.20581	0.205808
ILMN_1720476	PHF2	9.28e-12	0.271	1.20664	0.206644
ILMN_1671603	MED30	8.7e-08	0.271	1.20664	0.206644
ILMN_1779399	SNRPA	6.74e-12	0.273	1.20832	0.208318
ILMN_1768751	MTA3	7.15e-11	0.274	1.20916	0.209156
ILMN_2175075	SRSF4	4.8e-08	0.274	1.20916	0.209156
ILMN_2080751	ADNP2	2.29e-10	0.277	1.21167	0.211673
ILMN_1788607	RPL23A	4.04e-08	0.278	1.21251	0.212513
ILMN_3177285	HNRNPR	6.1e-10	0.279	1.21335	0.213354
ILMN_1761069	UVRAG	4.85e-13	0.28	1.21419	0.214195
ILMN_1751453	ABCC9	8.92e-08	0.281	1.21504	0.215037
ILMN_1723843	CSNK2A2	9.02e-10	0.282	1.21588	0.215879
ILMN_2337241	RPS15A	2.76e-08	0.282	1.21588	0.215879
ILMN_1665554	BRF2	1.43e-12	0.285	1.21841	0.21841
ILMN_1775939	SF3B2	7.95e-08	0.285	1.21841	0.21841
ILMN_2123567	SENP2	4.01e-11	0.287	1.2201	0.220101
ILMN_2108709	ANKRD11	3.9e-08	0.287	1.2201	0.220101
ILMN_1655497	EIF4B	2.91e-09	0.288	1.22095	0.220947
ILMN_1699737	TRAP1	2.9e-08	0.288	1.22095	0.220947
ILMN_1814661	PHLPP1	1.18e-11	0.289	1.22179	0.221793
ILMN_1811957	CAMSAP1	2.82e-10	0.289	1.22179	0.221793
ILMN_1741204	KLHDC2	3.65e-08	0.292	1.22434	0.224336
ILMN_2394777	DTNA	6.23e-09	0.293	1.22519	0.225185
ILMN_1678323	AASS	2.56e-12	0.294	1.22603	0.226035
ILMN_1793543	CIART	7.74e-08	0.295	1.22688	0.226885
ILMN_1738677	PRPF8	7.89e-09	0.297	1.22859	0.228587
ILMN_2061452	ORC2	3.37e-08	0.297	1.22859	0.228587
ILMN_2079386	RPL22	9.32e-09	0.298	1.22944	0.229439
ILMN_1684771	PGRMC1	1.18e-08	0.299	1.23029	0.230291
ILMN_2252813	TAF5L	1.99e-08	0.299	1.23029	0.230291
ILMN_1810436	DNAJC27	9.85e-13	0.3	1.23114	0.231144
ILMN_1794621	TMEM132C	4.17e-11	0.3	1.23114	0.231144
ILMN_1813635	KIAA1429	6.53e-10	0.3	1.23114	0.231144
ILMN_1651513	SKIV2L2	6.53e-09	0.3	1.23114	0.231144
ILMN_1811330	FAM134B	4.36e-08	0.301	1.232	0.231998
ILMN_1705397	PDK2	2.79e-10	0.303	1.23371	0.233707
ILMN_1753279	HNRNPA0	3.92e-11	0.306	1.23628	0.236275
ILMN_1773228	DLST	4.86e-08	0.306	1.23628	0.236275
ILMN_2391765	C6orf48	5.47e-09	0.307	1.23713	0.237132
ILMN_1754727	GPRASP2	2.27e-11	0.31	1.23971	0.239708
ILMN_1801121	SENP2	3.39e-11	0.314	1.24315	0.24315
ILMN_1729051	MSH6	1.13e-10	0.314	1.24315	0.24315
ILMN_1782743	LETMD1	6.08e-08	0.315	1.24401	0.244012
ILMN_1728218	RBPMS	2.17e-11	0.316	1.24487	0.244874
ILMN_3246608	CENPV	4.44e-09	0.316	1.24487	0.244874
ILMN_1663489	UBR2	2.75e-15	0.317	1.24574	0.245737
ILMN_1726512	ZSCAN2	2.44e-13	0.317	1.24574	0.245737
ILMN_1791097	RSBN1	9.95e-12	0.318	1.2466	0.246601
ILMN_1715864	NHS	1.63e-09	0.319	1.24747	0.247466
ILMN_1755352	TUB	1.44e-11	0.32	1.24833	0.248331
ILMN_1798298	CLU	5.66e-08	0.32	1.24833	0.248331
ILMN_1770339	RPAIN	1.59e-08	0.321	1.2492	0.249196
ILMN_1790354	RABGGTB	1.51e-08	0.324	1.2518	0.251796
ILMN_1674661	CIRBP	6.85e-10	0.325	1.25266	0.252664
ILMN_1693340	RAC3	4.46e-11	0.326	1.25353	0.253533
ILMN_1651557	KDELC2	6.28e-08	0.326	1.25353	0.253533
ILMN_1798081	PTPRF	4.69e-08	0.328	1.25527	0.255272
ILMN_2050654	SAV1	6.32e-08	0.329	1.25614	0.256142
ILMN_1751143	TMEM243	1.42e-08	0.332	1.25876	0.258757
ILMN_2098437	ST13P4	1.41e-08	0.334	1.2605	0.260503
ILMN_1662243	ING1	1.53e-13	0.335	1.26138	0.261377
ILMN_1712530	AKAP1	2.09e-08	0.335	1.26138	0.261377
ILMN_1709132	ELP2	2.56e-09	0.336	1.26225	0.262252
ILMN_1656373	BNC2	2.12e-11	0.337	1.26313	0.263127
ILMN_2389347	NR3C1	3.4e-10	0.337	1.26313	0.263127
ILMN_2217935	RFC1	2.39e-09	0.337	1.26313	0.263127
ILMN_1656186	SLC41A1	2.34e-11	0.338	1.264	0.264003
ILMN_1723729	RSL1D1	5.22e-10	0.339	1.26488	0.26488
ILMN_1785324	MTHFD1	4.09e-10	0.34	1.26576	0.265757
ILMN_1652379	SUCLG2	2.64e-09	0.341	1.26663	0.266634
ILMN_1780132	PELI2	3.56e-09	0.341	1.26663	0.266634
ILMN_1740960	MACROD1	1.63e-08	0.341	1.26663	0.266634
ILMN_3237448	BEND5	2.07e-15	0.342	1.26751	0.267513
ILMN_2124951	RBMX	7.05e-10	0.342	1.26751	0.267513
ILMN_2398627	TNS2	6.71e-10	0.343	1.26839	0.268391
ILMN_1730907	ZFAND1	4.21e-08	0.343	1.26839	0.268391
ILMN_2140990	CAMK1	7.01e-08	0.343	1.26839	0.268391
ILMN_1659106	PHLDA3	2.93e-08	0.345	1.27015	0.270151
ILMN_2220184	GFPT1	3.56e-08	0.345	1.27015	0.270151
ILMN_1781638	HDDC3	4.06e-10	0.346	1.27103	0.271032
ILMN_1706511	TEF	1.36e-09	0.346	1.27103	0.271032
ILMN_1740169	TYRO3	1.23e-08	0.347	1.27191	0.271913
ILMN_1677962	GPHN	1.12e-11	0.348	1.27279	0.272795
ILMN_1684034	STAT5B	9.37e-10	0.348	1.27279	0.272795
ILMN_1685042	TNS2	1.56e-09	0.348	1.27279	0.272795
ILMN_1802380	RERE	5.15e-11	0.35	1.27456	0.274561
ILMN_1714384	PCCA	3.1e-11	0.354	1.2781	0.278099
ILMN_1742473	VSTM4	2.38e-12	0.356	1.27987	0.279872
ILMN_1681634	PXMP2	9.06e-08	0.356	1.27987	0.279872
ILMN_1813766	RCL1	5.96e-14	0.358	1.28165	0.281648
ILMN_1679640	FXR1	2.77e-11	0.358	1.28165	0.281648
ILMN_1674394	APMAP	4.89e-08	0.359	1.28254	0.282537
ILMN_2338038	AK4	7.21e-10	0.36	1.28343	0.283426
ILMN_2285112	FBXO11	8.23e-11	0.361	1.28432	0.284316
ILMN_1683660	EIF3H	4.08e-11	0.362	1.28521	0.285206
ILMN_1730572	HNRNPDL	1.47e-08	0.363	1.2861	0.286097
ILMN_2357361	THYN1	3.49e-09	0.365	1.28788	0.287882
ILMN_1654060	MKNK2	7.4e-09	0.365	1.28788	0.287882
ILMN_1653496	GLUL	6.93e-11	0.367	1.28967	0.289668
ILMN_2327795	RERE	2.56e-13	0.368	1.29056	0.290562
ILMN_1752285	RPL4	2.92e-10	0.368	1.29056	0.290562
ILMN_1694398	EIF3F	3.56e-10	0.368	1.29056	0.290562
ILMN_2201533	TMEM256	5.33e-10	0.368	1.29056	0.290562
ILMN_1806603	MESP1	8.62e-08	0.368	1.29056	0.290562
ILMN_1701134	PTEN	1.96e-09	0.369	1.29146	0.291457
ILMN_1678504	RHOT1	6.86e-12	0.37	1.29235	0.292353
ILMN_1679796	TOMM20	6.54e-10	0.371	1.29325	0.293249
ILMN_1737685	CRLS1	7.86e-09	0.371	1.29325	0.293249
ILMN_1665964	GAB2	1.05e-10	0.372	1.29415	0.294146
ILMN_1700042	TLN2	8.06e-08	0.372	1.29415	0.294146
ILMN_1656682	AZIN1	2.95e-10	0.373	1.29504	0.295043
ILMN_1796962	PPP3R1	2.13e-08	0.374	1.29594	0.295941
ILMN_1725791	HACD1	7.73e-11	0.376	1.29774	0.297739
ILMN_1673518	BRWD1	6.3e-11	0.379	1.30044	0.30044
ILMN_1760574	RAI2	1.32e-09	0.379	1.30044	0.30044
ILMN_1735743	FBLN7	1.79e-09	0.379	1.30044	0.30044
ILMN_1805996	SIN3A	9.4e-12	0.38	1.30134	0.301342
ILMN_1702858	ADHFE1	7.43e-08	0.384	1.30495	0.304955
ILMN_1793616	RNF38	2.01e-10	0.386	1.30677	0.306765
ILMN_1652246	NACAD	4.84e-09	0.386	1.30677	0.306765
ILMN_1812191	C12orf57	5.23e-11	0.387	1.30767	0.307671
ILMN_1880406	PTEN	1.08e-09	0.388	1.30858	0.308578
ILMN_1684227	GPR146	1.33e-13	0.389	1.30949	0.309485
ILMN_1788689	PHIP	6.35e-09	0.39	1.31039	0.310393
ILMN_1810051	EPB41L4B	4.84e-08	0.391	1.3113	0.311302
ILMN_1691736	ST6GALNAC6	7.24e-09	0.392	1.31221	0.312211
ILMN_1654268	HMGB2	2.7e-08	0.394	1.31403	0.314032
ILMN_1778836	SRSF7	6.82e-13	0.395	1.31494	0.314943
ILMN_1757338	PLSCR4	3.56e-08	0.395	1.31494	0.314943
ILMN_1655422	RPL17	1.57e-08	0.396	1.31585	0.315855
ILMN_2406468	NFU1	3.9e-08	0.396	1.31585	0.315855
ILMN_1718924	ETFA	9.91e-10	0.397	1.31677	0.316767
ILMN_3236713	SNHG1	9.97e-10	0.397	1.31677	0.316767
ILMN_3251526	USP13	6.54e-11	0.398	1.31768	0.31768
ILMN_3188984	ZFAS1	1.05e-08	0.398	1.31768	0.31768
ILMN_1729033	RPL9	2.52e-08	0.398	1.31768	0.31768
ILMN_1707339	BTG3	7.35e-12	0.399	1.31859	0.318594
ILMN_1657746	BPHL	2.09e-08	0.4	1.31951	0.319508
ILMN_1714522	CLMN	8.17e-11	0.401	1.32042	0.320423
ILMN_1752810	LARP6	1.63e-09	0.403	1.32225	0.322255
ILMN_2323087	RBPMS	5.73e-11	0.404	1.32317	0.323171
ILMN_1726308	ST13P4	5.09e-09	0.404	1.32317	0.323171
ILMN_1765204	ST13	2.42e-09	0.405	1.32409	0.324089
ILMN_1752478	DHRS3	1.38e-09	0.409	1.32777	0.327765
ILMN_2182148	CNRIP1	2.51e-08	0.41	1.32869	0.328686
ILMN_1736510	FOXN2	3.53e-09	0.414	1.33237	0.332375
ILMN_1653001	CABLES1	6.38e-12	0.415	1.3333	0.333299
ILMN_1660986	PER3	3.56e-08	0.416	1.33422	0.334223
ILMN_1656111	MYLIP	2.91e-12	0.418	1.33607	0.336074
ILMN_1764166	BCKDHB	3.75e-14	0.423	1.34071	0.340713
ILMN_1798164	PHF3	7.41e-14	0.423	1.34071	0.340713
ILMN_1674941	ANO6	1.46e-09	0.424	1.34164	0.341642
ILMN_1668072	PGAM2	4.51e-09	0.428	1.34537	0.345367
ILMN_1654516	TMEM120A	2.68e-09	0.43	1.34723	0.347234
ILMN_1739083	SIRT1	1.95e-08	0.43	1.34723	0.347234
ILMN_1807919	TNS1	1.03e-09	0.431	1.34817	0.348168
ILMN_1707312	NFIL3	3.83e-12	0.432	1.3491	0.349103
ILMN_2334042	THYN1	2.26e-10	0.433	1.35004	0.350038
ILMN_2043452	FANCE	1.12e-09	0.437	1.35379	0.353786
ILMN_1783956	ATP8B4	6.33e-09	0.437	1.35379	0.353786
ILMN_3239795	SIK2	8.45e-13	0.438	1.35472	0.354725
ILMN_1772876	ZNF395	1.94e-14	0.439	1.35566	0.355664
ILMN_1835017	GLUL	1.38e-11	0.439	1.35566	0.355664
ILMN_2130180	RPL13P5	6.43e-09	0.44	1.3566	0.356604
ILMN_1681437	DCXR	4.13e-08	0.441	1.35754	0.357545
ILMN_1722811	CDKN1B	2.96e-12	0.442	1.35849	0.358486
ILMN_1728202	SLC35G2	2.91e-10	0.444	1.36037	0.360371
ILMN_1671731	AVPI1	2.41e-10	0.446	1.36226	0.362258
ILMN_1697363	C20orf27	1.62e-11	0.448	1.36415	0.364148
ILMN_1716797	CD302	1.3e-09	0.452	1.36794	0.367935
ILMN_1730032	BOK	3.67e-09	0.452	1.36794	0.367935
ILMN_1729142	CENPV	1.78e-08	0.453	1.36888	0.368884
ILMN_3244583	EPB41L4A-AS1	1.77e-11	0.454	1.36983	0.369833
ILMN_1684158	GPT2	2.04e-09	0.454	1.36983	0.369833
ILMN_1665583	TUBB	4.84e-08	0.455	1.37078	0.370783
ILMN_1682095	RCOR3	9.11e-14	0.456	1.37173	0.371733
ILMN_3248443	SNHG6	7.24e-10	0.458	1.37364	0.373636
ILMN_1798975	EGFR	2.91e-11	0.46	1.37554	0.375542
ILMN_1721580	TBX15	3.02e-14	0.463	1.37841	0.378405
ILMN_1791222	GLYCTK	1.65e-11	0.464	1.37936	0.379361
ILMN_1671404	SVIL	1.34e-08	0.466	1.38127	0.381274
ILMN_3238326	RNF144A	1.55e-09	0.468	1.38319	0.383191
ILMN_1821176	RNF125	1.24e-08	0.469	1.38415	0.38415
ILMN_1742044	GNAI1	3.79e-10	0.47	1.38511	0.385109
ILMN_1746085	IGFBP3	8.28e-08	0.475	1.38992	0.389918
ILMN_1668714	SIK2	1.39e-16	0.481	1.39571	0.395711
ILMN_1898518	GFRA1	4.3e-09	0.481	1.39571	0.395711
ILMN_1738095	PER2	2.31e-09	0.482	1.39668	0.396679
ILMN_2228732	CCNG2	3.81e-08	0.482	1.39668	0.396679
ILMN_1707612	FIGF	7.95e-09	0.484	1.39862	0.398616
ILMN_1678535	ESR1	6.93e-13	0.488	1.4025	0.402499
ILMN_3238680	FMC1	5.29e-11	0.488	1.4025	0.402499
ILMN_2196347	CDKN1B	1.61e-08	0.488	1.4025	0.402499
ILMN_1798624	MOCS1	4.8e-16	0.494	1.40834	0.408344
ILMN_1791847	DAPK2	1.02e-11	0.494	1.40834	0.408344
ILMN_1724349	RGS3	3.7e-14	0.496	1.4103	0.410298
ILMN_1719906	HADH	3.4e-13	0.501	1.41519	0.415194
ILMN_1728083	EIF4EBP2	6.77e-13	0.503	1.41716	0.417157
ILMN_1766054	ABCA1	4.25e-11	0.507	1.42109	0.421092
ILMN_2255310	RPS15A	1.67e-09	0.512	1.42603	0.426026
ILMN_1655702	ABHD5	1.15e-08	0.516	1.42998	0.429985
ILMN_1809456	CNTFR	3.1e-09	0.517	1.43098	0.430977
ILMN_1683133	KLF15	3.04e-15	0.518	1.43197	0.431969
ILMN_1776602	RNASE4	1.44e-13	0.521	1.43495	0.43495
ILMN_1750496	ZBTB16	8.5e-08	0.521	1.43495	0.43495
ILMN_1709486	SRPX	1.76e-09	0.522	1.43594	0.435945
ILMN_1715555	DBP	1.72e-10	0.526	1.43993	0.439931
ILMN_1663399	TIMP4	2.57e-09	0.527	1.44093	0.44093
ILMN_2407346	LDHD	1.94e-10	0.537	1.45095	0.450952
ILMN_1671489	PC	6e-09	0.541	1.45498	0.454981
ILMN_1795228	ZFAND5	7.65e-15	0.548	1.46206	0.462057
ILMN_2401253	FAM13A	9.63e-12	0.549	1.46307	0.463071
ILMN_1693951	C14orf180	6.38e-09	0.55	1.46409	0.464086
ILMN_2388800	PLPP3	2.64e-09	0.551	1.4651	0.465101
ILMN_2220283	HNRNPA1P10	4.86e-12	0.555	1.46917	0.469169
ILMN_1727360	MAOB	1.78e-12	0.556	1.47019	0.470187
ILMN_2083469	IRS2	5.31e-08	0.556	1.47019	0.470187
ILMN_1799015	PXMP2	2.4e-10	0.557	1.47121	0.471207
ILMN_2396875	IGFBP3	2.13e-08	0.557	1.47121	0.471207
ILMN_1770085	BTG2	2.53e-13	0.56	1.47427	0.474269
ILMN_1777660	RNF144A	2.6e-10	0.56	1.47427	0.474269
ILMN_1757882	PPP1R16A	6.84e-10	0.563	1.47734	0.477338
ILMN_3236656	NIPSNAP3B	4.85e-11	0.574	1.48865	0.488645
ILMN_1726928	TCEA3	2.1e-14	0.576	1.49071	0.49071
ILMN_1671791	PCK2	1.8e-10	0.587	1.50212	0.50212
ILMN_1761560	PHF13	1.14e-21	0.588	1.50316	0.503161
ILMN_1799026	PCDH18	2.43e-11	0.599	1.51467	0.514666
ILMN_1718629	NRIP1	2.05e-11	0.6	1.51572	0.515717
ILMN_1784871	FASN	6.12e-08	0.606	1.52203	0.522033
ILMN_2340347	PC	5.82e-10	0.608	1.52414	0.524145
ILMN_1700831	SLC27A2	3.68e-11	0.61	1.52626	0.526259
ILMN_1740024	NAALAD2	9.24e-10	0.613	1.52944	0.529436
ILMN_1681882	CETP	2.5e-08	0.642	1.56049	0.560491
ILMN_1752510	FAM13A	1.49e-08	0.649	1.56808	0.568081
ILMN_1662174	ORMDL3	8.6e-11	0.656	1.57571	0.575708
ILMN_1731064	COQ8A	1.44e-14	0.657	1.5768	0.5768
ILMN_1656415	CDKN2C	1.26e-09	0.66	1.58008	0.580083
ILMN_1694780	GCHFR	3.6e-10	0.666	1.58667	0.586668
ILMN_2305407	ZBTB16	3.78e-08	0.666	1.58667	0.586668
ILMN_2401258	FAM13A	4.5e-10	0.672	1.59328	0.59328
ILMN_1797154	AZGP1	1.18e-11	0.673	1.59438	0.594385
ILMN_1722829	HLF	1.05e-14	0.676	1.5977	0.597704
ILMN_1696974	ANG	2.59e-11	0.678	1.59992	0.59992
ILMN_2402817	ZBTB16	1.23e-08	0.684	1.60659	0.606588
ILMN_2229214	STOX1	4.76e-14	0.696	1.62001	0.620007
ILMN_1738207	CISH	1.26e-11	0.697	1.62113	0.62113
ILMN_2229877	PCDH18	8.51e-15	0.704	1.62902	0.629015
ILMN_1760727	ANG	6.44e-16	0.721	1.64832	0.648324
ILMN_1664014	STOX1	2.36e-15	0.731	1.65979	0.659789
ILMN_1690040	TM7SF2	5.35e-13	0.732	1.66094	0.66094
ILMN_1716359	SLC19A3	1.97e-15	0.734	1.66324	0.663244
ILMN_1764309	ADH1A	3.91e-14	0.746	1.67714	0.677136
ILMN_1758311	NET1	4.51e-13	0.75	1.68179	0.681793
ILMN_1672908	TWIST1	6.32e-13	0.767	1.70173	0.701727
ILMN_1688242	C6	2.68e-08	0.787	1.72548	0.725483
ILMN_1780236	PMM1	2.28e-17	0.789	1.72788	0.727876
ILMN_1671478	CKB	1.31e-12	0.79	1.72907	0.729074
ILMN_2323801	MOCS1	1.14e-13	0.799	1.73989	0.739895
ILMN_1720235	ADSSL1	1.66e-15	0.807	1.74957	0.74957
ILMN_1694106	GPD1L	4.83e-18	0.815	1.7593	0.759298
ILMN_2186061	PFKFB3	2.54e-13	0.822	1.76786	0.767855
ILMN_1740938	APOE	1.03e-08	0.89	1.85318	0.853176
ILMN_1681087	SLC7A10	2.38e-13	0.893	1.85703	0.857034
ILMN_1811598	ADH1B	1.63e-13	0.967	1.95477	0.954772
ILMN_2098013	CETP	9.36e-09	0.978	1.96973	0.969733
ILMN_1767556	C10orf10	4.68e-15	1.04	2.05623	1.05623
ILMN_1740996	CA3	8.29e-12	1.08	2.11404	1.11404
ILMN_1788184	CIDEA	1.85e-11	1.08	2.11404	1.11404
ILMN_1660847	PFKFB3	4.95e-16	1.13	2.18859	1.18859
ILMN_1761945	FGFBP2	3.48e-08	1.16	2.23457	1.23457

## Sheet: Ortega et al. 2015 2 years
Name gene	P.Value	t	B	log2FC	Reported fold change	Calculated fold change
FOS	1.29e-08	-7.4272	9.71963	-2.82313	0.141304	-0.858696
AQP9	5.98e-09	-7.69454	10.441	-2.15579	0.22441	-0.77559		82 GENES CUT-OFF P-VALUE 10^-8
DUSP1	6.03e-09	-7.6919	10.4339	-1.73357	0.300708	-0.699292		61 downregulated
RGS1	8.63e-08	-6.77369	7.92224	-1.70853	0.305971	-0.694029		21 upregulated
LYZ	9.97e-11	-9.17611	14.2645	-1.61636	0.326157	-0.673843
C5AR1	3.72e-09	-7.86198	10.8882	-1.54027	0.343821	-0.656179
HSD11B1	8.21e-09	-7.58371	10.143	-1.51182	0.350668	-0.649332
LYZ	1.09e-09	-8.29987	12.0404	-1.49966	0.353636	-0.646364
CD69	8.69e-10	-8.38047	12.2496	-1.44369	0.367625	-0.632375
SLC15A4	6.22e-08	-6.8852	8.23202	-1.30039	0.406015	-0.593985
C3AR1	1.24e-09	-8.25188	11.9154	-1.27554	0.413069	-0.586931
CCL8	1.36e-09	-8.2182	11.8275	-1.24644	0.421486	-0.578514
FPR3	3.64e-08	-7.06838	8.7383	-1.18835	0.438805	-0.561195
VSIG4	6.43e-09	-7.66891	10.3722	-1.18021	0.441287	-0.558713
CD53	8.05e-09	-7.59055	10.1615	-1.17059	0.444239	-0.555761
CD180	9.41e-08	-6.74461	7.84128	-1.16485	0.446009	-0.553991
EVI2B	1.26e-08	-7.43493	9.7406	-1.11537	0.461571	-0.538429
TLR8	1.28e-08	-7.42987	9.72688	-1.08349	0.471885	-0.528115
MSC	2.59e-08	-7.18583	9.06108	-1.04592	0.484336	-0.515664
CXCL16	4.9e-08	-6.96669	8.45767	-1.03267	0.488805	-0.511195
FYB1	6.62e-09	-7.65872	10.3449	-1.02553	0.491231	-0.508769
EVI2A	2.1e-08	-7.25856	9.26022	-1.01237	0.49573	-0.50427
CD86	4.26e-08	-7.01448	8.58969	-0.962799	0.51306	-0.48694
LCP1	1.49e-08	-7.37637	9.5815	-0.961397	0.513559	-0.486441
C1orf162	1.75e-08	-7.32104	9.4308	-0.961176	0.513638	-0.486362
SLAMF8	5.74e-09	-7.70903	10.4799	-0.948201	0.518278	-0.481722
NCF2	3.32e-09	-7.90182	10.9941	-0.943426	0.519997	-0.480003
AOAH	2.08e-08	-7.26141	9.26801	-0.920147	0.528455	-0.471545
LINC01220	1.87e-08	-7.29756	9.36674	-0.910826	0.53188	-0.46812
ALOX5	2.48e-08	-7.20098	9.1026	-0.896185	0.537306	-0.462694
NEXN	3.13e-08	-7.12067	8.88218	-0.89069	0.539356	-0.460644
MNDA	2.79e-09	-7.96373	11.1583	-0.886031	0.541101	-0.458899
BIN2	3.63e-09	-7.87019	10.9101	-0.873197	0.545936	-0.454064
TMEM71	8.19e-08	-6.79175	7.97249	-0.85651	0.552287	-0.447713
THEMIS2	6.51e-08	-6.86991	8.18962	-0.846225	0.556238	-0.443762
GPR65	2.38e-08	-7.21391	9.13802	-0.842114	0.557825	-0.442175
HCK	4.61e-08	-6.9874	8.5149	-0.821925	0.565687	-0.434313
SYK	2.18e-08	-7.24559	9.22475	-0.816188	0.567941	-0.432059
IL1RN	8.06e-08	-6.79699	7.98706	-0.809083	0.570744	-0.429256
RUNX1-IT1	4.3e-08	-7.01139	8.58116	-0.769567	0.586593	-0.413407
SELPLG	8.99e-09	-7.55214	10.0578	-0.755987	0.592141	-0.407859
MYO1F	4.51e-09	-7.79407	10.7073	-0.72209	0.606219	-0.393781
SAMHD1	4.42e-09	-7.80054	10.7246	-0.702168	0.614648	-0.385352
IL10	9.18e-08	-6.75294	7.86446	-0.69579	0.617371	-0.382629
DOCK5	7.11e-08	-6.83987	8.10624	-0.691458	0.619228	-0.380772
RASSF3	8.77e-08	-6.76846	7.90767	-0.684093	0.622397	-0.377603
GPR34	6.07e-08	-6.8939	8.25615	-0.68364	0.622593	-0.377407
VAV1	4.07e-08	-7.03013	8.63287	-0.680289	0.62404	-0.37596
FMNL1	1.98e-08	-7.2785	9.31471	-0.644551	0.639692	-0.360308
RBM47	1.53e-08	-7.368	9.55872	-0.639404	0.641978	-0.358022
SYNPO	2.8e-08	-7.15864	8.98648	-0.63817	0.642528	-0.357472
PTAFR	1.4e-10	-9.04807	13.9465	-0.629227	0.646523	-0.353477
BAG3	7.16e-08	-6.83752	8.09972	-0.624432	0.648675	-0.351325
AMPD3	9.88e-09	-7.51897	9.96824	-0.623314	0.649178	-0.350822
DPT	6.47e-08	-6.87193	8.19524	-0.580351	0.668801	-0.331199
SPI1	7.41e-08	-6.82556	8.06649	-0.561237	0.677721	-0.322279
OSBPL11	8.11e-08	-6.79495	7.98141	-0.550875	0.682606	-0.317394
ZFHX3	7.63e-08	-6.81587	8.03955	-0.545979	0.684927	-0.315073
SECTM1	4.77e-08	-6.97604	8.48352	-0.52869	0.693184	-0.306816
RASGRP4	3.67e-09	-7.86669	10.9008	-0.517044	0.698802	-0.301198
SIAE	2.44e-08	-7.20643	9.11755	-0.478454	0.717746	-0.282254
PHB2	6.5e-08	6.87049	8.19123	0.400226	1.31971	0.319714
ADGRL2	4.73e-09	7.77677	10.6611	0.417033	1.33518	0.335179
ST7-AS1	8.58e-08	6.77581	7.92814	0.420751	1.33862	0.338624
MCP1	5.25e-08	6.94324	8.3928	0.47904	1.39382	0.393816
CIRBP	7.69e-08	6.81288	8.03125	0.48213	1.3968	0.396804
PMM1	7.7e-08	6.81268	8.03071	0.507599	1.42168	0.421682
PAPSS1	3.62e-08	7.07003	8.74283	0.51682	1.4308	0.430798
TM7SF2	9.24e-08	6.75062	7.85801	0.585007	1.50005	0.500046
THYN1	6.39e-09	7.67156	10.3794	0.586329	1.50142	0.501422
ASS1	3.24e-09	7.91	11.0159	0.599063	1.51473	0.514732
SZT2	7.6e-13	11.0919	18.7285	0.60556	1.52157	0.521569
PECR	9.99e-08	6.72402	7.78388	0.681333	1.60362	0.60362
AASS	1.53e-08	7.36694	9.55584	0.737684	1.6675	0.667497
LRIG1	1.06e-10	9.1522	14.2053	0.835486	1.78446	0.784458
APOE	6.34e-09	7.67429	10.3867	0.857872	1.81236	0.812363
ORMDL3	7.4e-08	6.82622	8.06832	0.866394	1.8231	0.8231
ACSS3	2.78e-08	7.16057	8.99178	0.899007	1.86478	0.864782
C1orf185	1.86e-08	7.3	9.3734	0.909073	1.87784	0.877838
FADS1	1.17e-10	9.11654	14.1169	1.07053	2.10021	1.10021
ACLY	8.91e-09	7.55515	10.066	1.23247	2.3497	1.3497
MOGAT1	5.95e-08	6.90032	8.27394	1.36774	2.58066	1.58066

## Sheet: González-Plaza 2016 2 years
Gene Name	P.Value	log2FC	Reported fold change	Calculated fold change
FOSB	4.28e-13	-13.1	0.000113896	-0.999886
FOS	7.14e-10	-12.2	0.000212537	-0.999787		90 GENES CUT-OFF P-VALUE 10^-8
EGR1	2.51e-09	-11.4	0.000370048	-0.99963		85 upregulated
SOCS3	7.27e-10	-11.2	0.000425074	-0.999575		2 down regulated
CCL2	4.09e-09	-10.7	0.000601145	-0.999399		3 lincRNAs dowregulated
ATF3	2.43e-08	-10.2	0.000850147	-0.99915
CCL3	3.49e-11	-9.91	0.00103942	-0.998961
EGR2	2e-10	-9.51	0.00137153	-0.998628
IL1RN	1.9e-11	-8.84	0.0021822	-0.997818
NR4A3	3.48e-08	-8.71	0.00238797	-0.997612
CH25H	5.22e-08	-8.69	0.0024213	-0.997579
CCL8	7.9e-08	-7.6	0.00515433	-0.994846
RGS1	2.59e-10	-7.49	0.0055627	-0.994437
TNFRSF12A	1.36e-08	-7.4	0.00592077	-0.994079
CCL4	8.63e-09	-7.36	0.00608722	-0.993913
LOC387763	5.5e-08	-6.99	0.00786684	-0.992133
MMP9	6.82e-08	-6.78	0.00909948	-0.990901
C5AR1	1.89e-10	-6.7	0.00961832	-0.990382
LDLR	9.47e-08	-6.43	0.0115978	-0.988402
JUNB	1.24e-08	-6.4	0.0118415	-0.988158
CD83	3.87e-10	-6.28	0.0128686	-0.987131
GPR183	2.94e-08	-6.17	0.0138882	-0.986112
JUN	3.16e-08	-6.07	0.014885	-0.985115
BCL2A1	2.75e-08	-5.85	0.017337	-0.982663
THBS1	4.19e-09	-5.79	0.0180733	-0.981927
NCF4	5.29e-08	-5.76	0.018453	-0.981547
PLAUR	1.45e-08	-5.7	0.0192366	-0.980763
ITGAX	1.16e-10	-5.6	0.0206173	-0.979383
NLRP3	6.67e-10	-5.16	0.0279695	-0.97203
FCGR1B	3.24e-08	-4.96	0.0321286	-0.967871
MMP19	5.82e-08	-4.87	0.0341967	-0.965803
CCR1	3.66e-08	-4.86	0.0344345	-0.965565
CD69	7.23e-08	-4.8	0.0358968	-0.964103
PPP1R15A	8.7e-08	-4.62	0.0406669	-0.959333
ITGB2	5.3e-08	-4.55	0.0426888	-0.957311
FGR	4.06e-09	-4.41	0.047039	-0.952961
TUBB3	2.59e-09	-4.37	0.0483614	-0.951639
LCP1	4.69e-10	-4.28	0.0514744	-0.948526
SLC16A3	2e-08	-4.28	0.0514744	-0.948526
ENST00000330439	6.08e-08	-4.09	0.0587202	-0.94128
APOB48R	3.28e-08	-3.79	0.072293	-0.927707
CD53	5.56e-10	-3.55	0.0853775	-0.914622
NCF2	2.08e-08	-3.49	0.0890031	-0.910997
C1orf38	1.56e-08	-3.45	0.0915054	-0.908495
PTGER4	6.62e-08	-3.45	0.0915054	-0.908495
DB335107	4.64e-08	-3.33	0.0994421	-0.900558
FCGR2A	1.12e-09	-3.31	0.10083	-0.89917
KLF6	9.14e-08	-3.29	0.102238	-0.897762
LILRB2	1.99e-08	-3.27	0.103665	-0.896335
HCK	2.77e-08	-3.26	0.104386	-0.895614
NLRC4	3.37e-08	-3.21	0.108067	-0.891933
LBP	3.91e-09	-3.16	0.111878	-0.888122
EMR2	7.48e-08	-3.16	0.111878	-0.888122
RASSF2	4.82e-08	-3.15	0.112656	-0.887344
CD300A	6.24e-10	-3.14	0.11344	-0.88656
TYROBP	1.77e-08	-3.13	0.114229	-0.885771
PTAFR	2.2e-08	-3.09	0.11744	-0.88256
WDFY4	9.26e-08	-3.06	0.119908	-0.880092
IGSF6	5.16e-08	-3.05	0.120742	-0.879258
LILRB3	1.3e-09	-3.01	0.124137	-0.875863
LRRC25	1.61e-08	-3	0.125	-0.875
TNNI2	2.71e-08	-3	0.125	-0.875
DDX21	5.18e-08	-2.99	0.125869	-0.874131
FILIP1L	1.82e-08	-2.96	0.128514	-0.871486
BAG3	4.92e-08	-2.9	0.133972	-0.866028
SPI1	2.06e-09	-2.85	0.138696	-0.861304
DPEP2	6.33e-08	-2.85	0.138696	-0.861304
SASH3	1.17e-08	-2.77	0.146604	-0.853396
ARHGAP30	3.14e-08	-2.75	0.148651	-0.851349
METRNL	4.03e-08	-2.72	0.151774	-0.848226
PARVG	7.67e-09	-2.71	0.15283	-0.84717
VMO1	2.91e-08	-2.71	0.15283	-0.84717
CD37	1.52e-08	-2.55	0.170755	-0.829245
ID2	5.63e-08	-2.5	0.176777	-0.823223
SYK	6.43e-09	-2.45	0.183011	-0.816989
PLCB2	9.93e-08	-2.44	0.184284	-0.815716
ALOX5AP	6.92e-08	-2.41	0.188156	-0.811844
OSCAR	4.61e-08	-2.37	0.193446	-0.806554
EFHD2	9.66e-08	-2.37	0.193446	-0.806554
RPS6KA1	2.74e-08	-2.35	0.196146	-0.803854
ASGR1	3.47e-08	-2.33	0.198884	-0.801116
GMIP	5.36e-08	-2.27	0.20733	-0.79267
AIF1	6.88e-08	-2.27	0.20733	-0.79267
PTPRE	1.35e-08	-2.23	0.213159	-0.786841
AOAH	2.85e-08	-2.21	0.216134	-0.783866
lincRNA:chr1:93797801-93799039_R	6.04e-08	2.12	4.34694	3.34694
lincRNA:chr7:105525814-105538089_F	5.62e-08	2.32	4.99332	3.99332
ACVR1C	5.2e-08	2.35	5.09824	4.09824
lincRNA:chr4:16239127-16289577_F	4.05e-08	2.72	6.58873	5.58873
AK027667	2.75e-08	4.17	18.0009	17.0009

## Sheet: Petrus, 2018 2 years
Gene symbol	Gene name	P.Value	logFC	Reported fold change	Calculated fold change
EGFL6	EGF like domain multiple 6	7.71e-11	-4.45	0.0457527	-0.954247
SPP1	secreted phosphoprotein 1	9.92e-11	-3.47	0.0902456	-0.909754
TM4SF19	transmembrane 4 L six family member 19	5.18e-12	-3.16	0.111878	-0.888122
TDRD6///PLA2G7	tudor domain containing 6///phospholipase A2 group VII	6.27e-12	-2.81	0.142595	-0.857405
MMP9	matrix metallopeptidase 9	1.9e-13	-2.79	0.144586	-0.855414		710 GENES CUT-OFF P-VALUE 10^-8
CHI3L1	chitinase 3 like 1	5.11e-10	-2.66	0.15822	-0.84178		494 downregulated
MSR1	macrophage scavenger receptor 1	3.14e-13	-2.61	0.163799	-0.836201		216 upregulated
SFRP4	secreted frizzled related protein 4	9.73e-12	-2.43	0.185565	-0.814435
PRG4	proteoglycan 4	2.07e-10	-2.37	0.193446	-0.806554
FCGR1CP///FCGR1B///FCGR1A	Fc fragment of IgG receptor Ic, pseudogene///Fc fragment of IgG receptor Ib///Fc fragment of IgG receptor Ia	4.86e-11	-2.21	0.216134	-0.783866
UCHL1	ubiquitin C-terminal hydrolase L1	8.61e-12	-2.08	0.236514	-0.763486
MS4A6E	membrane spanning 4-domains A6E	1.94e-10	-2.05	0.241484	-0.758516
C3AR1	complement component 3a receptor 1	1.3e-11	-2	0.25	-0.75
IL1RN	interleukin 1 receptor antagonist	1.99e-08	-1.97	0.255253	-0.744747
MSC	musculin	2.24e-12	-1.95	0.258816	-0.741184
FPR3	formyl peptide receptor 3	1.13e-10	-1.95	0.258816	-0.741184
MXRA5	matrix remodeling associated 5	2.28e-10	-1.91	0.266093	-0.733907
ALCAM	activated leukocyte cell adhesion molecule	1.4e-10	-1.89	0.269807	-0.730193
FCGR1CP///FCGR1B///FCGR1A	Fc fragment of IgG receptor Ic, pseudogene///Fc fragment of IgG receptor Ib///Fc fragment of IgG receptor Ia	6.78e-11	-1.87	0.273573	-0.726427
IFI30	IFI30, lysosomal thiol reductase	1.24e-11	-1.84	0.279322	-0.720678
CD163	CD163 molecule	2.32e-11	-1.83	0.281265	-0.718735
FCGR1CP///FCGR1B///FCGR1A	Fc fragment of IgG receptor Ic, pseudogene///Fc fragment of IgG receptor Ib///Fc fragment of IgG receptor Ia	7.88e-11	-1.82	0.283221	-0.716779
C1orf204///SLAMF8	chromosome 1 open reading frame 204///SLAM family member 8	1.2e-11	-1.75	0.297302	-0.702698
GRIN2B	glutamate ionotropic receptor NMDA type subunit 2B	1.75e-10	-1.74	0.29937	-0.70063
VSIG4	V-set and immunoglobulin domain containing 4	1.5e-10	-1.73	0.301452	-0.698548
ABCC3	ATP binding cassette subfamily C member 3	7.68e-09	-1.72	0.303549	-0.696451
MMP7	matrix metallopeptidase 7	3.31e-08	-1.65	0.31864	-0.68136
ITGB2	integrin subunit beta 2	2.48e-10	-1.63	0.323088	-0.676912
LHCGR	luteinizing hormone/choriogonadotropin receptor	1.1e-09	-1.63	0.323088	-0.676912
HSD11B1	hydroxysteroid 11-beta dehydrogenase 1	6.31e-11	-1.6	0.329877	-0.670123
ACP5	acid phosphatase 5, tartrate resistant	2.82e-09	-1.59	0.332171	-0.667829
FCGR2A	Fc fragment of IgG receptor IIa	1.98e-09	-1.58	0.334482	-0.665518
IGSF6	immunoglobulin superfamily member 6	1.9e-08	-1.58	0.334482	-0.665518
MS4A14///MS4A7	membrane spanning 4-domains A14///membrane spanning 4-domains A7	4.16e-10	-1.56	0.339151	-0.660849
CCR1	C-C motif chemokine receptor 1	5.03e-09	-1.56	0.339151	-0.660849
CYBB	cytochrome b-245 beta chain	6.36e-11	-1.55	0.34151	-0.65849
ST14	suppression of tumorigenicity 14	1.18e-10	-1.55	0.34151	-0.65849
MRC1	mannose receptor, C type 1	1.38e-08	-1.55	0.34151	-0.65849
MRC1	mannose receptor, C type 1	1.38e-08	-1.55	0.34151	-0.65849
ITGAX	integrin subunit alpha X	4.03e-08	-1.55	0.34151	-0.65849
		1.31e-08	-1.54	0.343885	-0.656115
KYNU	kynureninase	3.77e-11	-1.53	0.346277	-0.653723
CECR1	cat eye syndrome chromosome region, candidate 1	5.3e-10	-1.53	0.346277	-0.653723
TFEC	transcription factor EC	7.53e-11	-1.52	0.348686	-0.651314
		6.2e-10	-1.52	0.348686	-0.651314
NCKAP1L	NCK associated protein 1 like	1.27e-09	-1.52	0.348686	-0.651314
TREM2	triggering receptor expressed on myeloid cells 2	7.21e-08	-1.52	0.348686	-0.651314
LCP1	lymphocyte cytosolic protein 1	1.59e-09	-1.5	0.353553	-0.646447
NQO1	NAD(P)H quinone dehydrogenase 1	1.88e-10	-1.48	0.358489	-0.641511
		1.95e-09	-1.48	0.358489	-0.641511
		7.72e-09	-1.47	0.360982	-0.639018
RNASE6	ribonuclease A family member k6	3.95e-11	-1.46	0.363493	-0.636507
CES1	carboxylesterase 1	2.75e-10	-1.45	0.366021	-0.633979
IL18	interleukin 18	3.46e-10	-1.44	0.368567	-0.631433
NCEH1	neutral cholesterol ester hydrolase 1	6.75e-10	-1.44	0.368567	-0.631433
GPR183	G protein-coupled receptor 183	2.64e-08	-1.42	0.373712	-0.626288
CD180	CD180 molecule	3.47e-09	-1.41	0.376312	-0.623688
VNN1	vanin 1	3.33e-11	-1.4	0.378929	-0.621071
TFRC	transferrin receptor	4.72e-11	-1.4	0.378929	-0.621071
NPL	N-acetylneuraminate pyruvate lyase	2.1e-10	-1.4	0.378929	-0.621071
LOX	lysyl oxidase	3.22e-09	-1.4	0.378929	-0.621071
FCGBP	Fc fragment of IgG binding protein	4.81e-09	-1.4	0.378929	-0.621071
TNMD	tenomodulin	1.4e-10	-1.39	0.381565	-0.618435
		4.85e-10	-1.39	0.381565	-0.618435
CD163L1	CD163 molecule like 1	5.18e-10	-1.39	0.381565	-0.618435
CCL22	C-C motif chemokine ligand 22	5.23e-10	-1.39	0.381565	-0.618435
CD84	CD84 molecule	8.98e-10	-1.38	0.384219	-0.615781
CXorf21	chromosome X open reading frame 21	2.03e-10	-1.37	0.386891	-0.613109
PLEK	pleckstrin	3.84e-09	-1.37	0.386891	-0.613109
MS4A6A	membrane spanning 4-domains A6A	5.96e-09	-1.37	0.386891	-0.613109
SLCO2B1	solute carrier organic anion transporter family member 2B1	2.77e-08	-1.37	0.386891	-0.613109
LGI2	leucine rich repeat LGI family member 2	1.45e-09	-1.36	0.389582	-0.610418
P2RX6	purinergic receptor P2X 6	2.51e-11	-1.33	0.397768	-0.602232
FCER1G	Fc fragment of IgE receptor Ig	1.95e-09	-1.33	0.397768	-0.602232
C1orf162	chromosome 1 open reading frame 162	7.28e-09	-1.31	0.403321	-0.596679
KRR1///GLIPR1	KRR1, small subunit processome component homolog///GLI pathogenesis related 1	1.94e-09	-1.3	0.406126	-0.593874
CD86	CD86 molecule	2.91e-09	-1.3	0.406126	-0.593874
KLHL31	kelch like family member 31	9.27e-08	-1.3	0.406126	-0.593874
CD248	CD248 molecule	8.47e-10	-1.28	0.411796	-0.588204
CXCL16	C-X-C motif chemokine ligand 16	1.88e-09	-1.28	0.411796	-0.588204
CYTH4	cytohesin 4	3.05e-09	-1.28	0.411796	-0.588204
CTSS	cathepsin S	1.87e-08	-1.28	0.411796	-0.588204
TIGAR	TP53 induced glycolysis regulatory phosphatase	4.52e-08	-1.28	0.411796	-0.588204
TNFRSF11B	TNF receptor superfamily member 11b	5.48e-09	-1.27	0.41466	-0.58534
NRP2	neuropilin 2	6.41e-09	-1.27	0.41466	-0.58534
BCAT1	branched chain amino acid transaminase 1	3.39e-09	-1.26	0.417544	-0.582456
FCGR2C///FCGR2B	Fc fragment of IgG receptor IIc (gene/pseudogene)///Fc fragment of IgG receptor IIb	1.52e-08	-1.26	0.417544	-0.582456
MARCH1	membrane associated ring-CH-type finger 1	2.81e-11	-1.25	0.420448	-0.579552
		3.45e-10	-1.25	0.420448	-0.579552
SEMA3C	semaphorin 3C	2.43e-09	-1.25	0.420448	-0.579552
CD209	CD209 molecule	2.73e-08	-1.25	0.420448	-0.579552
IQGAP2	IQ motif containing GTPase activating protein 2	1.43e-10	-1.24	0.423373	-0.576627
CCND2	cyclin D2	4.99e-10	-1.24	0.423373	-0.576627
GFRA2	GDNF family receptor alpha 2	3.79e-08	-1.24	0.423373	-0.576627
SYNC	syncoilin, intermediate filament protein	5.24e-08	-1.24	0.423373	-0.576627
DOCK2	dedicator of cytokinesis 2	2.6e-09	-1.23	0.426317	-0.573683
GAS2L3	growth arrest specific 2 like 3	2.21e-11	-1.22	0.429283	-0.570717
PTPRJ	protein tyrosine phosphatase, receptor type J	3.27e-10	-1.22	0.429283	-0.570717
HAVCR2	hepatitis A virus cellular receptor 2	1.45e-09	-1.22	0.429283	-0.570717
CD28	CD28 molecule	6.48e-11	-1.21	0.432269	-0.567731
TLR7	toll like receptor 7	7.22e-09	-1.21	0.432269	-0.567731
CD14	CD14 molecule	2.39e-10	-1.2	0.435275	-0.564725
SYK	spleen associated tyrosine kinase	3.18e-10	-1.2	0.435275	-0.564725
GGTA1P	glycoprotein, alpha-galactosyltransferase 1 pseudogene	2.83e-08	-1.19	0.438303	-0.561697
NCF4	neutrophil cytosolic factor 4	9.51e-08	-1.19	0.438303	-0.561697
ITGAM	integrin subunit alpha M	1.19e-09	-1.17	0.444421	-0.555579
ZNF160///TYROBP	zinc finger protein 160///TYRO protein tyrosine kinase binding protein	3.43e-09	-1.17	0.444421	-0.555579
ADAP2	ArfGAP with dual PH domains 2	1.05e-08	-1.17	0.444421	-0.555579
FCGR2B	Fc fragment of IgG receptor IIb	5.59e-08	-1.17	0.444421	-0.555579
PALLD	palladin, cytoskeletal associated protein	2.89e-10	-1.16	0.447513	-0.552487
EVI2A	ecotropic viral integration site 2A	5.27e-09	-1.16	0.447513	-0.552487
SLC37A2	solute carrier family 37 member 2	1.72e-09	-1.15	0.450625	-0.549375
KCNAB2	potassium voltage-gated channel subfamily A regulatory beta subunit 2	2.95e-09	-1.15	0.450625	-0.549375
MAP1B	microtubule associated protein 1B	1.92e-11	-1.14	0.45376	-0.54624
AIF1	allograft inflammatory factor 1	8.24e-10	-1.14	0.45376	-0.54624
AIF1	allograft inflammatory factor 1	8.24e-10	-1.14	0.45376	-0.54624
AIF1	allograft inflammatory factor 1	8.24e-10	-1.14	0.45376	-0.54624
HCST	hematopoietic cell signal transducer	1.23e-09	-1.14	0.45376	-0.54624
GPLD1	glycosylphosphatidylinositol specific phospholipase D1	4.25e-08	-1.14	0.45376	-0.54624
KPNA2	karyopherin subunit alpha 2	7.48e-13	-1.13	0.456916	-0.543084
MILR1	mast cell immunoglobulin like receptor 1	4.86e-08	-1.13	0.456916	-0.543084
GLIPR2	GLI pathogenesis related 2	7.36e-08	-1.13	0.456916	-0.543084
HTR2B	5-hydroxytryptamine receptor 2B	9.31e-08	-1.13	0.456916	-0.543084
TLR8	toll like receptor 8	4.58e-08	-1.12	0.460094	-0.539906
PIK3AP1	phosphoinositide-3-kinase adaptor protein 1	7e-09	-1.11	0.463294	-0.536706
ADAM12	ADAM metallopeptidase domain 12	1.88e-08	-1.11	0.463294	-0.536706
KPNA2	karyopherin subunit alpha 2	1.79e-12	-1.1	0.466516	-0.533484
NETO2	neuropilin and tolloid like 2	1.76e-08	-1.1	0.466516	-0.533484
FSTL3	follistatin like 3	1.18e-09	-1.09	0.469761	-0.530239
TBXAS1	thromboxane A synthase 1	4.18e-09	-1.09	0.469761	-0.530239
VCAN	versican	6.28e-09	-1.09	0.469761	-0.530239
MPEG1	macrophage expressed 1	3.61e-08	-1.09	0.469761	-0.530239
SERPINE1	serpin family E member 1	3.25e-09	-1.08	0.473029	-0.526971
F13A1	coagulation factor XIII A chain	3.76e-09	-1.08	0.473029	-0.526971
FERMT3	fermitin family member 3	6.81e-09	-1.08	0.473029	-0.526971
FGF1	fibroblast growth factor 1	3.07e-08	-1.08	0.473029	-0.526971
DOK5	docking protein 5	6.09e-08	-1.08	0.473029	-0.526971
CD4	CD4 molecule	2.88e-10	-1.07	0.476319	-0.523681
BTK	Bruton tyrosine kinase	1.59e-09	-1.07	0.476319	-0.523681
CSF1R	colony stimulating factor 1 receptor	8.06e-08	-1.07	0.476319	-0.523681
STAB1	stabilin 1	1.8e-10	-1.06	0.479632	-0.520368
LILRB5	leukocyte immunoglobulin like receptor B5	3.83e-10	-1.06	0.479632	-0.520368
FAM105A	family with sequence similarity 105 member A	3.93e-09	-1.06	0.479632	-0.520368
RASSF2	Ras association domain family member 2	1.52e-08	-1.06	0.479632	-0.520368
AKR1C3	aldo-keto reductase family 1, member C3	2.01e-12	-1.05	0.482968	-0.517032
TTYH3	tweety family member 3	1.96e-10	-1.05	0.482968	-0.517032
LAMB3	laminin subunit beta 3	6.61e-09	-1.04	0.486327	-0.513673
FAM198B	family with sequence similarity 198 member B	8.55e-09	-1.04	0.486327	-0.513673
SLC7A7	solute carrier family 7 member 7	3.51e-08	-1.04	0.486327	-0.513673
GLB1	galactosidase beta 1	7.45e-11	-1.03	0.48971	-0.51029
SAMD4A	sterile alpha motif domain containing 4A	1.62e-10	-1.03	0.48971	-0.51029
TRIM16L///TRIM16	tripartite motif containing 16-like///tripartite motif containing 16	1.54e-13	-1.02	0.493116	-0.506884
TAF13	TATA-box binding protein associated factor 13	4.1e-11	-1.02	0.493116	-0.506884
PLAC9	placenta specific 9	4.37e-11	-1.02	0.493116	-0.506884
MFAP5	microfibrillar associated protein 5	2.87e-09	-1.02	0.493116	-0.506884
LAPTM5	lysosomal protein transmembrane 5	4.24e-09	-1.02	0.493116	-0.506884
GCNT1	glucosaminyl (N-acetyl) transferase 1, core 2	1.71e-09	-1.01	0.496546	-0.503454
FRMD4B	FERM domain containing 4B	2.48e-09	-1.01	0.496546	-0.503454
CPVL	carboxypeptidase, vitellogenic like	5.73e-09	-0.998	0.500694	-0.499306
VAMP8	vesicle associated membrane protein 8	1.93e-08	-0.994	0.502084	-0.497916
IGSF21	immunoglobin superfamily member 21	3.12e-09	-0.991	0.503129	-0.496871
NLRC4	NLR family CARD domain containing 4	7.89e-09	-0.991	0.503129	-0.496871
SHTN1	shootin 1	2.31e-11	-0.987	0.504526	-0.495474
GNA15	G protein subunit alpha 15	7.05e-10	-0.987	0.504526	-0.495474
THEMIS2	thymocyte selection associated family member 2	6.89e-08	-0.985	0.505226	-0.494774
CDKN2B	cyclin dependent kinase inhibitor 2B	4.06e-09	-0.984	0.505576	-0.494424
PIK3R5	phosphoinositide-3-kinase regulatory subunit 5	3.02e-08	-0.975	0.50874	-0.49126
FAR2	fatty acyl-CoA reductase 2	7.68e-09	-0.974	0.509093	-0.490907
HMOX1	heme oxygenase 1	9.68e-10	-0.973	0.509446	-0.490554
CMKLR1	chemerin chemokine-like receptor 1	1.05e-08	-0.972	0.509799	-0.490201
ADAMTS15	ADAM metallopeptidase with thrombospondin type 1 motif 15	2.59e-08	-0.966	0.511923	-0.488077
BLNK	B-cell linker	8.83e-12	-0.965	0.512278	-0.487722
VLDLR-AS1///VLDLR///VLDLR-AS1	VLDLR antisense RNA 1///very low density lipoprotein receptor///VLDLR antisense RNA 1	1.12e-08	-0.958	0.51477	-0.48523
NRP2	neuropilin 2	8.12e-09	-0.953	0.516557	-0.483443
ANKDD1A	ankyrin repeat and death domain containing 1A	7e-09	-0.946	0.51907	-0.48093
PLEKHO2	pleckstrin homology domain containing O2	8.01e-12	-0.937	0.522318	-0.477682
AMPD3	adenosine monophosphate deaminase 3	2.86e-08	-0.937	0.522318	-0.477682
PIK3CG	phosphatidylinositol-4,5-bisphosphate 3-kinase catalytic subunit gamma	2.06e-08	-0.933	0.523768	-0.476232
		1.3e-11	-0.917	0.529609	-0.470391
PTPN6	protein tyrosine phosphatase, non-receptor type 6	4.63e-08	-0.917	0.529609	-0.470391
HCLS1	hematopoietic cell-specific Lyn substrate 1	2.02e-09	-0.914	0.530712	-0.469288
DUSP10	dual specificity phosphatase 10	2.07e-09	-0.914	0.530712	-0.469288
TNFSF8	tumor necrosis factor superfamily member 8	5.24e-08	-0.914	0.530712	-0.469288
C2	complement component 2	4.54e-08	-0.913	0.53108	-0.46892
C2	complement component 2	4.54e-08	-0.913	0.53108	-0.46892
		1.29e-11	-0.912	0.531448	-0.468552
VAV3	vav guanine nucleotide exchange factor 3	7.86e-11	-0.911	0.531816	-0.468184
KIAA0930	KIAA0930	2.16e-10	-0.911	0.531816	-0.468184
SLC22A5	solute carrier family 22 member 5	2.12e-08	-0.911	0.531816	-0.468184
COL12A1	collagen type XII alpha 1 chain	7.68e-12	-0.894	0.53812	-0.46188
SCN9A	sodium voltage-gated channel alpha subunit 9	3.12e-08	-0.888	0.540363	-0.459637
TNFRSF12A	TNF receptor superfamily member 12A	7.64e-08	-0.888	0.540363	-0.459637
TM6SF1	transmembrane 6 superfamily member 1	4.24e-08	-0.879	0.543744	-0.456256
VAV1	vav guanine nucleotide exchange factor 1	5.28e-09	-0.877	0.544499	-0.455501
OSBPL3	oxysterol binding protein like 3	2.37e-08	-0.87	0.547147	-0.452853
WDFY4	WDFY family member 4	3.33e-09	-0.869	0.547526	-0.452474
MID1	midline 1	6.3e-09	-0.869	0.547526	-0.452474
EPDR1	ependymin related 1	3.11e-10	-0.868	0.547906	-0.452094
IFITM10	interferon induced transmembrane protein 10	1.71e-08	-0.867	0.548286	-0.451714
LIPA	lipase A, lysosomal acid type	2.97e-08	-0.86	0.550953	-0.449047
SQLE	squalene epoxidase	9.56e-09	-0.858	0.551717	-0.448283
HPD	4-hydroxyphenylpyruvate dioxygenase	6.79e-09	-0.853	0.553632	-0.446368
MFSD12	major facilitator superfamily domain containing 12	8.87e-11	-0.851	0.5544	-0.4456
CD68	CD68 molecule	5.52e-08	-0.845	0.556711	-0.443289
NLN	neurolysin	1.46e-11	-0.841	0.558256	-0.441744
HSPH1	heat shock protein family H (Hsp110) member 1	5.33e-11	-0.84	0.558644	-0.441356
RPS6KA1	ribosomal protein S6 kinase A1	8.59e-08	-0.837	0.559806	-0.440194
SERPINB8	serpin family B member 8	2.57e-09	-0.836	0.560195	-0.439805
GNG2	G protein subunit gamma 2	1.14e-09	-0.826	0.564091	-0.435909
		2.33e-09	-0.825	0.564482	-0.435518
DOK2	docking protein 2	3.45e-09	-0.821	0.566049	-0.433951
ITGB5	integrin subunit beta 5	1.95e-11	-0.812	0.569592	-0.430408
FGD2	FYVE, RhoGEF and PH domain containing 2	5.51e-09	-0.812	0.569592	-0.430408
STK17A	serine/threonine kinase 17a	4.28e-08	-0.81	0.570382	-0.429618
SIGLEC9	sialic acid binding Ig like lectin 9	3.15e-10	-0.803	0.573156	-0.426844
PDGFA	platelet derived growth factor subunit A	2.51e-12	-0.798	0.575146	-0.424854
LOXL2	lysyl oxidase like 2	6.47e-10	-0.798	0.575146	-0.424854
SYNPO	synaptopodin	1.34e-10	-0.796	0.575944	-0.424056
PXDC1	PX domain containing 1	1.01e-10	-0.791	0.577943	-0.422057
CSTA	cystatin A	5.14e-09	-0.786	0.57995	-0.42005
ABRACL	ABRA C-terminal like	8.24e-08	-0.785	0.580352	-0.419648
BAMBI	BMP and activin membrane bound inhibitor	1.97e-08	-0.784	0.580754	-0.419246
ZNF219	zinc finger protein 219	1.02e-10	-0.782	0.58156	-0.41844
GPR137B	G protein-coupled receptor 137B	5.47e-10	-0.78	0.582367	-0.417633
ABCC4	ATP binding cassette subfamily C member 4	7.43e-09	-0.779	0.582771	-0.417229
ABCC1	ATP binding cassette subfamily C member 1	1.47e-10	-0.774	0.584794	-0.415206
GALNT1	polypeptide N-acetylgalactosaminyltransferase 1	3.37e-08	-0.773	0.585199	-0.414801
STC2	stanniocalcin 2	1.24e-08	-0.771	0.586011	-0.413989
CALU	calumenin	1.54e-08	-0.768	0.587231	-0.412769
GMFB	glia maturation factor beta	5.89e-09	-0.761	0.590087	-0.409913
FICD	FIC domain containing	5.64e-11	-0.757	0.591726	-0.408274
TMEM132A///SLC15A3	transmembrane protein 132A///solute carrier family 15 member 3	3.87e-08	-0.747	0.595841	-0.404159
CTSB	cathepsin B	3.02e-11	-0.737	0.599986	-0.400014
GM2A	GM2 ganglioside activator	4.87e-10	-0.734	0.601235	-0.398765
ARPC1B	actin related protein 2/3 complex subunit 1B	3.5e-08	-0.734	0.601235	-0.398765
RBM47	RNA binding motif protein 47	1.33e-09	-0.732	0.602069	-0.397931
FEZ1	fasciculation and elongation protein zeta 1	2.47e-08	-0.732	0.602069	-0.397931
CLPTM1L	CLPTM1 like	3.32e-11	-0.731	0.602486	-0.397514
TGFB1	transforming growth factor beta 1	1.85e-09	-0.731	0.602486	-0.397514
ECT2	epithelial cell transforming 2	7.93e-09	-0.728	0.60374	-0.39626
CORO1C	coronin 1C	1.37e-09	-0.723	0.605836	-0.394164
ITGA3	integrin subunit alpha 3	8.54e-08	-0.723	0.605836	-0.394164
PLBD2	phospholipase B domain containing 2	1.2e-09	-0.716	0.608783	-0.391217
SLC2A9	solute carrier family 2 member 9	2.3e-11	-0.711	0.610897	-0.389103
PYCARD	PYD and CARD domain containing	1.23e-08	-0.711	0.610897	-0.389103
SLC1A4	solute carrier family 1 member 4	1.27e-09	-0.71	0.61132	-0.38868
TUBA1C	tubulin alpha 1c	1.85e-08	-0.707	0.612593	-0.387407
TXNRD1	thioredoxin reductase 1	2.31e-10	-0.704	0.613868	-0.386132
WDFY4	WDFY family member 4	1.35e-08	-0.701	0.615146	-0.384854
ITGAV	integrin subunit alpha V	3.18e-09	-0.699	0.615999	-0.384001
YWHAH	tyrosine 3-monooxygenase/tryptophan 5-monooxygenase activation protein eta	4.28e-11	-0.697	0.616854	-0.383146
CD209	CD209 molecule	6.13e-08	-0.685	0.622006	-0.377994
BMP2K	BMP2 inducible kinase	9.21e-11	-0.683	0.622869	-0.377131
CPPED1	calcineurin like phosphoesterase domain containing 1	3.82e-08	-0.683	0.622869	-0.377131
RAB30	RAB30, member RAS oncogene family	1.44e-08	-0.681	0.623733	-0.376267
GPX1	glutathione peroxidase 1	5.54e-11	-0.678	0.625031	-0.374969
TRIM16	tripartite motif containing 16	2.08e-10	-0.676	0.625898	-0.374102
ADCY7	adenylate cyclase 7	1.65e-09	-0.673	0.627201	-0.372799
KIF1C	kinesin family member 1C	1.64e-09	-0.669	0.628942	-0.371058
GRN	granulin	4.04e-10	-0.668	0.629379	-0.370621
FAT1	FAT atypical cadherin 1	4.58e-09	-0.668	0.629379	-0.370621
LPGAT1	lysophosphatidylglycerol acyltransferase 1	1.43e-08	-0.667	0.629815	-0.370185
ODF3B///SCO2///TYMP	outer dense fiber of sperm tails 3B///SCO2 cytochrome c oxidase assembly protein///thymidine phosphorylase	5e-08	-0.664	0.631126	-0.368874
MYO5A	myosin VA	3.38e-08	-0.661	0.63244	-0.36756
TNIP1	TNFAIP3 interacting protein 1	7.76e-08	-0.66	0.632878	-0.367122
PANX1	pannexin 1	5.02e-09	-0.658	0.633756	-0.366244
OSBPL11	oxysterol binding protein like 11	1.26e-09	-0.656	0.634635	-0.365365
HLA-DRA	major histocompatibility complex, class II, DR alpha	3.1e-08	-0.656	0.634635	-0.365365
PEMT	phosphatidylethanolamine N-methyltransferase	1.63e-11	-0.654	0.635516	-0.364484
PTPRO	protein tyrosine phosphatase, receptor type O	2.82e-08	-0.653	0.635957	-0.364043
HLA-DRA	major histocompatibility complex, class II, DR alpha	6.03e-08	-0.653	0.635957	-0.364043
CD72	CD72 molecule	1.13e-09	-0.647	0.638607	-0.361393
SLC25A30	solute carrier family 25 member 30	1.67e-08	-0.647	0.638607	-0.361393
CYB561A3	cytochrome b561 family member A3	4.97e-10	-0.644	0.639936	-0.360064
SLC25A19	solute carrier family 25 member 19	8.08e-09	-0.644	0.639936	-0.360064
DRAM1	DNA damage regulated autophagy modulator 1	5.78e-08	-0.644	0.639936	-0.360064
CTSZ	cathepsin Z	8.89e-10	-0.643	0.64038	-0.35962
LAIR1	leukocyte associated immunoglobulin like receptor 1	2.27e-10	-0.642	0.640824	-0.359176
RAB31	RAB31, member RAS oncogene family	6.24e-09	-0.637	0.643049	-0.356951
MIR4435-2HG///LINC00152	MIR4435-2 host gene///long intergenic non-protein coding RNA 152	2.8e-08	-0.637	0.643049	-0.356951
RAP2A	RAP2A, member of RAS oncogene family	1.66e-11	-0.636	0.643495	-0.356505
RGL1	ral guanine nucleotide dissociation stimulator like 1	4.21e-08	-0.636	0.643495	-0.356505
ATP2B1	ATPase plasma membrane Ca2+ transporting 1	5.48e-09	-0.631	0.645729	-0.354271
HTATIP2	HIV-1 Tat interactive protein 2	2.3e-09	-0.629	0.646624	-0.353376
CCDC88A	coiled-coil domain containing 88A	6.87e-08	-0.629	0.646624	-0.353376
FAM107B	family with sequence similarity 107 member B	2.69e-09	-0.628	0.647073	-0.352927
HLA-DRA	major histocompatibility complex, class II, DR alpha	9.81e-08	-0.628	0.647073	-0.352927
STIP1	stress induced phosphoprotein 1	2.6e-12	-0.627	0.647521	-0.352479
IL4R	interleukin 4 receptor	1.19e-10	-0.627	0.647521	-0.352479
MN1	MN1 proto-oncogene, transcriptional regulator	1.59e-08	-0.627	0.647521	-0.352479
CMC2///CENPN	C-X9-C motif containing 2///centromere protein N	2.46e-10	-0.626	0.64797	-0.35203
VOPP1	vesicular, overexpressed in cancer, prosurvival protein 1	6.79e-12	-0.624	0.648869	-0.351131
SLC30A1	solute carrier family 30 member 1	2.14e-10	-0.622	0.64977	-0.35023
HN1	hematological and neurological expressed 1	4.89e-10	-0.619	0.651122	-0.348878
INTS7	integrator complex subunit 7	4.88e-08	-0.615	0.65293	-0.34707
LRRC59	leucine rich repeat containing 59	1.1e-09	-0.613	0.653836	-0.346164
RAB29	RAB29, member RAS oncogene family	3.41e-08	-0.611	0.654743	-0.345257
VOPP1	vesicular, overexpressed in cancer, prosurvival protein 1	3.66e-12	-0.608	0.656106	-0.343894
ETV6	ETS variant 6	1.23e-10	-0.606	0.657016	-0.342984
MIR4435-2HG///LINC00152	MIR4435-2 host gene///long intergenic non-protein coding RNA 152	8.43e-08	-0.604	0.657927	-0.342073
PTPN11	protein tyrosine phosphatase, non-receptor type 11	5.97e-09	-0.602	0.65884	-0.34116
FADS3	fatty acid desaturase 3	1.49e-08	-0.602	0.65884	-0.34116
MYO9B	myosin IXB	4.81e-12	-0.601	0.659297	-0.340703
NCKAP5	NCK associated protein 5	6.12e-09	-0.599	0.660211	-0.339789
GSR	glutathione-disulfide reductase	3.42e-13	-0.594	0.662504	-0.337496
SPTAN1	spectrin alpha, non-erythrocytic 1	6.58e-11	-0.594	0.662504	-0.337496
HYOU1	hypoxia up-regulated 1	5.7e-14	-0.591	0.663883	-0.336117
TAX1BP3	Tax1 binding protein 3	3.52e-08	-0.588	0.665265	-0.334735
SLC4A7	solute carrier family 4 member 7	5.32e-08	-0.584	0.667112	-0.332888
ARHGAP21	Rho GTPase activating protein 21	4.05e-10	-0.583	0.667574	-0.332426
MAN2B1	mannosidase alpha class 2B member 1	4.19e-09	-0.583	0.667574	-0.332426
NCKAP5L	NCK associated protein 5 like	1.06e-08	-0.582	0.668037	-0.331963
TIMM17A	translocase of inner mitochondrial membrane 17 homolog A (yeast)	6.2e-10	-0.579	0.669428	-0.330572
BAG3	BCL2 associated athanogene 3	2.62e-10	-0.577	0.670356	-0.329644
DOPEY2	dopey family member 2	5.45e-08	-0.577	0.670356	-0.329644
TEX2	testis expressed 2	3.9e-10	-0.576	0.670821	-0.329179
KIF5B	kinesin family member 5B	2.79e-08	-0.576	0.670821	-0.329179
BST1	bone marrow stromal cell antigen 1	2.18e-08	-0.574	0.671752	-0.328248
MAPRE1	microtubule associated protein RP/EB family member 1	4.38e-10	-0.573	0.672217	-0.327783
SLC35B4	solute carrier family 35 member B4	6.9e-10	-0.571	0.67315	-0.32685
FAM98A	family with sequence similarity 98 member A	2.62e-08	-0.567	0.675019	-0.324981
NSF	N-ethylmaleimide sensitive factor, vesicle fusing ATPase	3.15e-11	-0.566	0.675487	-0.324513
C20orf24	chromosome 20 open reading frame 24	1.25e-08	-0.564	0.676424	-0.323576
FLNA	filamin A	1.13e-08	-0.561	0.677832	-0.322168
SRPRB	SRP receptor beta subunit	3.51e-08	-0.561	0.677832	-0.322168
ID2	inhibitor of DNA binding 2, HLH protein	1.5e-08	-0.558	0.679243	-0.320757
MR1	major histocompatibility complex, class I-related	2.37e-08	-0.556	0.680185	-0.319815
UCHL3	ubiquitin C-terminal hydrolase L3	2.27e-09	-0.554	0.681129	-0.318871
ITPK1	inositol-tetrakisphosphate 1-kinase	1.55e-08	-0.554	0.681129	-0.318871
CDK5	cyclin dependent kinase 5	1.49e-08	-0.552	0.682074	-0.317926
PLEKHO1	pleckstrin homology domain containing O1	7.78e-08	-0.551	0.682547	-0.317453
TMEM189-UBE2V1///TMEM189///UBE2V1	TMEM189-UBE2V1 readthrough///transmembrane protein 189///ubiquitin conjugating enzyme E2 V1	1.14e-08	-0.55	0.68302	-0.31698
PLD3	phospholipase D family member 3	2.76e-08	-0.55	0.68302	-0.31698
KCTD10	potassium channel tetramerization domain containing 10	4.64e-10	-0.549	0.683494	-0.316506
CTPS1	CTP synthase 1	2.42e-08	-0.549	0.683494	-0.316506
B4GALT5	beta-1,4-galactosyltransferase 5	4.77e-11	-0.547	0.684442	-0.315558
TMCO3	transmembrane and coiled-coil domains 3	9.19e-11	-0.547	0.684442	-0.315558
MYO1E	myosin IE	2.27e-08	-0.547	0.684442	-0.315558
TMED9	transmembrane p24 trafficking protein 9	3.13e-08	-0.547	0.684442	-0.315558
PSMD1	proteasome 26S subunit, non-ATPase 1	3.06e-11	-0.546	0.684916	-0.315084
GARS	glycyl-tRNA synthetase	2.87e-12	-0.544	0.685867	-0.314133
PSMD14	proteasome 26S subunit, non-ATPase 14	6.87e-11	-0.541	0.687294	-0.312706
TMEM19	transmembrane protein 19	1.46e-08	-0.541	0.687294	-0.312706
ATR	ATR serine/threonine kinase	2.41e-08	-0.54	0.687771	-0.312229
UGGT1	UDP-glucose glycoprotein glucosyltransferase 1	1.01e-10	-0.538	0.688725	-0.311275
PRKX	protein kinase, X-linked	1.18e-08	-0.535	0.690159	-0.309841
CCDC107///ARHGEF39	coiled-coil domain containing 107///Rho guanine nucleotide exchange factor 39	1.72e-10	-0.534	0.690637	-0.309363
AP1B1	adaptor related protein complex 1 beta 1 subunit	4.96e-10	-0.534	0.690637	-0.309363
RAP2B	RAP2B, member of RAS oncogene family	2.27e-08	-0.533	0.691116	-0.308884
AKR1C1	aldo-keto reductase family 1 member C1	8.83e-08	-0.533	0.691116	-0.308884
MVP	major vault protein	1.66e-10	-0.531	0.692075	-0.307925
TFDP1	transcription factor Dp-1	5.32e-09	-0.524	0.695441	-0.304559
HSPA5	heat shock protein family A (Hsp70) member 5	4.63e-10	-0.522	0.696406	-0.303594
TPM4	tropomyosin 4	8.96e-08	-0.522	0.696406	-0.303594
USP5	ubiquitin specific peptidase 5	3.71e-10	-0.521	0.696889	-0.303111
CLCN5	chloride voltage-gated channel 5	4.61e-09	-0.521	0.696889	-0.303111
RFFL	ring finger and FYVE-like domain containing E3 ubiquitin protein ligase	9.08e-08	-0.521	0.696889	-0.303111
DYNLL1	dynein light chain LC8-type 1	9.13e-08	-0.519	0.697855	-0.302145
ZMPSTE24	zinc metallopeptidase STE24	1.17e-08	-0.518	0.698339	-0.301661
TES	testin LIM domain protein	3.45e-08	-0.517	0.698823	-0.301177
FMNL2	formin like 2	3.31e-08	-0.516	0.699308	-0.300692
ALAS1	5'-aminolevulinate synthase 1	2.61e-09	-0.515	0.699793	-0.300207
GOLGA3	golgin A3	5.77e-12	-0.513	0.700764	-0.299236
SUMO3	small ubiquitin-like modifier 3	2.15e-09	-0.512	0.70125	-0.29875
CCNYL1	cyclin Y like 1	8e-08	-0.512	0.70125	-0.29875
RAI14	retinoic acid induced 14	8.34e-08	-0.511	0.701736	-0.298264
STK40	serine/threonine kinase 40	2.19e-08	-0.51	0.702222	-0.297778
DNAJC3	DnaJ heat shock protein family (Hsp40) member C3	2.61e-09	-0.509	0.702709	-0.297291
WSB2	WD repeat and SOCS box containing 2	4.33e-09	-0.507	0.703684	-0.296316
SOCS4	suppressor of cytokine signaling 4	1.89e-08	-0.504	0.705149	-0.294851
MSN	moesin	5.11e-10	-0.499	0.707597	-0.292403
PDIA4	protein disulfide isomerase family A member 4	1.54e-09	-0.499	0.707597	-0.292403
VASH1	vasohibin 1	3.98e-11	-0.498	0.708088	-0.291912
ITPRIPL2	inositol 1,4,5-trisphosphate receptor interacting protein like 2	2e-09	-0.498	0.708088	-0.291912
PBDC1	polysaccharide biosynthesis domain containing 1	6.92e-09	-0.497	0.708579	-0.291421
MARS	methionyl-tRNA synthetase	1.85e-12	-0.493	0.710546	-0.289454
HNRNPAB	heterogeneous nuclear ribonucleoprotein A/B	1.45e-09	-0.493	0.710546	-0.289454
EIF2AK1///AIMP2	eukaryotic translation initiation factor 2 alpha kinase 1///aminoacyl tRNA synthetase complex interacting multifunctional protein 2	5.44e-09	-0.491	0.711532	-0.288468
RAB32	RAB32, member RAS oncogene family	8.04e-09	-0.491	0.711532	-0.288468
KPNA1	karyopherin subunit alpha 1	7.68e-09	-0.488	0.713013	-0.286987
AKR1C2	aldo-keto reductase family 1, member C2	6.84e-08	-0.488	0.713013	-0.286987
ASAH1	N-acylsphingosine amidohydrolase 1	6.42e-08	-0.487	0.713507	-0.286493
ENOX2	ecto-NOX disulfide-thiol exchanger 2	4.89e-09	-0.486	0.714002	-0.285998
DYNLT3	dynein light chain Tctex-type 3	1.2e-08	-0.485	0.714497	-0.285503
S100A11	S100 calcium binding protein A11	5.48e-08	-0.484	0.714992	-0.285008
DZIP1L	DAZ interacting zinc finger protein 1 like	4.02e-08	-0.483	0.715488	-0.284512
ENO1	enolase 1	1.14e-10	-0.482	0.715984	-0.284016
PLEKHA1	pleckstrin homology domain containing A1	9.34e-09	-0.482	0.715984	-0.284016
RPN2///EEF1A2	ribophorin II///eukaryotic translation elongation factor 1 alpha 2	2.91e-10	-0.481	0.716481	-0.283519
AAGAB	alpha- and gamma-adaptin binding protein	2.89e-08	-0.481	0.716481	-0.283519
ATP6AP2	ATPase H+ transporting accessory protein 2	2.91e-10	-0.48	0.716978	-0.283022
2008-09-01	septin 8	1.35e-09	-0.48	0.716978	-0.283022
DPH3	diphthamide biosynthesis 3	9.75e-10	-0.476	0.718968	-0.281032
TFE3	transcription factor binding to IGHM enhancer 3	7.17e-12	-0.473	0.720465	-0.279535
YKT6	YKT6 v-SNARE homolog (S. cerevisiae)	5.37e-12	-0.468	0.722966	-0.277034
NEK6	NIMA related kinase 6	5.57e-09	-0.466	0.723969	-0.276031
HSPA4	heat shock protein family A (Hsp70) member 4	9.83e-11	-0.464	0.724973	-0.275027
LOXL3///HTRA2	lysyl oxidase like 3///HtrA serine peptidase 2	2.45e-09	-0.459	0.72749	-0.27251
PSME3	proteasome activator subunit 3	3.1e-09	-0.458	0.727995	-0.272005
YARS	tyrosyl-tRNA synthetase	8.31e-09	-0.458	0.727995	-0.272005
NAA40	N(alpha)-acetyltransferase 40, NatD catalytic subunit	2.44e-08	-0.456	0.729005	-0.270995
TK2	thymidine kinase 2, mitochondrial	3.83e-09	-0.45	0.732043	-0.267957
STAT3	signal transducer and activator of transcription 3	8.8e-11	-0.446	0.734075	-0.265925
SLC38A2	solute carrier family 38 member 2	6.68e-08	-0.441	0.736624	-0.263376
DBN1	drebrin 1	5.22e-08	-0.44	0.737135	-0.262865
RAB7B	RAB7B, member RAS oncogene family	2.29e-08	-0.439	0.737646	-0.262354
OGFRL1	opioid growth factor receptor like 1	3.07e-08	-0.439	0.737646	-0.262354
SMPD1	sphingomyelin phosphodiesterase 1	9.7e-08	-0.439	0.737646	-0.262354
TTL	tubulin tyrosine ligase	1.24e-08	-0.438	0.738157	-0.261843
RRBP1	ribosome binding protein 1	1.16e-08	-0.436	0.739181	-0.260819
DUSP3	dual specificity phosphatase 3	7.86e-08	-0.436	0.739181	-0.260819
FAM118B	family with sequence similarity 118 member B	2.3e-08	-0.432	0.741234	-0.258766
ACOT9	acyl-CoA thioesterase 9	1.29e-08	-0.431	0.741747	-0.258253
CTTN	cortactin	1.18e-09	-0.429	0.742776	-0.257224
MAK16///TTI2	MAK16 homolog///TELO2 interacting protein 2	4.03e-08	-0.427	0.743807	-0.256193
MAPKAP1	mitogen-activated protein kinase associated protein 1	9.04e-11	-0.426	0.744323	-0.255677
POLR1A///POLR1A	RNA polymerase I subunit A///RNA polymerase I subunit A	8.76e-10	-0.426	0.744323	-0.255677
GRB2	growth factor receptor bound protein 2	1.06e-09	-0.425	0.744839	-0.255161
AP5S1	adaptor related protein complex 5 sigma 1 subunit	2.82e-08	-0.423	0.745872	-0.254128
PTDSS1	phosphatidylserine synthase 1	4.8e-11	-0.422	0.746389	-0.253611
TBC1D16	TBC1 domain family member 16	7.17e-09	-0.422	0.746389	-0.253611
YWHAG	tyrosine 3-monooxygenase/tryptophan 5-monooxygenase activation protein gamma	2.68e-08	-0.421	0.746907	-0.253093
CBR1	carbonyl reductase 1	8.91e-10	-0.419	0.747943	-0.252057
AGPAT3	1-acylglycerol-3-phosphate O-acyltransferase 3	3.98e-08	-0.416	0.7495	-0.2505
SCARB2	scavenger receptor class B member 2	4.32e-08	-0.416	0.7495	-0.2505
STIM1	stromal interaction molecule 1	4.6e-09	-0.413	0.75106	-0.24894
GNA12	G protein subunit alpha 12	7.95e-10	-0.411	0.752102	-0.247898
TMCC1	transmembrane and coiled-coil domain family 1	5.69e-10	-0.407	0.75419	-0.24581
CLIC1	chloride intracellular channel 1	4.43e-09	-0.407	0.75419	-0.24581
MSL3	male-specific lethal 3 homolog (Drosophila)	2.13e-08	-0.407	0.75419	-0.24581
PITPNA	phosphatidylinositol transfer protein alpha	7.34e-09	-0.406	0.754713	-0.245287
HIPK1	homeodomain interacting protein kinase 1	6.51e-10	-0.404	0.75576	-0.24424
PPIL1	peptidylprolyl isomerase like 1	1.69e-08	-0.404	0.75576	-0.24424
TTC13	tetratricopeptide repeat domain 13	4.56e-08	-0.404	0.75576	-0.24424
BCL7B	BCL tumor suppressor 7B	9.59e-10	-0.403	0.756284	-0.243716
NUP188	nucleoporin 188	1.09e-08	-0.401	0.757333	-0.242667
CLIC1	chloride intracellular channel 1	1.19e-08	-0.401	0.757333	-0.242667
CLIC1	chloride intracellular channel 1	5.35e-09	-0.399	0.758384	-0.241616
USP46	ubiquitin specific peptidase 46	2.97e-08	-0.399	0.758384	-0.241616
GATAD2A	GATA zinc finger domain containing 2A	4.28e-12	-0.396	0.759962	-0.240038
NUCB2	nucleobindin 2	1.97e-09	-0.394	0.761017	-0.238983
		6.58e-09	-0.394	0.761017	-0.238983
NUP93	nucleoporin 93	5.73e-08	-0.393	0.761544	-0.238456
DNMT1	DNA (cytosine-5-)-methyltransferase 1	1.34e-10	-0.392	0.762072	-0.237928
DYNC1LI2	dynein cytoplasmic 1 light intermediate chain 2	7.71e-08	-0.391	0.762601	-0.237399
ATP6V0D1	ATPase H+ transporting V0 subunit d1	4.52e-09	-0.386	0.765248	-0.234752
ARPC3	actin related protein 2/3 complex subunit 3	1.24e-09	-0.384	0.76631	-0.23369
SMARCA4	SWI/SNF related, matrix associated, actin dependent regulator of chromatin, subfamily a, member 4	2.52e-10	-0.383	0.766841	-0.233159
PTPA	protein phosphatase 2 phosphatase activator	4.11e-09	-0.38	0.768438	-0.231562
DYNC1H1	dynein cytoplasmic 1 heavy chain 1	2.02e-08	-0.377	0.770037	-0.229963
		2.36e-08	-0.377	0.770037	-0.229963
FLJ23519///RNH1	uncharacterized protein FLJ23519///ribonuclease/angiogenin inhibitor 1	1.18e-08	-0.375	0.771105	-0.228895
DNAJB11	DnaJ heat shock protein family (Hsp40) member B11	9.07e-08	-0.375	0.771105	-0.228895
ARF4	ADP ribosylation factor 4	3.76e-08	-0.374	0.77164	-0.22836
		8.67e-09	-0.373	0.772175	-0.227825
TMEM9B	TMEM9 domain family member B	3.39e-08	-0.372	0.772711	-0.227289
AKIRIN2	akirin 2	2.93e-08	-0.371	0.773246	-0.226754
DNASE2	deoxyribonuclease 2, lysosomal	3.61e-08	-0.371	0.773246	-0.226754
PSMC4	proteasome 26S subunit, ATPase 4	3.64e-09	-0.369	0.774319	-0.225681
GJA9-MYCBP///MYCBP	GJA9-MYCBP readthrough///MYC binding protein	9.02e-08	-0.369	0.774319	-0.225681
NOP2	NOP2 nucleolar protein	5.82e-08	-0.368	0.774856	-0.225144
PEA15	phosphoprotein enriched in astrocytes 15	6.92e-08	-0.364	0.777007	-0.222993
BICD2	BICD cargo adaptor 2	5.95e-08	-0.36	0.779165	-0.220835
COMT	catechol-O-methyltransferase	6.41e-08	-0.357	0.780786	-0.219214
TMEM165	transmembrane protein 165	4.6e-09	-0.354	0.782412	-0.217588
STX4	syntaxin 4	7.02e-09	-0.354	0.782412	-0.217588
KLF6	Kruppel like factor 6	1.95e-08	-0.354	0.782412	-0.217588
PSMD7	proteasome 26S subunit, non-ATPase 7	9.24e-09	-0.353	0.782954	-0.217046
RABIF	RAB interacting factor	5.13e-08	-0.352	0.783497	-0.216503
GTF2H5	general transcription factor IIH subunit 5	3.02e-09	-0.351	0.78404	-0.21596
ANXA11	annexin A11	2.43e-08	-0.351	0.78404	-0.21596
TXLNA	taxilin alpha	2.44e-10	-0.345	0.787308	-0.212692
EIF5B	eukaryotic translation initiation factor 5B	4.73e-09	-0.342	0.788947	-0.211053
TGOLN2	trans-golgi network protein 2	5.93e-08	-0.342	0.788947	-0.211053
GOLIM4	golgi integral membrane protein 4	3.71e-09	-0.338	0.791137	-0.208863
CAP1	adenylate cyclase associated protein 1	1.68e-08	-0.334	0.793334	-0.206666
ACTR1A	ARP1 actin-related protein 1 homolog A, centractin alpha	5.68e-08	-0.334	0.793334	-0.206666
RAB22A	RAB22A, member RAS oncogene family	6.25e-09	-0.333	0.793884	-0.206116
KIAA0100	KIAA0100	2.16e-08	-0.331	0.794985	-0.205015
PPP1CA	protein phosphatase 1 catalytic subunit alpha	1.3e-08	-0.33	0.795536	-0.204464
IARS	isoleucyl-tRNA synthetase	1.98e-08	-0.33	0.795536	-0.204464
LASP1	LIM and SH3 protein 1	1.36e-08	-0.32	0.80107	-0.19893
UBP1	upstream binding protein 1 (LBP-1a)	3.86e-08	-0.317	0.802737	-0.197263
LAMP1	lysosomal associated membrane protein 1	2.85e-08	-0.316	0.803294	-0.196706
SEC61A1	Sec61 translocon alpha 1 subunit	6.6e-09	-0.314	0.804408	-0.195592
LANCL2	LanC like 2	7.13e-09	-0.309	0.807201	-0.192799
PSMC2	proteasome 26S subunit, ATPase 2	9.8e-09	-0.309	0.807201	-0.192799
CAPZB	capping actin protein of muscle Z-line beta subunit	3.01e-08	-0.306	0.808881	-0.191119
GOLGA5	golgin A5	7.51e-08	-0.299	0.812816	-0.187184
TMSB10	thymosin beta 10	1.89e-08	-0.294	0.815637	-0.184363
CAPN1	calpain 1	7.96e-08	-0.285	0.820742	-0.179258
P4HB///P4HB	prolyl 4-hydroxylase subunit beta///prolyl 4-hydroxylase subunit beta	2.79e-09	-0.278	0.824734	-0.175266
HTT	huntingtin	5.13e-08	-0.269	0.829895	-0.170105
SZRD1	SUZ RNA binding domain containing 1	8.35e-09	-0.261	0.834509	-0.165491
ATF2	activating transcription factor 2	4.83e-08	0.275	1.20999	0.209994
		9.22e-08	0.283	1.21672	0.216722
KMT2A	lysine methyltransferase 2A	1.43e-09	0.288	1.22095	0.220947
		6.08e-08	0.309	1.23885	0.238849
CNNM2	cyclin and CBS domain divalent metal cation transport mediator 2	7.41e-08	0.309	1.23885	0.238849
		2.14e-08	0.33	1.25701	0.257013
BTF3	basic transcription factor 3	1.91e-08	0.338	1.264	0.264003
		9.95e-08	0.341	1.26663	0.266634
PHF1	PHD finger protein 1	2.05e-08	0.36	1.28343	0.283426
		2.39e-09	0.368	1.29056	0.290562
		2.06e-08	0.373	1.29504	0.295043
		1.73e-09	0.376	1.29774	0.297739
NRG2	neuregulin 2	7.43e-08	0.377	1.29864	0.298639
GAB1	GRB2 associated binding protein 1	4.46e-08	0.378	1.29954	0.299539
HEMK1///C3orf18	HemK methyltransferase family member 1///chromosome 3 open reading frame 18	2.77e-08	0.381	1.30224	0.302244
LIX1L	limb and CNS expressed 1 like	4.1e-08	0.381	1.30224	0.302244
		5.44e-08	0.387	1.30767	0.307671
SIX5	SIX homeobox 5	4.55e-09	0.389	1.30949	0.309485
POLL	polymerase (DNA) lambda	1.7e-08	0.392	1.31221	0.312211
		5.5e-08	0.394	1.31403	0.314032
ZNF280D	zinc finger protein 280D	1.48e-09	0.396	1.31585	0.315855
		8.16e-08	0.404	1.32317	0.323171
MRPL10	mitochondrial ribosomal protein L10	1.25e-08	0.414	1.33237	0.332375
		5.91e-08	0.416	1.33422	0.334223
PHF3	PHD finger protein 3	6.06e-10	0.421	1.33886	0.338855
		2.14e-08	0.424	1.34164	0.341642
		3.74e-08	0.428	1.34537	0.345367
CCNG2	cyclin G2	1.51e-08	0.434	1.35097	0.350974
		6.75e-08	0.437	1.35379	0.353786
RPS18P9	ribosomal protein S18 pseudogene 9	3.26e-09	0.438	1.35472	0.354725
PACSIN3	protein kinase C and casein kinase substrate in neurons 3	8.65e-08	0.438	1.35472	0.354725
		4.39e-08	0.441	1.35754	0.357545
USP30	ubiquitin specific peptidase 30	2.08e-08	0.442	1.35849	0.358486
PTPN13	protein tyrosine phosphatase, non-receptor type 13	1.68e-08	0.444	1.36037	0.360371
SATB1	SATB homeobox 1	6.89e-08	0.446	1.36226	0.362258
PTENP1///PTEN	phosphatase and tensin homolog pseudogene 1///phosphatase and tensin homolog	1.01e-08	0.447	1.3632	0.363203
ETFA	electron transfer flavoprotein alpha subunit	1.17e-08	0.45	1.36604	0.36604
		3.01e-08	0.454	1.36983	0.369833
		3.13e-08	0.455	1.37078	0.370783
		5.7e-08	0.456	1.37173	0.371733
PLSCR4	phospholipid scramblase 4	6.53e-11	0.458	1.37364	0.373636
		2.39e-08	0.459	1.37459	0.374589
		3.51e-08	0.459	1.37459	0.374589
SMIM3	small integral membrane protein 3	2.38e-08	0.463	1.37841	0.378405
		3.11e-08	0.463	1.37841	0.378405
SUCLG2	succinate-CoA ligase GDP-forming beta subunit	4.24e-08	0.463	1.37841	0.378405
CEP95	centrosomal protein 95	2.37e-08	0.467	1.38223	0.382232
		4.29e-08	0.468	1.38319	0.383191
		6.57e-08	0.478	1.39281	0.392811
IGSF8	immunoglobulin superfamily member 8	4.76e-10	0.479	1.39378	0.393777
		2.14e-09	0.479	1.39378	0.393777
		5.25e-08	0.479	1.39378	0.393777
		3.8e-08	0.48	1.39474	0.394744
CRLS1	cardiolipin synthase 1	2.59e-08	0.481	1.39571	0.395711
RAB3A	RAB3A, member RAS oncogene family	8.42e-08	0.481	1.39571	0.395711
		3.5e-08	0.489	1.40347	0.403472
TUB	tubby bipartite transcription factor	3.01e-08	0.49	1.40444	0.404445
SLC25A1	solute carrier family 25 member 1	9.05e-08	0.496	1.4103	0.410298
		6e-09	0.501	1.41519	0.415194
		6e-09	0.501	1.41519	0.415194
ST13P4	suppression of tumorigenicity 13 (colon carcinoma) (Hsp70 interacting protein) pseudogene 4	6.49e-08	0.503	1.41716	0.417157
RGS3	regulator of G-protein signaling 3	7.6e-08	0.504	1.41814	0.41814
PARS2	prolyl-tRNA synthetase 2, mitochondrial (putative)	9.16e-09	0.505	1.41912	0.419123
		3.64e-08	0.508	1.42208	0.422077
C11orf1	chromosome 11 open reading frame 1	8.82e-08	0.51	1.42405	0.42405
UBTD1	ubiquitin domain containing 1	5.89e-10	0.511	1.42504	0.425038
		1.02e-09	0.512	1.42603	0.426026
		1.09e-08	0.513	1.42701	0.427015
RPL10	ribosomal protein L10	1.03e-08	0.514	1.428	0.428004
		3.61e-08	0.516	1.42998	0.429985
		1.42e-08	0.517	1.43098	0.430977
NFU1	NFU1 iron-sulfur cluster scaffold	4.98e-08	0.517	1.43098	0.430977
		6.43e-08	0.519	1.43296	0.432962
LETMD1	LETM1 domain containing 1	8.7e-11	0.521	1.43495	0.43495
ACACB	acetyl-CoA carboxylase beta	1.8e-10	0.521	1.43495	0.43495
		4.04e-08	0.523	1.43694	0.43694
		6.14e-09	0.524	1.43794	0.437937
		5.43e-08	0.526	1.43993	0.439931
LOC100130927///BPHL	uncharacterized LOC100130927///biphenyl hydrolase like	3.36e-08	0.529	1.44293	0.442929
GNG7	G protein subunit gamma 7	1.44e-08	0.532	1.44593	0.445932
MAMDC4	MAM domain containing 4	7.77e-10	0.535	1.44894	0.448942
		3.82e-08	0.537	1.45095	0.450952
ZNF784	zinc finger protein 784	1.57e-09	0.541	1.45498	0.454981
		8.15e-09	0.544	1.45801	0.458009
		6.22e-11	0.548	1.46206	0.462057
RPS27	ribosomal protein S27	3.31e-08	0.549	1.46307	0.463071
FAM126B	family with sequence similarity 126 member B	1.15e-08	0.553	1.46713	0.467133
		2.67e-09	0.554	1.46815	0.468151
CITED2	Cbp/p300 interacting transactivator with Glu/Asp rich carboxy-terminal domain 2	8.65e-08	0.565	1.47939	0.479388
		1.36e-08	0.566	1.48041	0.480413
MATN2	matrilin 2	1.65e-09	0.569	1.48349	0.483495
DNHD1	dynein heavy chain domain 1	6.53e-08	0.571	1.48555	0.485553
TMEM256	transmembrane protein 256	7.28e-08	0.577	1.49174	0.491744
		2.68e-08	0.581	1.49589	0.495886
FAM63A	family with sequence similarity 63 member A	9.51e-08	0.583	1.49796	0.497961
TMEM120A	transmembrane protein 120A	3.4e-08	0.586	1.50108	0.501079
		9.35e-08	0.586	1.50108	0.501079
		2.15e-08	0.589	1.5042	0.504204
		4.26e-09	0.591	1.50629	0.50629
		1.63e-09	0.592	1.50733	0.507335
AGTR1	angiotensin II receptor type 1	2.01e-08	0.597	1.51257	0.512568
		1.36e-09	0.598	1.51362	0.513617
		8.05e-08	0.601	1.51677	0.516768
		1.33e-08	0.604	1.51992	0.519925
		2.77e-08	0.604	1.51992	0.519925
		2.63e-08	0.608	1.52414	0.524145
PLPP3	phospholipid phosphatase 3	6.74e-11	0.609	1.5252	0.525202
SLC43A1	solute carrier family 43 member 1	2.86e-08	0.611	1.52732	0.527317
CHODL	chondrolectin	3.45e-08	0.627	1.54435	0.54435
HADH	hydroxyacyl-CoA dehydrogenase	9.73e-08	0.627	1.54435	0.54435
BCAT2	branched chain amino acid transaminase 2	3.94e-08	0.628	1.54542	0.545421
		7.05e-08	0.63	1.54756	0.547565
DCXR	dicarbonyl and L-xylulose reductase	7.8e-08	0.631	1.54864	0.548638
		6.45e-08	0.632	1.54971	0.549712
		8.74e-10	0.64	1.55833	0.558329
HYMAI///PLAGL1	hydatidiform mole associated and imprinted (non-protein coding)///PLAG1 like zinc finger 1	2.96e-09	0.642	1.56049	0.560491
		3.14e-09	0.643	1.56157	0.561573
		9.48e-08	0.646	1.56482	0.564824
ADHFE1	alcohol dehydrogenase, iron containing 1	9.26e-08	0.651	1.57026	0.570256
		4.51e-10	0.655	1.57462	0.574616
RPL18A	ribosomal protein L18a	1.24e-08	0.658	1.57789	0.577894
		8.58e-08	0.659	1.57899	0.578988
GPR88	G protein-coupled receptor 88	4.2e-10	0.661	1.58118	0.581178
		9.03e-08	0.665	1.58557	0.585568
		7.6e-10	0.666	1.58667	0.586668
		3.28e-08	0.669	1.58997	0.589971
GMCL1	germ cell-less, spermatogenesis associated 1	1.04e-08	0.676	1.5977	0.597704
MLXIPL	MLX interacting protein like	3.96e-09	0.677	1.59881	0.598812
SIK2	salt inducible kinase 2	1.22e-09	0.683	1.60547	0.605475
NRIP1	nuclear receptor interacting protein 1	2.52e-08	0.684	1.60659	0.606588
		2.03e-09	0.686	1.60882	0.608817
		4.07e-08	0.686	1.60882	0.608817
		5.36e-08	0.694	1.61776	0.617763
		2.78e-09	0.695	1.61888	0.618884
		6.15e-08	0.697	1.62113	0.62113
EPB41L4B	erythrocyte membrane protein band 4.1 like 4B	5.51e-08	0.699	1.62338	0.623379
		2.41e-09	0.701	1.62563	0.625631
		1.1e-08	0.701	1.62563	0.625631
		2.66e-08	0.703	1.62789	0.627886
		1.18e-09	0.706	1.63127	0.631275
ECHDC2	enoyl-CoA hydratase domain containing 2	9.02e-10	0.714	1.64035	0.640346
PC	pyruvate carboxylase	2.82e-09	0.714	1.64035	0.640346
RORC	RAR related orphan receptor C	2.3e-08	0.718	1.6449	0.6449
TPT1	tumor protein, translationally-controlled 1	6.92e-08	0.719	1.64604	0.646041
CDH23	cadherin-related 23	1.12e-10	0.726	1.65405	0.654047
		3.97e-09	0.729	1.65749	0.65749
		5.95e-08	0.731	1.65979	0.659789
		7.23e-08	0.735	1.6644	0.664397
		4.28e-09	0.742	1.67249	0.672493
FAM13A	family with sequence similarity 13 member A	7.3e-09	0.743	1.67365	0.673652
LGALS12	galectin 12	5.46e-08	0.748	1.67946	0.679463
		3.94e-09	0.75	1.68179	0.681793
		3.94e-09	0.75	1.68179	0.681793
		1.2e-11	0.751	1.68296	0.682959
ORC2	origin recognition complex subunit 2	4.86e-08	0.751	1.68296	0.682959
		3.92e-08	0.759	1.69232	0.692317
FANCE	Fanconi anemia complementation group E	2.3e-08	0.761	1.69466	0.694665
RNU1-1///RNU1-2///RNU1-3///RNVU1-18///RNU1-4	RNA, U1 small nuclear 1///RNA, U1 small nuclear 2///RNA, U1 small nuclear 3///RNA, variant U1 small nuclear 18///RNA, U1 small nuclear 4	2.34e-08	0.767	1.70173	0.701727
RNU1-1///RNU1-2///RNU1-3///RNVU1-18///RNU1-4	RNA, U1 small nuclear 1///RNA, U1 small nuclear 2///RNA, U1 small nuclear 3///RNA, variant U1 small nuclear 18///RNA, U1 small nuclear 4	2.34e-08	0.767	1.70173	0.701727
MAP3K5	mitogen-activated protein kinase kinase kinase 5	3.45e-08	0.767	1.70173	0.701727
NXPH3	neurexophilin 3	1.79e-09	0.773	1.70882	0.708819
GLUL	glutamate-ammonia ligase	1.71e-11	0.774	1.71	0.710004
		2.4e-08	0.774	1.71	0.710004
CNTFR	ciliary neurotrophic factor receptor	2.03e-10	0.779	1.71594	0.715941
PCDH18	protocadherin 18	3.9e-09	0.78	1.71713	0.717131
C17orf53	chromosome 17 open reading frame 53	3.84e-08	0.786	1.72429	0.724287
VSTM4	V-set and transmembrane domain containing 4	1.08e-08	0.789	1.72788	0.727876
ADH1B	alcohol dehydrogenase 1B (class I), beta polypeptide	1.5e-08	0.796	1.73628	0.73628
BBOF1///ALDH6A1	basal body orientation factor 1///aldehyde dehydrogenase 6 family member A1	2.41e-11	0.799	1.73989	0.739895
		6.3e-09	0.8	1.7411	0.741101
ACVR1C	activin A receptor type 1C	7.26e-12	0.805	1.74715	0.747146
DAPK2	death associated protein kinase 2	3.27e-08	0.82	1.76541	0.765406
		7.35e-09	0.821	1.76663	0.76663
		1.93e-09	0.839	1.78881	0.78881
ADH1C	alcohol dehydrogenase 1C (class I), gamma polypeptide	1.02e-08	0.842	1.79253	0.792533
TMEM25	transmembrane protein 25	4.45e-09	0.846	1.79751	0.79751
		1.8e-08	0.846	1.79751	0.79751
PEBP4	phosphatidylethanolamine binding protein 4	5.8e-08	0.849	1.80125	0.801252
PMM1	phosphomannomutase 1	6.69e-09	0.85	1.8025	0.802501
GLUL	glutamate-ammonia ligase	1.38e-10	0.876	1.83528	0.83528
ABHD5	abhydrolase domain containing 5	2.21e-12	0.885	1.84676	0.846765
ADH1A	alcohol dehydrogenase 1A (class I), alpha polypeptide	2.95e-11	0.895	1.85961	0.85961
COX14	COX14, cytochrome c oxidase assembly factor	8.17e-09	0.895	1.85961	0.85961
RPL13AP20	ribosomal protein L13a pseudogene 20	1.11e-09	0.9	1.86607	0.866066
FASN	fatty acid synthase	9.75e-10	0.902	1.86865	0.868655
		2.42e-08	0.916	1.88688	0.886877
LDHD	lactate dehydrogenase D	1.4e-08	0.92	1.89212	0.892115
PDK2	pyruvate dehydrogenase kinase 2	5.76e-12	0.922	1.89474	0.89474
ANKRD53	ankyrin repeat domain 53	3.2e-09	0.934	1.91057	0.910566
EIF4EBP1	eukaryotic translation initiation factor 4E binding protein 1	6.67e-10	0.944	1.92385	0.923855
		2.55e-08	0.949	1.93053	0.930534
CKB	creatine kinase B	3.97e-08	0.949	1.93053	0.930534
RAMP2-AS1	RAMP2 antisense RNA 1	4.15e-12	0.956	1.93992	0.939924
ALDH1L1	aldehyde dehydrogenase 1 family member L1	4.66e-08	0.956	1.93992	0.939924
ACSS3	acyl-CoA synthetase short-chain family member 3	4.13e-11	0.981	1.97383	0.973833
ESR1	estrogen receptor 1	6.13e-11	0.981	1.97383	0.973833
MOCS1	molybdenum cofactor synthesis 1	3.23e-08	1.01	2.01391	1.01391
ARHGEF26	Rho guanine nucleotide exchange factor 26	4.72e-08	1.01	2.01391	1.01391
CTH	cystathionine gamma-lyase	2.8e-08	1.03	2.04202	1.04202
ORMDL3	ORMDL sphingolipid biosynthesis regulator 3	6.7e-10	1.04	2.05623	1.05623
GPD1L	glycerol-3-phosphate dehydrogenase 1-like	6.78e-08	1.06	2.08493	1.08493
AASS	aminoadipate-semialdehyde synthase	4.15e-11	1.1	2.14355	1.14355
CALCRL	calcitonin receptor like receptor	1.54e-08	1.11	2.15846	1.15846
NIPSNAP3B	nipsnap homolog 3B	8.19e-08	1.11	2.15846	1.15846
NAALAD2	N-acetylated alpha-linked acidic dipeptidase 2	8.98e-08	1.13	2.18859	1.18859
HLF	HLF, PAR bZIP transcription factor	1.28e-09	1.14	2.20381	1.20381
SLC2A4	solute carrier family 2 member 4	4.68e-12	1.19	2.28153	1.28153
TMEM132C	transmembrane protein 132C	3.09e-10	1.21	2.31338	1.31338
		1.17e-09	1.3	2.46229	1.46229
CIDEA	cell death-inducing DFFA-like effector a	3.14e-09	1.47	2.77022	1.77022
APOE///HMGA1	apolipoprotein E///high mobility group AT-hook 1	1.06e-11	1.54	2.90795	1.90795
GSDMB	gasdermin B	4.64e-11	1.55	2.92817	1.92817
AZGP1	alpha-2-glycoprotein 1, zinc-binding	6.43e-10	1.62	3.07375	2.07375
STOX1	storkhead box 1	1.37e-10	1.97	3.91768	2.91768
C6	complement component 6	1.32e-09	2.17	4.50023	3.50023
SLC27A2	solute carrier family 27 member 2	3.93e-11	3.33	10.0561	9.05611

## Sheet: Kerr et al. 2020 2 years
Gene name	Average Expression (0 Year)	Average Expression (2 Year)	Fold Change (0 vs 2)	p-value (0 vs 2)	Calculated fold change
IL1RN	7.2254	4.17571	0.122324	7.95603e-23	-0.877676
PLA2G7	7.3044	4.45224	0.138265	6.04808e-19	-0.861735
EGFL6	10.8208	8.00469	0.141071	1.44095e-15	-0.858929		1259 GENES CUT-OFF P-VALUE 10^-8
SPP1	8.385	5.73531	0.157416	1.93668e-16	-0.842584		917 downregulated
CHI3L1	7.6604	5.23612	0.185775	6.85289e-17	-0.814225		342 upregulated
PRG4	9.2964	7.0198	0.206656	9.44951e-19	-0.793344
ABCC3	7.21	4.95592	0.20892	1.40798e-21	-0.79108
TM4SF19	6.3558	4.13388	0.213068	1.65836e-15	-0.786932
MSR1	7.4562	5.23408	0.215158	2.46957e-17	-0.784842
STMN2	5.3344	3.27939	0.234947	4.27332e-10	-0.765053
SFRP4	8.4164	6.32469	0.236648	1.56595e-16	-0.763352
ALCAM	7.1826	5.15592	0.245653	1.08527e-20	-0.754347
MMP9	8.233	6.32959	0.267111	9.23626e-17	-0.732889
FCGR1A	6.4922	4.68714	0.286809	1.81179e-16	-0.713191
RGS1	6.9754	5.23143	0.297218	6.63065e-13	-0.702782
FPR3	8.3472	6.60571	0.300898	1.28864e-17	-0.699102
CHIT1	6.52	4.83735	0.310761	4.11601e-11	-0.689239
MXRA5	9.5678	7.88816	0.312746	5.66785e-21	-0.687254
CD52	8.6082	6.97673	0.322723	5.22071e-16	-0.677277
C3AR1	7.1452	5.53061	0.328109	6.15764e-16	-0.671891
UCHL1	10.2952	8.70551	0.331467	2.70632e-17	-0.668533
MSC	8.3348	6.75306	0.33203	1.64331e-16	-0.66797
CD180	5.52	3.92429	0.334577	1.00472e-15	-0.665423
TNMD	9.7	8.14959	0.340064	3.21566e-17	-0.659936
GPR183	8.0498	6.51388	0.34447	2.13411e-15	-0.65553
CCL18	7.423	5.87204	0.345152	4.90162e-15	-0.654848
DHRS9	6.2614	4.7298	0.348735	1.90903e-12	-0.651265
LYZ	10.7376	9.22224	0.35002	2.17879e-15	-0.64998
NPL	6.9516	5.47959	0.362005	2.3956e-15	-0.637995
CLEC7A	6.8302	5.39061	0.366851	2.35249e-14	-0.633149
HSD11B1	8.1276	6.68429	0.36763	2.95617e-14	-0.63237
LCP1	9.1938	7.74878	0.367838	4.70262e-16	-0.632162
NDUFS2	8.9954	7.56551	0.370659	4.85992e-16	-0.629341
VSIG4	8.51	7.0698	0.371026	5.69357e-16	-0.628974
CCR1	6.2562	4.85612	0.377378	9.08258e-17	-0.622622
ACP5	6.9972	5.60347	0.379842	3.15385e-15	-0.620158
MS4A7	8.3078	6.92102	0.383242	5.73862e-16	-0.616758
TFEC	5.601	4.22327	0.38629	2.09752e-16	-0.61371
AQP9	6.159	4.80041	0.391294	5.91115e-09	-0.608706
NCEH1	6.521	5.16939	0.391737	1.76381e-14	-0.608263
ITGB2	7.6366	6.29388	0.394128	9.97366e-15	-0.605872
NCKAP1L	7.4928	6.14592	0.395804	7.1331e-18	-0.604196
CD86	5.2262	3.87898	0.396028	1.54552e-16	-0.603972
C1orf85	7.6164	7.18694	0.398331	1.83867e-17	-0.601669
CXCL16	8.143	6.81837	0.399969	1.59342e-16	-0.600031
CD84	6.8924	5.59082	0.407162	3.74865e-16	-0.592838
CD248	8.8226	7.53163	0.408084	4.22909e-18	-0.591916
TNC	5.6066	4.33429	0.412203	6.25245e-11	-0.587797
IL18	5.0488	3.76367	0.412262	4.8311e-16	-0.587738
CTSS	9.3584	8.07837	0.41232	6.58286e-16	-0.58768
GLIPR1	8.9826	7.71163	0.414367	5.45145e-17	-0.585633
SLCO2B1	8.2844	7.01429	0.41719	1.70149e-15	-0.58281
C5AR1	7.028	5.77224	0.418076	8.73928e-13	-0.581924
MS4A6E	5.901	4.63714	0.418076	9.27523e-15	-0.581924
IGSF6	7.5936	6.33735	0.418135	2.01085e-14	-0.581865
HP	6.2558	4.9951	0.420805	2.43366e-08	-0.579195
PLEK	6.7116	5.45612	0.421043	9.37533e-14	-0.578957
CYBB	9.2224	7.96837	0.422057	1.217e-16	-0.577943
TLR7	6.7476	5.50041	0.422535	1.51911e-15	-0.577465
SERPINE1	5.257	4.03633	0.427283	1.60596e-14	-0.572717
GRIN2B	5.2402	4.03306	0.429647	1.07241e-14	-0.570353
MS4A6A	9.8986	8.68041	0.430438	5.17169e-19	-0.569562
TNFRSF11B	6.0828	4.89143	0.431841	3.16371e-15	-0.568159
ST14	5.351	4.14306	0.432574	3.99051e-14	-0.567426
CD163	8.1768	6.96592	0.433493	5.33006e-16	-0.566507
TLR8	5.1144	3.91469	0.434353	1.53812e-12	-0.565647
TYROBP	10.7156	9.52898	0.439482	3.66413e-16	-0.560518
CECR1	7.6354	6.44265	0.440291	3.88114e-15	-0.559709
BCAT1	6.7766	5.58735	0.441414	1.33332e-15	-0.558586
GAS2L3	6.5488	5.36796	0.443605	9.14174e-16	-0.556395
MS4A14	6.5098	5.33286	0.444987	3.21595e-15	-0.555013
FCGR2A	9.9826	8.69735	0.445302	2.3786e-17	-0.554698
NQO1	10.8694	9.71633	0.44688	1.99072e-15	-0.55312
AIF1	10.1878	9.04449	0.453503	1.67165e-16	-0.546497
CD53	9.16	8.02	0.454402	8.05294e-14	-0.545598
SGK1	7.9006	6.77163	0.454788	2.7325e-13	-0.545212
TFRC	7.6776	6.54163	0.455496	8.20535e-14	-0.544504
LBP	6.4158	5.28735	0.45821	9.12635e-15	-0.54179
CD68	10.0946	8.96776	0.458405	3.50599e-17	-0.541595
FCGR3A	6.8054	5.68286	0.459054	2.50629e-11	-0.540946
S100A4	8.8896	7.77612	0.459573	1.4001e-22	-0.540427
CD28	6.261	5.12245	0.459574	6.57552e-13	-0.540426
LHCGR	7.5352	6.41714	0.46055	2.62025e-14	-0.53945
TBXAS1	7.3064	6.18061	0.460615	3.52144e-13	-0.539385
TNFAIP6	6.5902	5.47449	0.460875	3.48609e-11	-0.539125
FRZB	7.308	6.18714	0.463294	1.5694e-10	-0.536706
SFRP2	9.5514	8.4498	0.465528	1.8798e-11	-0.534472
CTD-2370N5.3	6.8246	5.72143	0.465923	2.47657e-15	-0.534077
LOX	8.6682	7.56592	0.46645	4.57327e-16	-0.53355
C1orf162	7.9912	6.66327	0.469562	1.61259e-14	-0.530438
BTK	5.1722	4.07959	0.469628	5.03736e-16	-0.530372
C1orf185	3.4392	4.23469	0.469695	2.25246e-14	-0.530305
P2RX7	5.7406	4.64918	0.471026	1.37967e-14	-0.528974
RNASE6	6.8936	5.81163	0.473163	2.3235e-15	-0.526837
MPEG1	8.4968	7.40612	0.4739	3.2307e-14	-0.5261
LGALS9	8.3412	7.2551	0.473966	2.35374e-15	-0.526034
FN1	9.614	8.53694	0.475041	1.92962e-17	-0.524959
MNDA	5.2552	4.18673	0.475242	5.54609e-09	-0.524758
TREM2	5.9086	4.8402	0.475578	1.22902e-15	-0.524422
CCL22	4.1876	3.09469	0.47578	3.15285e-10	-0.52422
AOAH	6.8686	5.79714	0.476184	2.75816e-11	-0.523816
CD209	7.4904	6.41306	0.476723	4.5976e-13	-0.523277
DOK2	7.1724	6.10041	0.477533	2.87703e-16	-0.522467
FANK1	4.4804	3.42245	0.478548	8.2548e-13	-0.521452
DOCK2	6.6094	5.54061	0.478954	4.66555e-14	-0.521046
CD14	9.0462	7.97918	0.479022	4.84406e-17	-0.520978
MS4A4A	6.7854	5.71531	0.479361	2.17243e-13	-0.520639
CXorf36	8.0756	8.03367	0.480243	1.1787e-12	-0.519757
CYTH4	7.697	6.63673	0.480447	4.12995e-16	-0.519553
CPVL	7.3804	6.32	0.481127	1.71131e-14	-0.518873
FABP3	5.8636	4.81224	0.481331	2.32055e-13	-0.518669
WNT2B	5.272	4.23224	0.481604	7.59495e-12	-0.518396
LIPA	9.6832	8.63041	0.482149	4.84702e-15	-0.517851
GLIPR2	9.0218	7.97878	0.48372	1.28367e-17	-0.51628
COL11A1	5.1082	4.05469	0.483926	6.26107e-16	-0.516074
MFAP5	11.382	10.3382	0.485434	1.31021e-15	-0.514566
GPR65	5.9	4.85143	0.485434	1.28719e-13	-0.514566
F13A1	8.2712	7.22388	0.487774	7.82993e-15	-0.512226
C12orf5	4.8238	3.78265	0.488672	4.02271e-14	-0.511328
IRF8	8.8478	7.82776	0.489018	2.03421e-13	-0.510982
CES1	10.2664	9.24184	0.489641	2.53479e-17	-0.510359
NRCAM	8.289	7.27388	0.492559	2.87682e-16	-0.507441
FYB	8.1178	7.09224	0.492698	7.01047e-12	-0.507302
RANBP3L	6.889	5.85898	0.492977	8.45749e-09	-0.507023
SAMSN1	5.4938	4.47898	0.493256	9.08783e-11	-0.506744
HMOX1	6.645	5.62796	0.493465	1.67136e-18	-0.506535
PEMT	9.0784	8.05347	0.493535	1.88755e-16	-0.506465
PTPRJ	5.9862	4.97082	0.495634	5.74266e-13	-0.504366
LAPTM5	10.0124	9.00286	0.496125	1.17008e-13	-0.503875
CD4	7.212	6.19776	0.496898	6.06e-14	-0.503102
FCGR3B	6.762	5.76694	0.5	1.93807e-08	-0.5
KPNA2	7.2672	6.26551	0.5	5.33945e-15	-0.5
SLAMF8	5.4202	4.42531	0.502197	7.26985e-16	-0.497803
EMB	7.0172	6.02224	0.503834	1.58318e-16	-0.496166
IQGAP2	6.977	5.98367	0.505333	1.33349e-16	-0.494667
FOLR2	8.053	7.06469	0.505547	7.7347e-13	-0.494453
PTPRO	4.2516	3.26694	0.510217	3.08117e-13	-0.489783
HPGDS	6.8114	5.82939	0.510362	1.58206e-11	-0.489638
KIAA1598	8.4446	7.4802	0.513475	9.16578e-15	-0.486525
PTPRC	8.7824	7.82959	0.514202	1.25101e-12	-0.485798
IL10RA	7.1436	6.17816	0.514421	5.48832e-13	-0.485579
KCNQ3	5.1446	4.19286	0.514421	6.84926e-09	-0.485579
VCAN	7.4656	6.50714	0.514639	1.00166e-13	-0.485361
NCF2	6.3678	5.41531	0.515076	8.92144e-11	-0.484924
GABRB2	4.15	3.18041	0.516097	1.3816e-10	-0.483903
ATP1B1	7.1388	6.17776	0.516535	1.05316e-11	-0.483465
BCL2A1	6.8236	5.88122	0.516755	9.78549e-09	-0.483245
GLB1	7.8234	6.86939	0.517266	9.02371e-17	-0.482734
FCGBP	5.6044	4.65796	0.518292	5.20244e-18	-0.481708
KYNU	3.868	2.92633	0.521159	5.77683e-14	-0.478841
VAMP8	6.6462	5.69878	0.521307	8.07844e-15	-0.478693
CADM3	6.3074	5.35959	0.522932	1.44053e-10	-0.477068
TIMP1	9.9958	9.05633	0.523301	1.33605e-16	-0.476699
ADAM12	8.778	7.84469	0.523894	1.08834e-13	-0.476106
SPAG17	4.6336	3.68959	0.523968	5.22639e-09	-0.476032
CCND1	9.4578	8.53204	0.527165	3.97924e-12	-0.472835
SCIN	6.3346	5.38694	0.528958	5.42601e-08	-0.471042
TLR1	5.194	4.27837	0.530006	5.50334e-12	-0.469994
CD9	9.452	8.53857	0.530306	1.2366e-14	-0.469694
NLN	6.6878	5.77367	0.530456	6.3412e-18	-0.469544
HLA-DMB	8.803	7.88898	0.531508	4.80693e-17	-0.468492
RGS10	6.9332	6.02857	0.532336	2.0253e-13	-0.467664
CXCL10	4.8632	3.96857	0.534448	9.6823e-09	-0.465552
ITGAM	6.9164	6.01531	0.53619	3.12482e-13	-0.46381
CR1	5.3012	4.39184	0.537101	4.59977e-13	-0.462899
CLIC6	7.8502	6.93816	0.537253	1.44904e-13	-0.462747
MAP1B	10.254	9.35918	0.537481	6.98022e-17	-0.462519
SH3BGRL3	9.6832	8.79714	0.540301	1.07593e-16	-0.459699
LACE1	5.2846	4.40102	0.540454	8.47515e-13	-0.459546
IL2RG	7.6048	6.71204	0.541832	3.72004e-10	-0.458168
SCN9A	5.6584	4.76184	0.542292	1.03408e-10	-0.457708
CSTA	8.264	7.38755	0.542369	9.48244e-18	-0.457631
ITGA3	5.3558	4.47	0.542446	4.77453e-11	-0.457554
HLA-DQA1	8.8902	8.00612	0.543367	1.12162e-14	-0.456633
CCL13	6.1494	5.25265	0.543367	1.12786e-12	-0.456633
ANGPT2	7.387	6.49755	0.543444	1.58429e-13	-0.456556
CFB	6.129	5.25306	0.544137	2.95046e-11	-0.455863
DNASE2B	3.944	3.08041	0.544291	6.8078e-09	-0.455709
MMP7	3.8196	2.9498	0.546296	6.94297e-08	-0.453704
VNN1	4.8538	3.96816	0.547302	2.24048e-14	-0.452698
MERTK	7.1754	6.28918	0.548154	6.71632e-11	-0.451846
SLC29A3	6.5788	5.71469	0.549318	4.26858e-15	-0.450682
KLHL31	7.7788	6.92449	0.549551	8.13484e-12	-0.450449
LYVE1	9.943	9.07633	0.550252	1.94198e-10	-0.449748
CCR5	4.4426	3.57408	0.550329	3.31544e-13	-0.449671
SYNPO	10.4316	9.57469	0.551733	8.98704e-14	-0.448267
CCND2	10.4412	9.59102	0.552826	2.04833e-13	-0.447174
SELPLG	7.4402	6.58224	0.553139	3.16936e-12	-0.446861
ANLN	4.087	3.24633	0.554079	2.86464e-10	-0.445921
ADAP2	7.7882	6.93367	0.555649	1.13667e-13	-0.444351
SPI1	8.185	7.33755	0.555806	2.64783e-13	-0.444194
SRPX2	10.094	9.25429	0.556278	9.43712e-10	-0.443722
CSF1R	8.0952	7.24408	0.557223	2.51198e-13	-0.442777
HIST1H2BM	5.314	4.47796	0.55746	8.80837e-11	-0.44254
SLC37A2	6.4652	5.61796	0.558249	2.86321e-14	-0.441751
ENTPD1	6.787	5.94184	0.558802	7.09198e-15	-0.441198
ARRB2	9.311	8.46878	0.55896	1.63917e-15	-0.44104
LY86	6.6366	5.80306	0.559909	1.22041e-09	-0.440091
AMICA1	6.0348	5.19796	0.560702	5.58125e-09	-0.439298
SEMA3C	10.3502	9.51857	0.56094	1.53783e-12	-0.43906
NCF4	6.9294	6.09388	0.561099	4.31754e-11	-0.438901
ALOX5AP	9.1496	8.31592	0.561575	3.73563e-13	-0.438425
LILRB4	7.4244	6.58959	0.561734	1.46794e-13	-0.438266
ADAMTS4	6.149	5.32653	0.562131	3.18567e-08	-0.437869
SERPINB8	6.4014	5.56816	0.565161	1.67985e-13	-0.434839
SCIMP	6.1304	5.29122	0.565321	7.48113e-12	-0.434679
MS4A4E	6.0092	5.17714	0.566041	2.36234e-12	-0.433959
THBS1	9.5308	8.7098	0.567645	1.09681e-08	-0.432355
ARHGAP30	5.379	4.57204	0.568207	2.65195e-11	-0.431793
HTR2B	5.3246	4.50449	0.571513	8.24701e-11	-0.428487
RPS6KA1	5.5194	4.70939	0.571513	1.80659e-09	-0.428487
LGALS9C	6.7662	5.9498	0.572483	1.88267e-13	-0.427517
BIN2	6.491	5.67531	0.572808	9.29287e-09	-0.427192
EPDR1	7.1702	6.36102	0.574024	2.86549e-12	-0.425976
POPDC3	4.8358	4.07367	0.574593	4.25023e-08	-0.425407
CD200R1	4.8666	4.06	0.574918	1.34872e-09	-0.425082
LGI2	4.4116	3.60204	0.575406	2.02845e-09	-0.424594
CYP1B1	5.6324	4.83469	0.576302	2.00951e-10	-0.423698
SLC7A7	5.6184	4.81918	0.577037	1.84884e-11	-0.422963
HCK	6.4852	5.6951	0.578344	1.9909e-13	-0.421656
CMKLR1	8.0718	7.27837	0.579901	1.10132e-12	-0.420099
CACNA2D1	9.0518	8.27694	0.581379	3.04473e-12	-0.418621
KCNAB2	6.7346	5.95714	0.581626	1.79405e-15	-0.418374
C1orf106	4.4698	4.59061	0.584017	1.68175e-12	-0.415983
SGMS2	5.9244	5.14429	0.584347	6.34482e-11	-0.415653
MMP19	7.6036	6.83286	0.584347	8.14506e-11	-0.415653
PIK3CG	6.6098	5.82878	0.585092	5.16242e-13	-0.414908
MYO1F	7.9418	7.17184	0.585754	2.00367e-08	-0.414246
CD37	7.7466	6.9798	0.586749	2.7422e-11	-0.413251
MEDAG	7.519	6.75061	0.587414	1.0781e-09	-0.412586
HAVCR2	5.729	4.95633	0.58758	7.14332e-13	-0.41242
PCBP3	6.9074	6.13714	0.588328	2.60171e-14	-0.411672
FRMD4B	6.6832	5.91286	0.590831	6.87928e-11	-0.409169
LAMB3	7.1426	6.38408	0.592086	1.66027e-10	-0.407914
PLEKHO2	7.1856	6.43082	0.59284	1.22836e-18	-0.40716
TNFSF8	4.6308	3.87796	0.594856	1.50786e-11	-0.405144
COL12A1	9.663	8.91776	0.596541	4.64803e-16	-0.403459
GPR137B	7.8844	7.13694	0.596626	2.43502e-12	-0.403374
PALLD	8.849	8.09694	0.59671	5.51168e-16	-0.40329
RASSF2	7.1928	6.44694	0.596963	5.69447e-14	-0.403037
LPXN	6.7906	6.05184	0.599332	6.52213e-13	-0.400668
PAQR5	4.3334	3.59735	0.600606	4.59455e-09	-0.399394
TUBB2A	9.0354	8.30592	0.600945	6.5815e-12	-0.399055
CATG00000041224.1	4.1672	3.44143	0.602222	3.38158e-11	-0.397778
PTPN6	6.1944	5.46449	0.602222	3.97795e-11	-0.397778
GPLD1	6.7618	6.03408	0.603757	8.41573e-11	-0.396243
LILRB2	6.6692	5.94265	0.605297	1.592e-11	-0.394703
NLRP3	6.0164	5.3	0.607011	1.9762e-08	-0.392989
LYN	7.853	7.1351	0.607097	5.83405e-14	-0.392903
ITGAX	7.3014	6.58184	0.607527	1.14401e-10	-0.392473
FAR2	7.151	6.43265	0.608215	7.50095e-17	-0.391785
LILRB5	6.5572	5.83449	0.608301	6.07955e-12	-0.391699
CTHRC1	7.0716	6.35122	0.608904	1.78347e-08	-0.391096
STK17A	7.418	6.71347	0.609162	1.90222e-12	-0.390838
ARPC1B	7.915	7.20612	0.609852	2.98747e-17	-0.390148
SYK	5.336	4.62204	0.610888	7.41364e-11	-0.389112
CD300A	6.6784	5.97857	0.611061	1.12175e-12	-0.388939
GPR34	9.1518	8.43306	0.611147	5.70545e-12	-0.388853
NRP2	9.145	8.4349	0.611926	4.89169e-11	-0.388074
NABP1	8.02	7.31857	0.613139	1.34253e-11	-0.386861
SCARA3	6.6366	5.92612	0.613486	3.30325e-09	-0.386514
HSPB8	8.2376	7.53163	0.61392	5.8295e-10	-0.38608
SYNC	6.7844	6.07959	0.614528	4.37089e-12	-0.385472
HCST	6.1852	5.48959	0.614615	9.87072e-12	-0.385385
HLA-DRA	11.4352	10.7339	0.614876	1.09507e-16	-0.385124
KIAA0930	8.509	7.81878	0.617578	1.94124e-17	-0.382422
PARVG	5.1078	4.42082	0.618103	3.44687e-08	-0.381897
PARP15	5.5496	4.84857	0.61924	1.89058e-12	-0.38076
PLBD2	9.1926	8.49898	0.619678	1.33414e-17	-0.380322
DRAM1	5.1666	4.47776	0.620205	2.27197e-11	-0.379795
TRIM16L	7.663	6.9849	0.620995	1.8957e-15	-0.379005
EMR2	4.7294	4.0502	0.62161	7.893e-08	-0.37839
CD163L1	5.3432	4.65061	0.621698	2.57304e-12	-0.378302
CTSD	10.3278	9.64347	0.622842	9.03675e-14	-0.377158
MKI67	3.9528	3.26735	0.622842	1.1292e-08	-0.377158
THY1	9.0676	8.37939	0.623636	4.04531e-11	-0.376364
NETO2	3.9732	3.29469	0.624784	5.87011e-10	-0.375216
CNTN6	4.679	4.00224	0.624784	2.86928e-08	-0.375216
LEP	11.3812	10.7061	0.625491	4.90392e-09	-0.374509
DKK3	5.303	4.63898	0.62558	1.1636e-12	-0.37442
HLA-DPB1	10.5492	9.87122	0.626199	2.35335e-12	-0.373801
BGN	9.2664	8.59531	0.626554	2.90346e-14	-0.373446
PLD3	9.2896	8.61388	0.626731	2.36579e-14	-0.373269
CHST11	7.8562	7.18306	0.627352	1.94046e-14	-0.372648
THEMIS2	5.4806	4.81449	0.627973	2.19724e-11	-0.372027
SLAMF7	5.8346	5.16041	0.628418	1.65773e-11	-0.371582
CD1C	5.7794	5.09204	0.629307	8.95957e-10	-0.370693
ARRDC4	7.0314	6.36531	0.630555	5.70795e-14	-0.369445
BBOX1	3.823	3.14143	0.630912	3.4973e-09	-0.369088
GNG2	9.1104	8.44735	0.630912	1.05439e-16	-0.369088
CFH	9.5286	8.86143	0.631358	7.70662e-12	-0.368642
ADAMTS15	6.4206	5.76041	0.631805	2.15163e-10	-0.368195
CD74	11.1214	10.4569	0.63252	9.76885e-16	-0.36748
RAB31	8.1008	7.4349	0.632699	1.86402e-13	-0.367301
DOCK10	6.9652	6.30061	0.633147	5.53144e-10	-0.366853
HLA-DPA1	9.6116	8.94633	0.633774	8.57245e-14	-0.366226
PIK3R5	6.2292	5.56776	0.634223	4.40929e-10	-0.365777
HLA-DQB1	7.467	6.79469	0.63575	1.67679e-11	-0.36425
ATR	5.4064	4.7498	0.63647	4.72281e-09	-0.36353
FGR	6.3724	5.72061	0.63665	4.64566e-11	-0.36335
TSPAN33	5.997	5.34694	0.63701	1.11959e-10	-0.36299
BMP2K	9.4046	8.75469	0.63737	8.04566e-18	-0.36263
C20orf24	8.7874	8.14673	0.638092	3.19347e-17	-0.361908
BAG3	8.7964	8.1498	0.638182	2.02995e-11	-0.361818
ANKDD1A	6.9382	6.29612	0.638453	7.5157e-13	-0.361547
CLU	10.8582	10.2133	0.639176	1.41121e-15	-0.360824
COTL1	9.065	8.42265	0.639176	3.66459e-13	-0.360824
EMP3	9.6476	8.99347	0.639357	2.90614e-12	-0.360643
CTGF	8.0044	7.35796	0.639809	1.82513e-10	-0.360191
ANKRD30B	3.7034	3.06143	0.6399	6.14928e-08	-0.3601
LGMN	10.0104	9.3649	0.640171	2.00582e-12	-0.359829
P2RX6	6.1554	5.52388	0.64244	1.89258e-13	-0.35756
MEGF9	7.6948	7.04367	0.642894	2.62798e-11	-0.357106
CENPN	5.2782	4.64122	0.644077	1.12263e-11	-0.355923
LILRB3	5.4256	4.79327	0.644989	1.63231e-11	-0.355011
GYS1	10.1888	9.56633	0.645537	4.59748e-14	-0.354463
TNFSF13B	6.5462	5.91367	0.645628	2.27402e-10	-0.354372
TGIF2-C20orf24	8.6562	8.03245	0.645811	1.52034e-14	-0.354189
ZNF219	7.5266	6.89857	0.646451	8.85471e-13	-0.353549
HSPH1	7.6254	6.99796	0.646725	3.12972e-14	-0.353275
ID2	9.0776	8.45898	0.647274	3.69073e-15	-0.352726
SPOCD1	6.1392	5.51878	0.647549	5.08243e-09	-0.352451
SERINC2	6.1842	5.5602	0.648466	7.28727e-13	-0.351534
ITGB5	8.7092	8.08551	0.649384	8.72787e-14	-0.350616
ATP2B1	6.7768	6.15122	0.650027	2.94519e-11	-0.349973
S100A11	11.4502	10.8231	0.650303	2.07647e-13	-0.349697
CORO1C	10.0196	9.39939	0.650947	1.32573e-14	-0.349053
FAM198B	10.501	9.88204	0.651131	2.0034e-10	-0.348869
RNASET2	7.2954	6.67449	0.651408	5.35919e-11	-0.348592
HPD	4.0174	3.40633	0.652422	5.75905e-10	-0.347578
CTSB	11.6172	11.002	0.653715	1.70216e-16	-0.346285
SULT1A1	7.2466	6.6298	0.653715	3.10932e-13	-0.346285
SH2D4A	6.4238	5.8202	0.653993	3.86747e-11	-0.346007
CRIP1	8.0706	7.46143	0.655567	3.62086e-10	-0.344433
FERMT3	5.1602	4.54857	0.65566	1.60733e-09	-0.34434
TIAM1	4.6298	4.59286	0.655939	1.78657e-09	-0.344061
TGFB1	7.8808	7.27327	0.656217	1.3061e-12	-0.343783
ASAH1	11.4262	10.8267	0.656588	1.23685e-14	-0.343412
RAC2	7.6482	7.04735	0.656774	2.41761e-11	-0.343226
TGFBI	8.984	8.37898	0.656774	5.06193e-10	-0.343226
BIRC3	5.5562	4.9402	0.65696	3.43282e-08	-0.34304
WAS	5.227	4.62265	0.657053	3.47659e-08	-0.342947
CATG00000040180.1	4.8498	4.2551	0.657704	9.61633e-10	-0.342296
TXNRD1	8.2676	7.66531	0.657797	2.11876e-13	-0.342203
FSTL3	6.8476	6.24082	0.657797	3.59263e-13	-0.342203
MN1	7.0158	6.40898	0.65789	4.68883e-11	-0.34211
PTPRE	6.2226	5.62388	0.658355	2.43753e-10	-0.341645
SLC8A1	4.9968	4.39633	0.658355	1.96953e-12	-0.341645
S100A6	8.8268	8.22939	0.658728	3.93819e-14	-0.341272
PLAC9	7.7202	7.11776	0.660314	4.0607e-10	-0.339686
GFRA2	5.8282	5.22122	0.660501	2.10449e-08	-0.339499
PKM	9.089	8.49592	0.66153	1.82415e-12	-0.33847
MID1	7.6554	7.06265	0.66181	2.7825e-11	-0.33819
MARCO	5.5256	4.92286	0.661904	1.755e-11	-0.338096
P2RY14	8.9202	8.31898	0.663122	2.52633e-08	-0.336878
STAB1	7.1904	6.59388	0.664437	2.40946e-10	-0.335563
CATG00000077766.1	5.3204	4.73041	0.664625	9.36373e-10	-0.335375
LHFPL2	7.4452	6.85796	0.664907	4.87824e-11	-0.335093
CCDC80	11.767	11.1784	0.665377	7.18469e-17	-0.334623
FILIP1L	10.1796	9.58939	0.666037	1.2439e-11	-0.333963
HTRA1	10.2654	9.6798	0.666319	7.00333e-13	-0.333681
BLNK	5.55	4.96224	0.667829	3.68996e-10	-0.332171
PLB1	5.608	5.02082	0.668018	6.46956e-11	-0.331982
HLA-DRB1	10.3808	9.78796	0.66868	7.6721e-16	-0.33132
ITGAV	8.77	8.19327	0.668774	9.8344e-14	-0.331226
C10orf11	7.6724	7.0902	0.668775	2.5577e-14	-0.331225
CHST15	7.44	6.86286	0.669058	1.55304e-11	-0.330942
SAMHD1	9.4194	8.83551	0.669532	2.95442e-13	-0.330468
HLA-DQA2	7.1764	6.59469	0.67048	5.17941e-13	-0.32952
CCNA2	4.8228	4.25347	0.670764	1.29205e-08	-0.329236
FEZ1	5.418	4.84204	0.671239	2.04377e-09	-0.328761
CDKN2B	7.485	6.90571	0.671239	5.90186e-11	-0.328761
CYB561A3	7.8372	7.26367	0.671524	1.48031e-13	-0.328476
ENC1	5.884	5.30408	0.671714	1.25945e-09	-0.328286
ITIH5	10.6196	10.0486	0.672189	7.27056e-13	-0.327811
PSAT1	7.0038	6.44735	0.672284	5.59348e-09	-0.327716
AOX1	8.7176	8.14429	0.672379	4.99962e-11	-0.327621
HPR	4.6718	4.09633	0.67276	1.15347e-08	-0.32724
EMILIN2	6.0524	5.4849	0.673045	2.19313e-11	-0.326955
CCDC88A	8.32	7.74653	0.673236	1.86304e-11	-0.326764
PPT1	9.0754	8.49837	0.673331	1.8751e-13	-0.326669
HCLS1	8.0866	7.51918	0.673426	5.61016e-11	-0.326574
MAFB	6.1158	5.54612	0.674284	1.26476e-11	-0.325716
OSBPL3	4.334	3.75714	0.674475	2.59802e-09	-0.325525
CTSH	7.4924	6.90714	0.674475	2.92602e-09	-0.325525
CTSZ	10.0124	9.44633	0.675143	1.58252e-15	-0.324857
LCP2	7.9118	7.34388	0.675621	2.5123e-11	-0.324379
PLEKHO1	7.424	6.86327	0.675716	4.11261e-16	-0.324284
FMN1	5.0886	4.51327	0.676195	9.10142e-08	-0.323805
YWHAH	9.6676	9.1051	0.67629	5.01374e-15	-0.32371
SLC20A1	7.0568	6.49	0.676481	1.74426e-08	-0.323519
SIRPB2	5.7394	5.17449	0.676577	5.83402e-10	-0.323423
STK32B	4.0428	3.47959	0.676864	3.19839e-09	-0.323136
HIST1H1B	6.4288	5.86878	0.67696	1.45674e-08	-0.32304
LACC1	6.7008	6.14245	0.677152	6.42e-10	-0.322848
FAM105A	4.3894	3.82531	0.677152	6.13902e-08	-0.322848
FGF1	6.0846	5.53	0.677631	3.21344e-09	-0.322369
CALU	10.4334	9.87143	0.678206	1.63791e-12	-0.321794
PDGFA	6.1558	5.59531	0.678302	1.28807e-09	-0.321698
GALNT1	7.3206	6.75959	0.678398	4.01093e-12	-0.321602
PXDC1	8.566	8.01245	0.678686	4.23167e-10	-0.321314
RP11-383H13.1	7.6648	7.10755	0.679358	2.4008e-09	-0.320642
CATG00000012069.1	3.9018	3.33082	0.679455	6.46258e-09	-0.320545
CACNA2D4	4.5086	3.94041	0.680032	3.68367e-08	-0.319968
TTYH3	7.0216	6.46878	0.681669	6.71269e-14	-0.318331
TMC5	4.4044	3.83939	0.681862	4.17911e-08	-0.318138
MELK	3.4792	2.92429	0.682441	5.47878e-10	-0.317559
DEFB1	4.5804	4.04347	0.683793	2.4544e-08	-0.316207
FADS3	9.7394	9.19571	0.684084	2.59331e-12	-0.315916
KIF5B	10.2618	9.71367	0.684374	2.74629e-13	-0.315626
CLEC10A	5.667	5.12673	0.684568	3.20242e-09	-0.315432
TNFRSF11A	5.0618	4.50204	0.685343	2.36213e-14	-0.314657
NEXN	7.6086	7.05959	0.686702	3.49094e-08	-0.313298
MYO5A	7.9054	7.36143	0.687771	2.94722e-14	-0.312229
ALOX5	4.4226	3.88571	0.687966	7.23258e-09	-0.312034
DRD1	4.172	3.6302	0.688063	1.87332e-09	-0.311937
SMAP2	8.5186	7.9751	0.68816	1.05956e-12	-0.31184
IRAK1	6.032	5.49796	0.688258	1.3406e-12	-0.311742
XYLT1	7.7818	7.24714	0.688842	1.0036e-11	-0.311158
RASSF4	7.7802	7.23306	0.689037	2.54359e-11	-0.310963
KMO	3.0538	2.50837	0.689524	1.16636e-10	-0.310476
GPRIN3	6.623	6.07837	0.689817	1.41396e-09	-0.310183
CHST3	6.4918	5.95306	0.690208	2.98966e-08	-0.309792
AMOT	7.2748	6.73469	0.690598	3.00027e-09	-0.309402
PNO1	5.9918	5.45673	0.690891	2.40884e-08	-0.309109
AKR1C3	11.3376	10.8098	0.691674	1.73654e-13	-0.308326
OSMR	6.7858	6.24816	0.691674	5.73751e-09	-0.308326
SNCAIP	5.7274	5.18082	0.692163	6.16004e-11	-0.307837
BRCA2	4.497	3.96878	0.692261	4.26465e-10	-0.307739
SRGN	9.4984	8.9698	0.692751	8.87818e-09	-0.307249
TMEM104	7.2116	6.68367	0.692947	1.31058e-14	-0.307053
PLTP	9.3564	8.8151	0.693339	7.75914e-13	-0.306661
CYBA	8.1464	7.62367	0.693339	2.54926e-14	-0.306661
KCTD10	8.144	7.6049	0.69432	1.65957e-11	-0.30568
CLEC4A	4.8988	4.37612	0.695303	1.61025e-10	-0.304697
TXN	9.5972	9.07143	0.6955	1.20706e-11	-0.3045
CLPTM1L	7.7488	7.2349	0.696189	8.10948e-16	-0.303811
EPHB2	5.8156	5.29776	0.696189	1.70537e-08	-0.303811
PTPLAD2	7.7644	7.23918	0.696977	6.86571e-11	-0.303023
SUSD1	5.9706	5.45102	0.697273	7.45593e-11	-0.302727
SULT1A2	7.6952	7.17449	0.697273	5.24397e-12	-0.302727
NLRC4	4.3536	3.83122	0.697471	3.23112e-08	-0.302529
ETV6	7.99	7.4651	0.697569	8.83542e-13	-0.302431
SLC35B4	6.584	6.05939	0.697964	7.55167e-10	-0.302036
IL10	4.005	3.4898	0.698063	6.31183e-08	-0.301937
PVRL1	5.993	5.47245	0.698952	7.2584e-09	-0.301048
BAMBI	5.5356	5.03265	0.699249	1.30895e-08	-0.300751
CD33	6.261	5.74551	0.700238	3.14486e-12	-0.299762
BST1	7.5906	7.07959	0.700833	2.67355e-10	-0.299167
USP5	6.9556	6.44388	0.701726	1.02425e-10	-0.298274
SLC31A2	8.2852	7.77224	0.702322	6.36418e-10	-0.297678
SLC6A6	7.914	7.40408	0.702719	1.4242e-13	-0.297281
STK38L	7.7696	7.26551	0.703217	3.79405e-10	-0.296783
ZYX	8.1538	7.64408	0.703415	1.31342e-14	-0.296585
FAT1	10.5152	10.0124	0.703913	4.99452e-11	-0.296087
PHLDA1	6.2526	5.75449	0.703913	2.3393e-11	-0.296087
LIMK1	6.1228	5.61469	0.704212	7.05937e-10	-0.295788
TRAM2	8.92	8.41408	0.704212	3.87951e-12	-0.295788
MVP	7.5314	7.02388	0.704411	1.4144e-14	-0.295589
SLC36A1	6.1272	5.61327	0.704511	5.98926e-12	-0.295489
OLFML2B	8.419	7.91429	0.70481	1.85784e-09	-0.29519
OSBPL11	7.3694	6.86653	0.705209	3.03549e-12	-0.294791
QPCT	5.2442	4.74245	0.705309	1.8405e-08	-0.294691
RFFL	6.4704	5.97306	0.706007	7.16931e-12	-0.293993
SNX24	7.2308	6.72347	0.706107	4.80848e-11	-0.293893
C2	7.885	7.38327	0.706307	3.12216e-12	-0.293693
SLC7A4	5.0324	4.53714	0.707107	4.1643e-08	-0.292893
PYCARD	6.9612	6.46531	0.707107	6.91726e-13	-0.292893
RBM47	6.7638	6.26633	0.708108	2.21533e-10	-0.291892
OSGIN1	7.0584	6.56469	0.708709	1.73411e-10	-0.291291
MSTO1	8.1334	7.63959	0.708709	9.02555e-13	-0.291291
MYD88	7.6864	7.18673	0.709612	1.18626e-10	-0.290388
PDLIM1	8.997	8.49673	0.709913	8.09718e-15	-0.290087
DIO2	4.246	3.76245	0.710114	2.94524e-08	-0.289886
HEXB	9.3528	8.85694	0.710214	7.89752e-12	-0.289786
AKR1C1	11.1078	10.6139	0.710415	3.85402e-11	-0.289585
SLC27A4	8.3164	7.82633	0.710717	2.66435e-12	-0.289283
GRN	9.4148	8.92061	0.710817	1.46891e-11	-0.289183
KIAA1549L	5.245	4.7498	0.711622	1.86275e-08	-0.288378
TPX2	4.2198	3.73143	0.711824	3.63676e-10	-0.288176
HGF	6.5122	6.02224	0.712227	3.14033e-10	-0.287773
PANX1	6.2582	5.76898	0.71263	1.19475e-08	-0.28737
STK17B	8.4544	7.96959	0.712831	3.5219e-11	-0.287169
HSPA5	10.0506	9.56367	0.713134	3.60588e-16	-0.286866
ARHGAP21	8.4968	8.0051	0.713538	1.01174e-11	-0.286462
STAC3	4.2858	3.80082	0.713739	1.0906e-08	-0.286261
SLC17A9	5.786	5.30224	0.71384	1.65376e-09	-0.28616
TM6SF1	6.9422	6.45347	0.714952	1.97229e-10	-0.285048
LPCAT2	9.0044	8.52122	0.715559	1.31733e-12	-0.284441
LY96	4.102	3.6149	0.71566	8.60288e-08	-0.28434
RRM2B	7.2766	6.79633	0.715863	5.15563e-10	-0.284137
SAT1	9.3502	8.87429	0.715964	1.93522e-10	-0.284036
CCL19	7.0048	6.54061	0.716471	3.57058e-08	-0.283529
CCNYL1	6.9196	6.44265	0.717079	7.30992e-10	-0.282921
HM13	8.0114	7.53245	0.717383	3.93739e-13	-0.282617
ITGA5	7.9594	7.47163	0.717485	1.62802e-11	-0.282515
GAS7	6.9308	6.45	0.717688	1.77599e-08	-0.282312
CALML4	6.7528	6.27102	0.719111	8.83038e-15	-0.280889
PTGFRN	6.6026	6.12265	0.719314	5.04267e-13	-0.280686
SPTAN1	9.2894	8.81653	0.719619	2.96674e-14	-0.280381
DSEL	7.5266	7.04857	0.719721	3.3048e-10	-0.280279
AKR1C2	11.7338	11.2618	0.719823	3.95913e-12	-0.280177
TNIP1	9.126	8.65184	0.719925	4.52476e-10	-0.280075
SLC15A3	6.128	5.65673	0.720129	2.25718e-10	-0.279871
NAV3	6.7254	6.24959	0.72074	2.88457e-08	-0.27926
RGL1	9.0368	8.56367	0.721046	6.09395e-11	-0.278954
ARPC5	8.5968	8.12857	0.721658	2.11944e-12	-0.278342
PI4K2A	7.3782	6.90408	0.721965	2.56931e-09	-0.278035
ZFHX3	6.3496	5.87612	0.722169	9.29229e-09	-0.277831
CHSY1	6.943	6.47	0.722271	2.51181e-09	-0.277729
TAF13	7.7888	7.31918	0.722271	1.63687e-12	-0.277729
USP2	3.8558	3.38224	0.722475	2.9556e-09	-0.277525
DNAJB5	6.4218	5.94551	0.72268	7.04761e-10	-0.27732
PLXDC1	7.3376	6.86633	0.723089	1.05139e-09	-0.276911
FICD	6.53	6.06551	0.7236	1.03843e-11	-0.2764
CSF1	9.654	9.17959	0.724522	3.07086e-09	-0.275478
TPM3	11.2678	10.8022	0.724625	3.63678e-15	-0.275375
SEL1L3	7.5526	7.08571	0.724727	1.02765e-10	-0.275273
CDK5	7.2238	6.75837	0.724727	2.99423e-12	-0.275273
CMTM3	7.8678	7.40653	0.725035	5.67108e-12	-0.274965
MSN	10.0278	9.56327	0.725138	4.06078e-14	-0.274862
GMFB	7.965	7.5049	0.72524	1.91828e-10	-0.27476
CLEC3B	8.0742	7.60694	0.725343	3.11864e-12	-0.274657
FXYD5	9.558	9.09327	0.725856	2.45105e-13	-0.274144
CLN6	6.8882	6.43041	0.726883	1.5611e-10	-0.273117
SLC31A1	9.2606	8.79837	0.726883	1.82972e-11	-0.273117
PILRA	7.5204	7.06327	0.726986	2.9674e-09	-0.273014
ZNF385A	8.1002	7.63816	0.727089	3.15094e-09	-0.272911
FMOD	10.0584	9.59429	0.727706	6.3478e-10	-0.272294
CD97	8.1474	7.69163	0.727809	2.72883e-08	-0.272191
OGFRL1	9.4064	8.9502	0.727809	9.62121e-12	-0.272191
CD44	8.8912	8.43286	0.728015	3.84655e-12	-0.271985
PEA15	10.6534	10.1965	0.728118	1.32068e-12	-0.271882
CDCP1	5.2496	4.7949	0.728634	2.34332e-09	-0.271366
NAIP	7.4424	6.98286	0.729149	6.29645e-09	-0.270851
ADIRF	8.984	8.52653	0.729149	2.16596e-08	-0.270851
ORAOV1	6.1516	5.7	0.729665	2.22546e-11	-0.270335
FMNL1	6.0626	5.61694	0.730181	5.37073e-08	-0.269819
RNF144B	6.883	6.43429	0.730181	6.14911e-10	-0.269819
NOTCH3	7.344	6.88837	0.730594	1.761e-11	-0.269406
FAM20A	5.5566	5.09918	0.730698	1.45302e-12	-0.269302
FUCA1	7.4424	6.98469	0.731008	2.61122e-09	-0.268992
ABRACL	5.5776	5.12551	0.731111	5.77905e-11	-0.268889
HN1	6.4668	6.0198	0.731318	7.53295e-11	-0.268682
LPGAT1	8.1864	7.73653	0.732768	3.74935e-09	-0.267232
CDC20	4.0134	3.57306	0.733079	5.90542e-08	-0.266921
FGD2	5.7366	5.27837	0.733183	5.27983e-09	-0.266817
ADAM28	4.3564	4.40592	0.733287	9.50564e-11	-0.266713
MGP	10.502	10.0504	0.733494	1.128e-09	-0.266506
KIF1C	8.4896	8.04367	0.733909	1.94643e-09	-0.266091
TAGLN2	9.9586	9.51061	0.734428	2.47534e-13	-0.265572
PSAP	11.0474	10.6016	0.734428	1.7777e-18	-0.265572
FAM98A	7.8462	7.40469	0.73474	1.99085e-10	-0.26526
SRPRB	6.7266	6.27714	0.735468	7.93538e-08	-0.264532
CDKL1	7.5892	7.14408	0.735676	2.45027e-08	-0.264324
YKT6	7.1286	6.68694	0.736197	2.3048e-11	-0.263803
HEXIM2	7.5018	7.06367	0.736301	3.07325e-08	-0.263699
STIP1	7.8556	7.41224	0.736405	9.27373e-11	-0.263595
MFSD1	9.2942	8.85122	0.736509	7.26684e-11	-0.263491
GXYLT2	11.1108	10.6722	0.73703	8.57395e-15	-0.26297
HYOU1	8.5418	8.10061	0.737135	1.99589e-12	-0.262865
NPC2	9.4426	9.00531	0.737135	8.3951e-08	-0.262865
SLC25A19	5.4416	5.00327	0.737448	5.63776e-08	-0.262552
CSGALNACT2	7.0038	6.56327	0.73776	4.52286e-08	-0.26224
LACTB	6.1226	5.68327	0.739118	3.14084e-08	-0.260882
FAM171A2	5.9954	5.55816	0.739328	7.35092e-08	-0.260672
SEC24D	7.9626	7.51939	0.739537	7.22426e-11	-0.260463
FTL	12.5964	12.1663	0.740165	1.70648e-15	-0.259835
PSMD14	8.0422	7.61041	0.740269	2.80849e-09	-0.259731
VOPP1	8.2262	7.78959	0.740374	6.99416e-12	-0.259626
SDSL	5.7786	5.34592	0.740479	6.01289e-08	-0.259521
SMPD1	6.6266	6.19041	0.740584	1.62765e-10	-0.259416
RRAS2	7.9388	7.51061	0.740898	1.10334e-08	-0.259102
PIK3AP1	7.0646	6.63143	0.740898	1.22485e-09	-0.259102
MTHFD2	6.6516	6.21327	0.740898	3.6761e-08	-0.259102
STAT3	8.9348	8.50735	0.741422	1.20561e-11	-0.258578
SLC24A3	7.453	7.01939	0.741527	5.79389e-08	-0.258473
FLNA	9.4736	9.04184	0.741527	1.64358e-10	-0.258473
PRR11	6.1134	5.67776	0.741632	4.09465e-08	-0.258368
LAIR1	8.9172	8.48163	0.741947	3.82815e-09	-0.258053
DAB2	9.3402	8.90265	0.742052	1.59387e-10	-0.257948
PDIA4	6.8544	6.42286	0.742157	1.58101e-08	-0.257843
DMXL2	7.539	7.1049	0.742262	2.67641e-08	-0.257738
LRRC59	7.0518	6.62286	0.742367	2.09837e-09	-0.257633
RAB30	8.0046	7.57837	0.742367	4.43094e-10	-0.257633
TES	7.393	6.95633	0.742472	5.93576e-08	-0.257528
MSRB3	8.5116	8.0751	0.742472	1.65271e-08	-0.257528
RENBP	5.411	4.98245	0.742682	9.22337e-09	-0.257318
ADAM9	6.8664	6.43531	0.743207	4.75799e-10	-0.256793
SLC30A1	6.808	6.38061	0.743523	2.72405e-09	-0.256477
C1S	9.9298	9.58673	0.744154	8.07384e-13	-0.255846
SGTB	6.0796	5.64531	0.744365	1.71536e-08	-0.255635
CFL1	10.1676	9.74163	0.74447	1.81391e-13	-0.25553
SIGLEC9	5.7722	5.35082	0.74447	6.12258e-09	-0.25553
HLA-DMA	9.7664	9.3398	0.744786	1.90355e-11	-0.255214
SLC18B1	6.9628	6.53592	0.745208	1.37315e-10	-0.254792
PPIL1	7.2876	6.86122	0.745524	2.65348e-08	-0.254476
ZDHHC20	6.9578	6.5349	0.745629	6.99285e-08	-0.254371
TTL	6.819	6.39265	0.746051	2.88284e-11	-0.253949
TMEM165	7.5692	7.14673	0.746051	6.05843e-10	-0.253949
CD72	6.3268	5.90714	0.746051	1.75658e-09	-0.253949
FAM26E	7.6202	7.20898	0.746157	8.79939e-09	-0.253843
S100A10	11.665	11.2439	0.746262	2.80321e-10	-0.253738
IGSF21	4.97	4.55327	0.746579	9.91586e-09	-0.253421
SQSTM1	9.9272	9.50857	0.746791	9.00258e-13	-0.253209
MYO1E	6.914	6.48816	0.746896	2.66403e-11	-0.253104
TRIM14	6.8838	6.46531	0.747107	4.66518e-10	-0.252893
AGPAT3	7.3184	6.90449	0.74753	8.61021e-11	-0.25247
SYT11	7.2894	6.8651	0.74753	1.29998e-08	-0.25247
AKIRIN2	6.3046	5.88041	0.747848	9.12423e-08	-0.252152
HLA-DRB5	8.2376	7.76939	0.747953	2.18868e-08	-0.252047
PLEKHA1	8.286	7.86898	0.748271	5.68783e-11	-0.251729
CPEB4	7.6132	7.18776	0.748377	3.7752e-09	-0.251623
RNASE1	12.2498	11.8288	0.748906	5.33198e-11	-0.251094
BLOC1S2	6.5254	6.10816	0.749012	1.0613e-10	-0.250988
TPM4	9.584	9.17224	0.749542	2.81184e-10	-0.250458
MR1	6.0178	5.60367	0.750179	4.88061e-10	-0.249821
COL6A2	9.8348	9.42061	0.750391	3.28627e-09	-0.249609
GARS	9.021	8.61204	0.750922	4.67736e-11	-0.249078
RAB9A	6.881	6.47449	0.751134	6.34142e-10	-0.248866
TMEM206	3.9758	3.56551	0.751347	9.61935e-08	-0.248653
HIST1H3F	4.693	4.28184	0.751453	2.79589e-09	-0.248547
HSPA8	11.4532	11.0439	0.75156	9.8831e-12	-0.24844
IMPAD1	9.5376	9.12816	0.751666	1.74279e-09	-0.248334
ITPK1	9.2168	8.80388	0.751666	4.26996e-11	-0.248334
AKR1B15	4.0454	3.63551	0.752198	5.01701e-08	-0.247802
TUBA1C	10.9038	10.4927	0.75273	3.79476e-12	-0.24727
BEST1	11.1952	10.7904	0.753156	1.37991e-12	-0.246844
AP1B1	7.2614	6.85224	0.753902	1.55821e-13	-0.246098
MAPRE1	9.2638	8.85469	0.754009	4.12256e-13	-0.245991
DYSF	6.5108	6.09898	0.754222	2.32366e-08	-0.245778
HTATIP2	6.9226	6.51102	0.754435	3.51253e-09	-0.245565
PLIN2	10.096	9.69755	0.755076	5.54169e-08	-0.244924
MICAL1	5.4044	5.00122	0.755183	8.61081e-09	-0.244817
ARPC2	9.4608	9.06061	0.756038	3.68639e-10	-0.243962
EEA1	8.9806	8.57714	0.756145	3.31072e-09	-0.243855
C11orf24	8.1174	7.71184	0.756359	7.88081e-09	-0.243641
RABGGTA	8.0382	7.63327	0.756359	7.4954e-08	-0.243641
TMEM138	9.8014	9.39959	0.757215	1.07756e-08	-0.242785
RAB6B	7.22	6.82224	0.757537	1.10805e-08	-0.242463
CPPED1	7.818	7.41959	0.757644	5.37808e-12	-0.242356
TBC1D2	5.988	5.58837	0.758502	6.94199e-08	-0.241498
HLA-DQB2	6.78	6.37735	0.758609	3.04967e-10	-0.241391
COL6A1	10.678	10.2865	0.760113	1.04337e-09	-0.239887
FAM102B	7.39	6.99082	0.760113	1.496e-09	-0.239887
BDKRB2	4.3468	3.94367	0.760436	3.2921e-09	-0.239564
ADAM23	3.3546	2.94163	0.760758	7.49968e-08	-0.239242
PEPD	8.828	8.44143	0.760758	6.2912e-10	-0.239242
ARF4	10.2146	9.82551	0.761189	4.9438e-11	-0.238811
SLC43A2	7.345	6.95592	0.761404	1.70829e-10	-0.238596
ARHGDIB	8.6302	8.23633	0.762051	2.00476e-10	-0.237949
MPP1	7.8378	7.44265	0.762159	7.74669e-13	-0.237841
NMT2	9.8442	9.45898	0.762159	2.31098e-08	-0.237841
HIF1A	9.143	8.74796	0.762482	6.59572e-11	-0.237518
RUNX1	8.7194	8.32531	0.762698	1.25559e-10	-0.237302
FDX1	6.7132	6.32204	0.763022	1.30095e-08	-0.236978
SLC9A9	7.446	7.0502	0.763561	3.89645e-08	-0.236439
ACTB	9.1432	8.75531	0.763562	2.81572e-13	-0.236438
TIMM17A	7.5584	7.17286	0.763778	3.37876e-10	-0.236222
GPC1	5.8636	5.48347	0.763886	6.8921e-08	-0.236114
ANXA5	11.7614	11.3763	0.763994	9.137e-12	-0.236006
IFITM10	6.2318	5.83898	0.764426	1.41802e-08	-0.235574
DIXDC1	8.423	8.03449	0.764426	3.2943e-09	-0.235574
TMSB4Y	9.4598	9.07653	0.764859	6.42492e-15	-0.235141
DOK5	4.8122	4.41918	0.7654	4.84727e-09	-0.2346
RHOC	9.5554	9.1749	0.765617	1.8652e-11	-0.234383
ENO1	11.0248	10.639	0.765725	6.06422e-11	-0.234275
MGAT4A	6.587	6.20224	0.765833	2.19884e-08	-0.234167
TSPAN11	4.7252	4.34286	0.766158	6.56991e-08	-0.233842
ACTR3	9.6542	9.26837	0.766267	1.23185e-11	-0.233733
CASP1	6.6134	6.21837	0.7667	3.65092e-08	-0.2333
LOXL4	5.0546	4.66714	0.767351	3.79539e-08	-0.232649
IL4R	7.8866	7.5002	0.767351	1.2953e-08	-0.232649
WSB2	9.0198	8.64061	0.767677	2.26432e-10	-0.232323
MT2A	11.5214	11.1463	0.767677	6.96434e-09	-0.232323
HSPB1	11.313	10.9361	0.767677	4.94246e-10	-0.232323
NOMO3	9.6686	9.2902	0.767786	6.5401e-14	-0.232214
NAGA	7.317	6.93531	0.768003	7.72808e-08	-0.231997
TFDP1	8.079	7.69918	0.768112	3.94103e-10	-0.231888
GLRX	8.7484	8.37327	0.768112	5.87462e-10	-0.231888
CST3	10.7186	10.3365	0.768546	4.90893e-11	-0.231454
TMEM106A	7.4224	7.04041	0.768873	4.96942e-09	-0.231127
PLA2G15	7.764	7.38327	0.768981	9.55636e-08	-0.231019
MGAT1	6.2942	5.91898	0.769308	3.05883e-11	-0.230692
RAP2A	7.391	7.01224	0.769852	1.0291e-08	-0.230148
TMED5	9.5018	9.13204	0.769961	2.90836e-10	-0.230039
SLC38A2	9.2682	8.88918	0.769961	1.78473e-08	-0.230039
SCARB2	8.3746	8	0.770179	4.39342e-12	-0.229821
SEMA3G	8.6012	8.23327	0.770288	1.84811e-11	-0.229712
FSTL1	9.4678	9.09102	0.771051	1.07295e-11	-0.228949
ATP1A1	7.4774	7.09408	0.771378	8.99435e-08	-0.228622
PTGS1	6.1938	5.8149	0.771596	8.44908e-08	-0.228404
FKBP14	7.6982	7.32163	0.772033	1.22791e-08	-0.227967
UCHL3	7.2904	6.91551	0.772142	1.85076e-08	-0.227858
SEC61A1	7.7964	7.42592	0.772907	8.44876e-10	-0.227093
GALNT10	6.9022	6.53122	0.773235	4.16808e-09	-0.226765
TRAPPC1	9.361	8.98571	0.774111	7.66108e-09	-0.225889
COL5A2	7.7328	7.36224	0.77422	3.44085e-09	-0.22578
SAMD4A	8.239	7.87204	0.774439	1.45804e-08	-0.225561
DUSP3	8.6896	8.32286	0.774659	8.99103e-09	-0.225341
TMED3	6.7072	6.34408	0.774768	7.74456e-09	-0.225232
CLIC1	9.557	9.19102	0.775426	4.45547e-09	-0.224574
PFN1	10.7908	10.428	0.775755	3.40725e-13	-0.224245
CATG00000043033.1	6.7122	6.34286	0.775755	3.31822e-08	-0.224245
STARD4	5.0738	4.70551	0.775865	3.38829e-08	-0.224135
PLCB2	7.1726	6.80755	0.775865	2.20986e-08	-0.224135
B4GALT5	8.077	7.71286	0.776194	1.44937e-10	-0.223806
EZR	8.3398	7.97469	0.776194	9.00971e-10	-0.223806
RPN2	10.4292	10.0673	0.776414	4.90268e-12	-0.223586
TMEM19	6.9754	6.60612	0.776524	2.97933e-09	-0.223476
GPATCH4	7.5312	7.15796	0.776634	1.66081e-09	-0.223366
TLCD2	7.0422	6.69061	0.776744	3.13592e-08	-0.223256
HEATR3	6.5298	6.16878	0.777183	1.75616e-09	-0.222817
SPARC	12.295	11.93	0.777183	9.96767e-13	-0.222817
GNS	11.708	11.3443	0.777293	5.08705e-12	-0.222707
DNAJC10	6.9622	6.5949	0.778283	2.43044e-08	-0.221717
EXT1	8.587	8.22102	0.778834	8.86777e-08	-0.221166
MAF	7.9316	7.56449	0.778944	4.12478e-08	-0.221056
UCP2	9.1924	8.83347	0.779275	1.9862e-09	-0.220725
GBA	8.5628	8.20204	0.779826	1.51533e-11	-0.220174
TMEM189	9.7214	9.36633	0.780488	5.01388e-09	-0.219512
SCARB1	9.0712	8.71204	0.780488	3.22387e-08	-0.219512
RP2	7.2868	6.93143	0.78082	9.88645e-11	-0.21918
TUBA1A	10.3516	9.99163	0.78082	7.27395e-12	-0.21918
STEAP3	6.6264	6.26531	0.781041	1.90966e-08	-0.218959
SEPT8	8.2544	7.90082	0.781483	1.5227e-11	-0.218517
UNC93B1	7.2794	6.92429	0.781593	8.60957e-10	-0.218407
PTPN11	9.9552	9.60041	0.781814	1.20651e-11	-0.218186
PPAP2A	10.6616	10.3139	0.781925	1.03535e-09	-0.218075
ABCC4	5.0928	4.74082	0.782257	7.79133e-08	-0.217743
TEX2	7.6914	7.33857	0.782367	1.17304e-09	-0.217633
ADAMTS5	8.0846	7.73429	0.783032	5.70671e-08	-0.216968
RAP2B	7.5582	7.20776	0.783697	8.66272e-12	-0.216303
ATP6V0D1	9.3866	9.04163	0.783808	7.04314e-14	-0.216192
ARSB	7.0924	6.74388	0.783918	1.95376e-09	-0.216082
DYNLL1	9.5602	9.21265	0.784251	1.0851e-08	-0.215749
CYP2S1	5.8822	5.52633	0.784473	1.9373e-10	-0.215527
ACTN4	9.771	9.42531	0.784473	1.64303e-08	-0.215527
SEC23B	7.8908	7.53776	0.784584	1.35645e-09	-0.215416
GTF2H5	7.9088	7.55857	0.784806	1.13967e-08	-0.215194
CKLF	6.927	6.58265	0.78525	5.7417e-08	-0.21475
TMSB4X	12.1236	11.7753	0.785473	2.8038e-15	-0.214527
KPNA3	6.2744	5.92776	0.785806	2.29277e-08	-0.214194
LAMP2	8.9398	8.59347	0.786139	1.68219e-11	-0.213861
DPH3	6.2138	5.86939	0.786473	2.17953e-08	-0.213527
AAGAB	7.0624	6.71571	0.786807	1.50628e-08	-0.213193
ACTA1	7.2312	6.88592	0.787586	3.49038e-12	-0.212414
UHMK1	8.9574	8.61367	0.788144	5.20019e-08	-0.211856
MYOF	8.5412	8.19653	0.788701	1.49912e-10	-0.211299
NOMO1	10.4018	10.0631	0.788813	1.36877e-13	-0.211187
FKBP1A	9.346	9.00204	0.789259	6.43881e-10	-0.210741
UBE2D4	9.0742	8.73347	0.789259	2.28735e-09	-0.210741
P2RX5-TAX1BP3	3.1734	2.83245	0.790712	9.56623e-09	-0.209288
SCAMP2	8.5096	8.16592	0.790712	4.9076e-08	-0.209288
TAX1BP3	7.1448	6.80898	0.791719	7.8591e-12	-0.208281
TK2	7.6124	7.2749	0.791831	4.49848e-08	-0.208169
ITGAE	6.9348	6.60143	0.792055	8.95666e-08	-0.207945
CBR1	7.9516	7.61878	0.792504	6.88149e-08	-0.207496
RHOG	7.1222	6.7902	0.792504	8.03398e-10	-0.207496
AP2S1	8.36	8.02286	0.792504	1.49627e-11	-0.207496
ZSWIM6	7.591	7.25286	0.792616	2.26393e-08	-0.207384
CCPG1	7.8904	7.55694	0.792952	2.57357e-08	-0.207048
PRDX1	9.2212	8.88939	0.793177	1.75577e-09	-0.206823
ENG	11.2598	10.9198	0.793626	6.98032e-11	-0.206374
TUBA1B	12.3046	11.9743	0.793738	1.26262e-11	-0.206262
MTCH2	10.3	9.96939	0.794075	7.51638e-08	-0.205925
TFPT	7.1192	6.78306	0.794187	4.48542e-09	-0.205813
XPR1	8.17	7.83245	0.794412	1.12853e-08	-0.205588
PSMA4	8.031	7.70163	0.795311	5.86753e-08	-0.204689
BOLA2B	8.4116	8.08531	0.795424	6.92447e-12	-0.204576
ACTG1	11.5376	11.2045	0.795424	3.64653e-09	-0.204576
DNASE2	7.1584	6.82939	0.796437	5.70138e-08	-0.203563
RCN3	7.9098	7.58	0.796888	6.30685e-09	-0.203112
HEG1	7.7674	7.43571	0.797001	5.32636e-08	-0.202999
TRAF3	7.507	7.17449	0.797114	7.29883e-09	-0.202886
LAIR2	9.1646	8.83653	0.797226	1.65154e-09	-0.202774
COMT	9.1432	8.81776	0.798468	2.07428e-09	-0.201532
NOMO2	9.7516	9.42776	0.798581	1.34332e-09	-0.201419
TAPBP	8.3226	8.00184	0.79892	9.43441e-09	-0.20108
TNFAIP2	7.5872	7.25776	0.799485	9.3555e-10	-0.200515
PPP2R4	6.7396	6.42082	0.799937	2.32713e-08	-0.200063
HIPK1	9.3688	9.04449	0.800617	4.83952e-10	-0.199383
MAP4	11.0094	10.6878	0.80107	5.23938e-10	-0.19893
UGGT1	8.59	8.27245	0.801523	2.74679e-10	-0.198477
KLHL5	9.1688	8.84735	0.80175	9.06457e-09	-0.19825
PSMA5	7.1514	6.83592	0.80175	1.21259e-09	-0.19825
UBE2A	8.6342	8.31816	0.80209	5.43098e-08	-0.19791
MYO9B	7.478	7.16163	0.802204	7.27357e-11	-0.197796
SIRPA	8.448	8.12816	0.802431	3.47387e-10	-0.197569
MAP2K1	8.0534	7.73714	0.802771	1.31138e-09	-0.197229
IQGAP1	10.212	9.89429	0.803112	1.78116e-11	-0.196888
CCT5	8.5856	8.26959	0.803339	2.70708e-08	-0.196661
CTSA	10.0938	9.77673	0.803453	2.05189e-11	-0.196547
ACTN1	10.015	9.69959	0.80368	4.3146e-08	-0.19632
GNB4	7.781	7.46367	0.804135	9.11246e-08	-0.195865
AGFG1	9.4032	9.08918	0.804249	4.56338e-08	-0.195751
METTL8	7.5202	7.20837	0.804818	3.62074e-08	-0.195182
NCLN	6.816	6.50184	0.805046	5.63962e-08	-0.194954
PLXNA1	7.1618	6.84918	0.805046	1.95887e-08	-0.194954
PDIA6	8.928	8.61469	0.805502	3.48066e-11	-0.194498
SSH1	7.5182	7.20735	0.805615	3.87506e-09	-0.194385
EFR3A	8.5846	8.27224	0.805615	1.83083e-08	-0.194385
CALM3	8.8774	8.56531	0.805616	3.20058e-10	-0.194384
NAA10	6.98	6.6698	0.805957	9.51393e-10	-0.194043
ARPC3	8.4526	8.07143	0.806528	5.53754e-12	-0.193472
DNAJC3	8.075	7.76408	0.806756	6.31857e-09	-0.193244
AP2M1	8.938	8.62776	0.807898	1.25365e-11	-0.192102
ERO1L	8.0786	7.76939	0.808355	2.74514e-08	-0.191645
PTRF	9.6432	9.33551	0.808584	5.38331e-08	-0.191416
IFI16	10.0182	9.70918	0.808698	4.37909e-08	-0.191302
ACOT9	7.6128	7.30061	0.808813	8.51578e-08	-0.191187
TMEM160	7.4186	7.1198	0.810187	1.15961e-10	-0.189813
RNF14	9.0854	8.78347	0.810645	3.38666e-10	-0.189355
IGFBP7	12.0722	11.7653	0.811334	1.22128e-10	-0.188666
MIEN1	7.134	6.8349	0.811793	8.54788e-09	-0.188207
CNPY3	7.3842	7.08143	0.812252	7.24098e-10	-0.187748
GNA12	8.4488	8.15	0.812482	2.73454e-08	-0.187518
PGK1	8.5306	8.22857	0.812597	1.27874e-08	-0.187403
ADI1	8.5696	8.27531	0.812712	5.80023e-09	-0.187288
KIAA0513	6.6684	6.36388	0.812942	2.10763e-08	-0.187058
POMP	8.4554	8.16041	0.813057	3.23425e-09	-0.186943
PIGT	9.1028	8.80204	0.813172	7.83319e-09	-0.186828
ALDH1A3	6.3364	6.04327	0.813747	2.66167e-08	-0.186253
GOLIM4	8.391	8.09184	0.814208	6.93539e-08	-0.185792
SLC8B1	8.0158	7.72184	0.814669	4.50595e-09	-0.185331
PIP5K1C	7.7978	7.50286	0.814899	3.89202e-09	-0.185101
ANXA1	12.2746	11.9824	0.814899	4.48753e-13	-0.185101
ATRN	8.0104	7.7151	0.815822	2.49648e-09	-0.184178
PPP1CA	9.4582	9.16143	0.815938	3.34772e-08	-0.184062
ETF1	8.4302	8.13714	0.816053	9.32285e-09	-0.183947
RPN1	10.4646	10.171	0.816746	1.13114e-10	-0.183254
MAPKAP1	8.741	8.44735	0.817093	7.53258e-08	-0.182907
SPRED1	7.492	7.19898	0.817324	2.95152e-09	-0.182676
P4HB	9.8754	9.58592	0.817324	6.43986e-08	-0.182676
CMC2	6.4868	6.19449	0.817786	6.5879e-08	-0.182214
UBE2K	7.9484	7.66041	0.817902	7.40704e-09	-0.182098
RAB8B	7.4334	7.13837	0.817902	1.36846e-08	-0.182098
CAP1	10.5652	10.2714	0.818133	1.50013e-09	-0.181867
EHD4	7.9344	7.6402	0.818481	9.28452e-08	-0.181519
SLC39A7	7.7106	7.42163	0.818944	1.29314e-08	-0.181056
SEL1L	9.5592	9.27143	0.818944	1.99811e-11	-0.181056
LAMP1	8.2502	7.9649	0.81906	4.99451e-08	-0.18094
HSPA4	7.5782	7.29429	0.819292	4.54813e-08	-0.180708
CSTB	10.605	10.3196	0.819639	6.08851e-08	-0.180361
CREB3	8.1206	7.83347	0.819639	2.22604e-08	-0.180361
NDRG3	8.654	8.36469	0.819755	1.66459e-09	-0.180245
SPCS3	8.9812	8.69449	0.819987	8.07858e-10	-0.180013
TMEM127	9.3038	9.01673	0.820219	4.01091e-09	-0.179781
TMSB10	11.0068	10.7222	0.820335	5.95677e-09	-0.179665
CALD1	9.3774	9.09286	0.820452	1.326e-09	-0.179548
SRGAP2	7.8558	7.56286	0.820567	1.05609e-08	-0.179433
ATL3	9.6314	9.3451	0.821729	6.93073e-08	-0.178271
PPP1R18	7.4748	7.19184	0.822078	6.70221e-08	-0.177922
PCGF5	7.3264	7.03959	0.822427	8.67903e-08	-0.177573
MCOLN1	8.8922	8.60959	0.823242	2.12771e-10	-0.176758
PICALM	10.5384	10.2608	0.823824	3.607e-08	-0.176176
FUCA2	7.8826	7.60102	0.824407	5.36747e-11	-0.175593
FTH1	12.934	12.6592	0.825224	2.41334e-13	-0.174776
QSOX1	7.5196	7.24735	0.82534	3.41987e-09	-0.17466
TP53I11	8.5442	8.26673	0.825457	6.37849e-08	-0.174543
PRKACB	7.7748	7.49714	0.825457	9.49111e-08	-0.174543
MSL3	6.3984	6.11306	0.825574	5.86121e-08	-0.174426
STK38	8.5078	8.22878	0.82686	1.15202e-11	-0.17314
ATP6V1A	7.9858	7.71327	0.826977	4.13032e-08	-0.173023
TGOLN2	8.477	8.20306	0.826977	7.52235e-10	-0.173023
TMEM33	7.5404	7.26959	0.827913	1.20951e-08	-0.172087
REEP5	10.1408	9.86429	0.828147	2.77159e-08	-0.171853
ACTR2	10.2356	9.96469	0.828147	3.47588e-11	-0.171853
YWHAB	9.7204	9.45102	0.828264	6.50266e-11	-0.171736
GRB2	9.0988	8.82837	0.82885	8.01163e-10	-0.17115
SH3BGRL	9.511	9.24	0.82885	1.00646e-09	-0.17115
TPGS2	8.886	8.62184	0.830259	1.55434e-08	-0.169741
CAPZB	10.1714	9.90184	0.830494	6.35745e-10	-0.169506
TIMP2	10.951	10.6765	0.831434	9.2555e-08	-0.168566
GMFG	9.7496	9.48408	0.83214	4.39354e-08	-0.16786
SND1	8.6144	8.34612	0.832258	7.16854e-10	-0.167742
OSTF1	9.1142	8.84694	0.832375	5.96742e-08	-0.167625
PLXDC2	9.5532	9.28714	0.832493	1.7158e-08	-0.167507
MYL12A	9.9744	9.70796	0.832611	2.25392e-08	-0.167389
CMPK1	9.1224	8.86082	0.833082	2.14698e-08	-0.166918
ATF6	8.5642	8.30082	0.8332	8.37336e-09	-0.1668
ZNHIT1	8.3594	8.09837	0.833436	1.82291e-08	-0.166564
MAN1A1	10.1392	9.87551	0.834025	1.10706e-08	-0.165975
FLNC	9.567	9.31143	0.834615	2.033e-08	-0.165385
ENAH	9.2512	8.9902	0.835088	2.24299e-08	-0.164912
GSPT1	9.139	8.88245	0.835324	8.86637e-08	-0.164676
MFGE8	10.6054	10.3478	0.836152	4.39909e-08	-0.163848
GAPDH	12.0172	11.7614	0.836625	1.82671e-12	-0.163375
SYNGR2	8.7372	8.48041	0.837335	1.80485e-08	-0.162665
TPP1	8.275	8.01857	0.837691	1.16531e-08	-0.162309
AKAP13	8.6108	8.35633	0.839351	3.25612e-08	-0.160649
TMEM30A	8.851	8.59918	0.839708	8.04245e-08	-0.160292
PTBP3	9.1034	8.85143	0.840421	1.78926e-08	-0.159579
ARPC4	8.534	8.27653	0.84054	4.57234e-08	-0.15946
PDIA3	9.7562	9.50429	0.840778	4.10528e-08	-0.159222
MARS	8.3826	8.13347	0.841015	5.54224e-09	-0.158985
WDR7	7.3642	7.11898	0.844592	5.66732e-08	-0.155408
FKBP15	7.8096	7.56306	0.844951	5.78472e-08	-0.155049
RAB13	9.2058	8.96347	0.846027	6.50938e-09	-0.153973
C6orf106	8.6732	8.43327	0.846506	4.06361e-08	-0.153494
PLXND1	8.5746	8.33367	0.847824	2.0748e-08	-0.152176
SDCBP	10.5482	10.31	0.849745	2.13581e-08	-0.150255
RAB1A	10.674	10.4433	0.850467	1.79807e-10	-0.149533
CALR	11.5134	11.2837	0.852635	7.61452e-09	-0.147365
FKBP9	10.1744	9.94633	0.855051	1.08772e-08	-0.144949
CDC42	10.3092	10.0878	0.858565	3.67737e-10	-0.141435
IFITM3	12.2516	12.0314	0.860267	4.42578e-08	-0.139733
ITGB1	11.7302	11.5157	0.861607	5.24353e-09	-0.138393
PAFAH1B2	9.0242	8.81	0.862095	8.95508e-08	-0.137905
IFITM2	11.4162	11.1984	0.862583	5.61728e-08	-0.137417
GIT2	8.5364	8.32755	0.865027	6.14443e-09	-0.134973
CD99	10.6188	10.4159	0.868828	8.96831e-10	-0.131172
LRRC28	9.1286	8.94061	0.874995	2.31355e-08	-0.125005
RAB5C	9.893	9.70224	0.875738	6.7997e-11	-0.124262
BLVRA	7.663	7.47796	0.877971	4.61267e-08	-0.122029
ASPH	12.9878	12.8482	0.906493	6.51736e-08	-0.0935072
B2M	12.1042	11.9686	0.908675	5.6237e-08	-0.0913247
KDM3B	7.8488	7.9898	1.10284	4.06008e-08	0.102841
WBP1	9.1838	9.3349	1.10957	5.31634e-08	0.109569
SNRPA	7.9336	8.10571	1.13096	2.9663e-09	0.130962
SP1	9.4652	9.64857	1.13899	1.54439e-08	0.13899
TRIM2	7.415	7.60449	1.14238	9.85172e-08	0.142379
RPL37A	11.1736	11.3698	1.14707	9.79132e-10	0.147075
SERPINB6	8.6412	8.83939	1.14805	5.40493e-09	0.148049
WHSC1L1	9.703	9.90327	1.14919	2.77471e-08	0.149186
SMARCC2	10.2134	10.4133	1.14984	1.45773e-09	0.149836
HNRNPA1	10.7018	10.9055	1.1544	4.55854e-08	0.1544
DDHD2	8.2298	8.43837	1.15554	6.91798e-08	0.155543
ANO6	10.8538	11.0639	1.15767	1.22781e-11	0.15767
SRSF4	9.1278	9.34286	1.16589	5.9824e-10	0.165888
RBL2	8.2148	8.43959	1.16869	1.12868e-08	0.168695
ST6GALNAC6	8.2392	8.47143	1.16919	5.987e-08	0.169191
BFAR	8.2048	8.42714	1.17018	6.18712e-09	0.170183
ZNF236	7.675	7.90673	1.17516	9.96783e-10	0.17516
HNRNPDL	9.7838	10.0139	1.17533	1.18252e-08	0.175326
EIF4EBP2	11.3724	11.6063	1.17549	8.20991e-10	0.175492
MRPS2	8.0216	8.25224	1.17599	8.76902e-09	0.175991
PCM1	8.6432	8.88347	1.18451	1.01991e-08	0.184506
PCF11	8.838	9.08408	1.18467	6.07843e-08	0.184674
GYG2	11.0384	11.282	1.18501	4.5669e-11	0.185009
OGT	8.674	8.92061	1.19022	2.22463e-08	0.190217
SCAPER	6.6288	6.8749	1.19106	3.01573e-08	0.191059
C14orf180	7.1376	7.39143	1.19123	5.92453e-08	0.191228
OXA1L	9.4356	9.68673	1.1914	2.94882e-08	0.191396
MYH10	9.9434	10.1929	1.19342	6.37984e-10	0.19342
UQCRC2	10.301	10.5539	1.19426	2.67527e-08	0.194264
XPNPEP3	7.5714	7.82776	1.19663	8.28265e-08	0.196632
VWA8	8.4424	8.69939	1.19799	1.10096e-09	0.197987
SAV1	7.8556	8.1151	1.199	1.96484e-08	0.199004
PPARG	9.8538	10.1137	1.19917	1.6539e-08	0.199174
TOMM7	9.5372	9.80122	1.20002	4.06219e-10	0.200022
TXNIP	11.2118	11.4724	1.20002	3.72035e-09	0.200022
AUH	7.6604	7.93041	1.20257	8.04661e-11	0.202571
RARRES2	10.172	10.4431	1.20461	1.70591e-08	0.204614
PRDX6	10.8196	11.0884	1.20513	6.9364e-12	0.205126
ECI2	8.966	9.23265	1.20513	4.24717e-11	0.205126
DPF2	8.042	8.3098	1.2053	8.15314e-11	0.205296
ZNF160	7.828	8.09735	1.20751	7.34297e-08	0.207515
USP30	8.4348	8.7098	1.20769	7.95734e-08	0.207685
SLC1A5	8.2826	8.56367	1.20974	3.94645e-09	0.209737
MAOA	10.2212	10.4971	1.21128	3.80596e-10	0.211279
RAD21	8.1966	8.46735	1.21282	1.45842e-09	0.212822
GAB1	8.6818	8.95653	1.21334	6.92846e-08	0.213336
TWIST1	6.9694	7.24592	1.21351	2.56676e-08	0.213508
ST13	9.4752	9.75469	1.21505	2.20341e-12	0.215054
PPP3R1	8.2148	8.49204	1.21557	8.76387e-08	0.21557
MTHFD1	9.0036	9.28449	1.21574	3.15332e-08	0.215742
SMARCA1	7.8098	8.08857	1.21626	2.81884e-08	0.216258
TULP3	8.6632	8.93429	1.21626	1.54136e-09	0.216258
KLHL24	7.7408	8.02571	1.2166	8.88997e-10	0.216602
INSR	7.4102	7.6951	1.21712	4.99757e-10	0.217118
EGFR	7.6876	7.96612	1.21781	4.85689e-09	0.217807
EBF1	10.0594	10.3424	1.22126	4.71901e-13	0.221257
ENOSF1	7.0524	7.33469	1.2216	2.7604e-09	0.221603
FGF2	9.0288	9.31694	1.22247	6.44093e-08	0.222467
HKR1	5.9366	6.22612	1.22402	5.39208e-08	0.224025
ZNF280D	8.5138	8.80224	1.22454	1.70764e-09	0.224544
ZFP62	7.4556	7.74551	1.22541	1.14594e-10	0.225411
MLYCD	6.3746	6.66898	1.2268	1.35623e-08	0.226798
ZNF514	5.8882	6.18163	1.22715	1.63859e-09	0.227145
BCKDHA	7.392	7.68735	1.22853	2.96932e-08	0.228535
CAPN7	7.9394	8.23449	1.22888	1.83752e-08	0.228882
WBP2	8.584	8.87347	1.22923	1.49108e-08	0.22923
SIN3A	7.3098	7.59633	1.22958	2.76705e-09	0.229578
FAM156A	7.6338	7.93204	1.22993	4.65012e-10	0.229926
ATF7	8.0354	8.32918	1.23184	1.85408e-10	0.231841
LIX1L	7.6872	7.98449	1.23184	1.27433e-09	0.231841
ADCY5	6.5928	6.88816	1.23219	2.13963e-08	0.23219
CRY2	7.3248	7.62612	1.23271	2.73229e-08	0.232713
C11orf54	7.5152	7.81918	1.23289	2.74546e-10	0.232887
GPC3	9.5904	9.89408	1.23411	2.33814e-08	0.234109
SHMT1	7.956	8.25857	1.23428	8.1588e-09	0.234283
SLC41A1	7.9242	8.22571	1.23533	6.50407e-09	0.235331
STXBP1	9.3308	9.63735	1.23883	5.68855e-10	0.238831
AVPI1	6.72	7.03571	1.24146	8.38313e-08	0.241463
FBXO21	5.8418	6.15327	1.24304	9.43523e-08	0.243044
ASH2L	7.1722	7.48918	1.24428	5.21511e-09	0.244276
NR3C1	8.969	9.28551	1.24463	5.06995e-08	0.244628
SCRN2	7.1822	7.50082	1.24533	2.34652e-08	0.245332
SATB1	7.106	7.42122	1.24551	1.10404e-10	0.245508
ZFHX4	7.3452	7.6598	1.24745	6.00065e-10	0.247448
TENC1	8.2068	8.51918	1.2478	5.73188e-10	0.247801
ADH7	3.4992	3.81898	1.25116	7.96239e-08	0.251159
PHIP	8.0144	8.33041	1.25187	2.59257e-09	0.251867
TSTD1	6.9144	7.25735	1.25346	2.47206e-09	0.253462
PLSCR4	7.982	8.30837	1.25684	1.15009e-10	0.256835
DENND5B	6.6058	6.93571	1.25737	4.0157e-08	0.257369
KANSL1L	7.363	7.69265	1.25933	5.86162e-10	0.259327
DLST	7.8998	8.23184	1.25968	1.74275e-09	0.259683
CDKN1B	7.4368	7.77265	1.26218	1.12596e-09	0.262181
DGAT1	10.4284	10.7655	1.26236	4.71047e-11	0.262359
IGSF8	6.4446	6.77796	1.26325	2.03752e-08	0.263252
ATL2	7.673	8.00959	1.26647	8.87546e-09	0.266473
THYN1	6.8806	7.21612	1.26701	5.75937e-08	0.267011
USP21	6.9536	7.28878	1.26719	2.73401e-09	0.26719
EIF4B	10.3754	10.7176	1.26755	4.15251e-14	0.267548
GHR	10.16	10.5027	1.27096	5.60216e-12	0.27096
C11orf1	7.7728	8.11673	1.27114	7.00781e-08	0.27114
PLD1	7.2982	7.63918	1.27132	5.06295e-08	0.271319
DCXR	9.0998	9.45224	1.27168	1.3381e-12	0.271679
BOK	7.1568	7.50224	1.27168	1.63119e-11	0.271679
ABCC9	9.1236	9.46204	1.27186	7.51899e-09	0.271859
TENM3	7.016	7.35898	1.27222	2.89311e-11	0.272219
FDFT1	9.1442	9.48776	1.27258	1.31532e-09	0.272579
FXYD1	8.2804	8.63286	1.27546	2.18863e-09	0.275462
HOXA6	6.8586	7.20837	1.27727	9.02901e-10	0.277268
HCAR1	7.3192	7.67592	1.27799	2.10398e-08	0.277991
PHLDB2	8.3556	8.70837	1.2789	6.8966e-10	0.278895
PCCA	7.2184	7.57061	1.27962	7.30862e-08	0.279619
TBX15	8.3998	8.75327	1.28089	2.43399e-10	0.280887
KCTD6	6.0794	6.4349	1.28125	5.12579e-08	0.281249
GPHN	7.143	7.49408	1.28252	2.40453e-09	0.282518
ACOX2	6.7216	7.07224	1.28288	1.09937e-08	0.282881
CRHR1	5.964	6.31959	1.28415	2.27945e-08	0.284152
TYRO3	6.6644	6.53816	1.2847	2.19012e-10	0.284697
NPR1	8.4206	8.78041	1.28506	1.58079e-13	0.285061
BNC2	7.7154	8.07204	1.28688	4.32915e-09	0.28688
FOXP2	5.724	6.09163	1.28797	2.62442e-08	0.287973
TMLHE	6.7706	7.13571	1.28815	2.36491e-11	0.288155
GNAI1	10.564	10.9316	1.28961	1.23727e-11	0.289613
ACADM	8.6656	9.0398	1.29016	4.47826e-09	0.290161
ECHDC3	8.3846	8.75367	1.29327	4.72171e-08	0.293267
FAM156B	6.9184	7.28367	1.29437	3.06196e-11	0.294365
RCOR3	6.5502	6.91	1.2951	7.03388e-09	0.295098
SLC25A38	7.1214	7.49306	1.2951	3.07754e-10	0.295098
FAM126B	7.7278	8.0998	1.29565	4.94946e-09	0.295648
ZNF595	7.9108	8.28408	1.29711	1.74712e-11	0.297115
PDE3B	9.6806	10.0543	1.2973	3.96118e-10	0.297298
ZNF844	6.7012	7.07776	1.29767	2.25313e-11	0.297665
PTEN	9.9612	10.3376	1.29803	1.55541e-09	0.298032
PTGR1	8.1242	8.49898	1.29932	5.90329e-11	0.299318
WDR19	7.0336	7.41204	1.30061	8.40509e-09	0.300606
CATG00000105979.1	6.6814	7.05735	1.30079	2.72574e-08	0.30079
ANTXR2	8.7008	9.07755	1.30153	6.45259e-10	0.301526
CLMN	7.3056	7.68306	1.30226	8.66542e-10	0.302263
PARD3	6.4802	6.85367	1.30226	3.1863e-09	0.302263
MARCH3	6.8644	7.24592	1.30263	1.21803e-08	0.302631
ATP6AP1L	5.876	6.26408	1.30282	1.78357e-09	0.302815
RNF217	7.1116	7.48694	1.303	1.44826e-10	0.303
AQPEP	8.1304	8.50776	1.30355	3.83172e-09	0.303553
AKAP1	7.9444	8.32735	1.30448	5.4804e-10	0.304475
AKR1E2	6.2926	6.67245	1.30466	5.34357e-08	0.30466
AQP7	10.131	10.5155	1.30503	6.57219e-11	0.305029
HMGB2	7.5032	7.88388	1.30558	2.74088e-08	0.305583
MLXIPL	7.8658	8.24714	1.30595	4.6405e-09	0.305952
RNF157	6.1142	6.49245	1.30595	1.40611e-09	0.305952
FAM214A	7.2856	7.65673	1.30614	1.88131e-09	0.306137
BAG4	7.4728	7.8602	1.30799	3.8658e-11	0.307986
CEP95	6.9936	7.38204	1.30854	5.44399e-11	0.308541
C5orf45	5.4098	5.79306	1.30873	5.73602e-09	0.308726
ZYG11A	6.0118	6.39959	1.30984	6.21853e-08	0.309837
GPR146	7.5352	7.93	1.31058	3.33451e-08	0.310579
SYNE1	6.7272	7.11	1.31095	4.59462e-12	0.31095
C20orf27	7.4648	7.85429	1.31225	1.68285e-11	0.312248
DBT	6.5938	6.98184	1.31225	1.67163e-09	0.312248
HOMEZ	7.2716	7.66429	1.31355	1.49003e-12	0.313548
NFU1	7.6956	8.09184	1.31504	5.97191e-09	0.315036
MYOM1	6.4312	6.82041	1.31522	1.89167e-08	0.315222
FOXN2	8.5148	8.90714	1.31522	1.52871e-12	0.315222
PRKAR2B	10.5754	10.9739	1.31746	1.05339e-13	0.317456
PCBD1	8.0798	8.47755	1.31802	2.44314e-10	0.318015
PLIN5	5.8636	6.26163	1.31895	3.88668e-09	0.318948
HIBADH	9.0156	9.42429	1.32418	1.1025e-09	0.324183
MUT	7.0534	7.45898	1.32869	8.50806e-11	0.328686
PRMT7	6.5786	6.98714	1.32906	3.19672e-10	0.329062
HYI	7.4302	7.84184	1.32944	6.93972e-13	0.329438
ADCYAP1R1	6.7752	7.16918	1.33151	4.17386e-08	0.331508
ZFAND1	7.2536	7.66327	1.33226	2.34709e-13	0.332262
BCAT2	5.8784	6.28755	1.33226	9.34965e-09	0.332262
FBXO27	7.407	7.8149	1.33245	9.66487e-11	0.33245
PHF3	9.2942	9.70735	1.33358	9.91957e-16	0.333582
KLF15	7.0086	7.42245	1.33453	1.43788e-09	0.334525
GNG7	5.706	6.13245	1.33736	9.71153e-09	0.33736
KLHDC1	6.757	7.17918	1.33963	9.32327e-11	0.339632
MEIS1	6.1	6.51959	1.34039	1.30777e-09	0.34039
ADH1A	5.348	5.77429	1.34077	1.8241e-09	0.34077
SLC43A1	6.8998	6.92469	1.34115	7.64974e-09	0.341149
MCCC1	8.196	8.62082	1.34153	3.32958e-10	0.341529
PHF13	6.0554	6.47796	1.3421	3.91491e-12	0.342098
PHKA2	5.9964	6.41673	1.34229	3.23331e-10	0.342288
ETFA	8.3122	8.74367	1.34324	9.4241e-14	0.343237
TSPYL2	8.2626	8.69061	1.34514	2.26066e-11	0.345139
CSAD	7.5956	8.02204	1.34552	5.14389e-11	0.345519
IGF1	9.757	10.1847	1.34666	1.23698e-09	0.346662
EIF4A2	8.6016	9.03714	1.35105	1.65223e-10	0.351051
NEDD4L	6.9576	7.38633	1.35354	1.64742e-09	0.353537
CADM1	5.196	5.63939	1.35354	1.80426e-08	0.353537
MOB3B	6.949	7.37816	1.3543	2.44444e-10	0.354303
SLC16A7	9.027	9.4651	1.35488	3.56173e-09	0.354878
ADRBK2	8.3492	8.78061	1.35507	2.89363e-09	0.35507
ADCK3	6.7078	7.14857	1.35545	1.33321e-11	0.355453
RNF125	6.4774	6.91367	1.35641	3.8052e-09	0.356413
APMAP	8.439	8.87551	1.35737	3.77872e-10	0.357372
DHRS3	9.6846	10.1306	1.36064	7.3167e-13	0.36064
WNT11	6.3668	6.80918	1.3618	1.15058e-08	0.361796
KPNA5	6.2734	6.71245	1.36276	2.5076e-08	0.362759
CHKA	5.9388	6.38592	1.36314	1.23515e-08	0.363145
SIRT1	7.882	8.32878	1.36759	2.18535e-10	0.367587
ACSS2	8.271	8.71898	1.36836	1.52113e-12	0.368361
RDH10	7.8696	8.32102	1.36875	1.30059e-11	0.368748
ALDH7A1	6.8124	7.26776	1.3703	1.00741e-12	0.370298
PATZ1	5.9336	6.37796	1.37049	4.68679e-10	0.370492
EPB41L4B	9.6164	10.0761	1.37107	2.2331e-14	0.371074
TET1	6.1164	6.56265	1.37107	3.31824e-11	0.371074
CRLS1	7.7414	8.19796	1.37185	3.8345e-12	0.37185
CDH23	7.0108	7.46571	1.37282	4.87028e-11	0.37282
SLC25A1	7.979	8.43551	1.3736	2.95795e-10	0.373597
ZFAND5	9.3414	9.79857	1.37457	5.0336e-09	0.374569
RAI2	5.681	6.14122	1.37924	7.47959e-12	0.379244
PDK1	7.0634	7.52878	1.38178	7.51513e-09	0.381783
PECR	8.9994	9.47	1.38393	3.42865e-13	0.383934
SOX5	7.481	7.94939	1.38766	2.37022e-13	0.387659
MAOB	7.3846	7.85673	1.39159	1.29853e-13	0.391591
CKB	6.9616	7.44469	1.39159	1.18051e-10	0.391591
EDNRA	8.0496	8.52592	1.39218	4.41746e-10	0.392181
ACACB	10.6586	11.1353	1.39376	1.91845e-12	0.393758
RP11-122A3.2	5.1292	5.59347	1.39395	6.78735e-10	0.393955
BTBD8	5.8018	6.27673	1.39514	5.34296e-13	0.395138
PER3	9.104	9.58082	1.39692	2.34621e-10	0.396916
PLAGL1	7.1086	7.58776	1.39771	4.50266e-11	0.397706
RCL1	6.6894	7.17102	1.39968	2.16433e-12	0.399685
ESR2	5.0192	5.49918	1.40107	2.4527e-09	0.401072
CCNG2	8.5758	9.06184	1.40663	1.24498e-10	0.406632
NMNAT2	7.0016	7.49102	1.40882	1.99336e-08	0.408822
TARSL2	5.8618	6.35633	1.41102	2.76109e-11	0.411016
KIAA1107	5.3114	5.80204	1.41241	2.55228e-09	0.412414
NET1	9.5496	10.0537	1.41321	3.58293e-10	0.413214
FGF10	6.9032	7.41347	1.41401	2.75632e-08	0.414014
GKAP1	5.679	6.17837	1.41501	6.01561e-10	0.415014
PTPN13	7.4428	7.94041	1.41541	6.03848e-16	0.415414
IRS2	7.0976	7.6	1.41682	4.92197e-13	0.416817
ACP6	4.515	5.02245	1.42003	8.72427e-09	0.420027
GMCL1	6.2208	6.72163	1.42204	2.61479e-08	0.422037
RP11-664D7.4	5.83	6.34163	1.42304	1.44848e-10	0.423043
FMO2	7.6928	8.20857	1.42465	6.54948e-11	0.424655
PXMP2	6.504	7.02082	1.42627	5.83372e-10	0.426268
DNAH6	4.1564	4.68286	1.4295	3.90257e-08	0.4295
CATG00000110987.1	6.9098	7.43082	1.44026	4.54683e-08	0.440257
PPAP2B	10.2194	10.7467	1.4425	3.94105e-14	0.4425
RNF144A	6.0586	6.58959	1.4425	4.60498e-12	0.4425
LETMD1	6.8452	7.3798	1.44741	2.90549e-14	0.447406
COX14	8.3398	8.8798	1.45397	2.50258e-14	0.453973
PC	7.1106	7.64796	1.455	1.56961e-11	0.455001
MPDZ	6.9798	7.51735	1.45665	5.08959e-10	0.456649
MATN2	8.1666	8.7098	1.45933	1.26648e-11	0.45933
C5	4.9436	5.48571	1.46409	6.51307e-11	0.464086
CADM2	5.744	6.16306	1.47156	4.7203e-08	0.471561
PCK2	6.0044	6.56816	1.47177	1.14667e-10	0.471769
BPHL	6.5966	7.15163	1.4726	6.92367e-11	0.472602
GPT2	6.9492	7.50755	1.47552	2.98289e-12	0.475521
LMO3	9.7446	10.3104	1.47636	4.87264e-15	0.476356
SIK2	9.6308	10.1912	1.47657	9.56149e-17	0.476565
TTLL7	7.5316	8.09265	1.48054	5.7492e-11	0.480539
RNASE4	8.9892	9.55388	1.48284	1.86651e-14	0.482845
SLC19A2	6.2322	6.79449	1.48347	1.2875e-08	0.483474
GOLGA8H	5.8132	6.3798	1.48705	2.46614e-12	0.487046
ECHDC2	8.5204	9.09429	1.48957	2.50574e-17	0.489572
NRIP1	8.727	9.29571	1.49147	2.4631e-15	0.49147
EGFLAM	6.6962	7.28163	1.49591	4.217e-09	0.495907
SLC4A4	5.9256	6.52796	1.51529	7.59537e-14	0.515288
ZNF334	3.9764	4.58041	1.51657	5.56846e-10	0.516575
FAM47E	4.5392	5.15857	1.5282	6.51819e-11	0.528204
CNTFR	8.052	8.66143	1.52842	3.75732e-14	0.52842
BCKDHB	7.2472	7.86898	1.53557	7.32753e-10	0.535571
LPIN1	7.416	8.03184	1.53644	2.01472e-08	0.536441
PDE3A	5.9372	6.56082	1.53883	1.64209e-11	0.538833
ADHFE1	8.164	8.79327	1.54932	5.39332e-16	0.549317
CNKSR2	5.0524	5.67571	1.55063	5.74629e-11	0.550633
MCOLN3	5.6598	6.29531	1.55173	2.70205e-09	0.55173
PHLPP1	7.1848	7.81327	1.55195	2.2016e-16	0.55195
PDK2	9.7896	10.4229	1.55349	7.674e-17	0.553487
VSTM4	8.0764	8.7098	1.55349	2.39256e-15	0.553487
HADH	9.3704	10.0043	1.55393	1.23973e-18	0.553927
ORC2	6.2516	6.87857	1.55635	7.81945e-11	0.556346
AGTR1	8.8108	9.44184	1.55767	5.17695e-13	0.557668
ADH1B	11.7142	12.3547	1.56274	7.80698e-21	0.562745
FBLN7	5.7896	6.43796	1.56473	1.59754e-11	0.564735
ACSM5	6.3928	7.04347	1.57094	7.24761e-14	0.570945
CDKN2C	8.2238	8.87367	1.57228	7.82236e-11	0.572279
SLC19A3	8.899	9.55347	1.57897	7.47998e-15	0.578966
SYT17	4.429	5.09714	1.60123	5.82086e-08	0.601234
ACACA	8.247	8.91612	1.60214	3.02392e-11	0.60214
ATP8B4	6.3022	6.97816	1.60237	3.65057e-11	0.602366
PMM1	5.3276	6.01388	1.61443	1.14007e-11	0.614425
CTH	3.8426	4.54776	1.62198	2.01896e-11	0.621979
SCAI	5.8366	6.5402	1.62428	1.79148e-12	0.624275
EYA1	4.6522	5.3602	1.63604	1.6236e-09	0.636036
GFRA1	6.18	6.89633	1.65583	2.18185e-14	0.655826
TCEA3	6.701	7.42816	1.65676	5.21679e-15	0.656763
PCDH18	8.8738	9.61184	1.66687	1.35911e-17	0.666871
FAM13A	7.5876	8.33816	1.6806	7.41567e-16	0.680604
GPD1L	7.107	7.85857	1.68751	2.00473e-15	0.687512
FASN	10.24	10.9884	1.6899	1.92948e-11	0.689901
PFKFB3	8.7484	9.50429	1.69853	1.71405e-16	0.698529
ABHD5	6.9384	7.71306	1.71446	5.06252e-12	0.714461
MAP3K5	6.4916	7.27388	1.71786	2.7209e-15	0.71786
ORMDL3	9.2032	9.99204	1.72541	5.79448e-14	0.725409
ALDH1L1	7.1304	7.92837	1.72834	6.40153e-16	0.728341
C1QB	9.331	8.2351	1.74036	3.09397e-12	0.740363
TM7SF2	8.4776	9.2802	1.74603	7.31485e-21	0.746034
PTPN3	6.043	6.84143	1.74678	1.27283e-14	0.746775
ALDH6A1	6.368	7.17592	1.74875	5.80932e-18	0.748753
HLF	6.0774	6.88224	1.75073	7.95962e-13	0.750733
UTS2B	3.9176	4.72265	1.7542	2.34833e-13	0.754204
NIPSNAP3B	7.1592	7.98245	1.77517	3.10123e-17	0.775173
CALCRL	7.3512	8.18857	1.79233	2.43833e-12	0.792331
ANKRD53	4.3682	5.21551	1.7997	2.03438e-12	0.799698
DAPK2	5.9282	6.77714	1.80582	2.97868e-18	0.805819
AGT	5.4766	6.34245	1.83077	3.22999e-10	0.830768
MOCS1	7.9468	8.81776	1.83595	9.3734e-19	0.835955
EIF4EBP1	6.2948	7.17265	1.83881	9.12645e-16	0.838814
ARHGEF26	4.371	5.24694	1.84116	1.14289e-11	0.841157
LIN7A	5.7292	6.60327	1.84611	1.7281e-15	0.846112
FIGF	5.942	6.82857	1.85711	3.21845e-14	0.857113
ACVR1C	8.9898	9.89653	1.87825	5.39943e-25	0.878248
GLUL	10.9502	11.8641	1.88677	7.25329e-21	0.886769
NAALAD2	5.4586	6.40327	1.93488	1.59767e-15	0.934881
RASL10B	5.467	6.42265	1.93899	7.14035e-14	0.938991
AASS	6.4828	7.43143	1.94751	4.28905e-19	0.947513
ALPK3	5.6796	6.6351	1.95055	1.32507e-16	0.950546
TMEM132C	6.3918	7.3549	1.9511	3.66186e-18	0.951097
APOB	5.4304	6.37816	1.95248	5.3183e-15	0.952478
SLC2A4	7.2106	8.20918	2.00368	2.55791e-20	1.00368
ACSS3	8.5256	9.52388	2.00709	3.77142e-22	1.00709
RGS3	6.7984	7.85592	2.07493	1.14547e-14	1.07493
FGFBP2	5.961	7.00082	2.07787	7.21677e-12	1.07787
AZGP1	6.4582	7.55939	2.14294	4.76294e-15	1.14294
SLC7A10	7.7988	8.90612	2.15144	2.17059e-20	1.15144
ADSSL1	5.7736	6.91388	2.20537	2.81534e-17	1.20537
C12orf39	7.4432	8.62082	2.26065	4.95371e-12	1.26065
DKFZP667F0711	4.0988	5.33408	2.36734	5.70017e-13	1.36734
CIDEA	7.6642	8.90673	2.36834	1.4837e-18	1.36834
PKP2	5.8924	7.13816	2.38819	5.41603e-13	1.38819
STOX1	4.9468	6.20735	2.42324	7.04882e-16	1.42324
CISH	5.5232	6.8302	2.49419	6.28991e-11	1.49419
GSDMB	5.6788	7.00714	2.50763	2.30118e-16	1.50763
C6	5.3574	6.82122	2.7887	4.51422e-13	1.7887
SLC27A2	2.861	5.21898	5.13516	1.23527e-13	4.13516
CA3	4.6306	7.0198	5.25197	3.48347e-14	4.25197

## Sheet: Kerr et al., 2020 5 years
Gene name	Average Expression (0 Year)	Average Expression (5 Year)	Fold Change (0 vs 5)	p-value (0 vs 5)	Calculated fold change
PLA2G7	7.3044	3.96816	0.0905754	1.26983e-15	-0.909425
IL1RN	7.2254	3.96079	0.0943184	2.57615e-17	-0.905682
SPP1	8.385	5.39474	0.107203	8.84715e-14	-0.892797
EGFL6	10.8208	8.03132	0.151304	2.23001e-10	-0.848696		1117 GENES CUT-OFF P-VALUE 10^-8
MSR1	7.4562	4.88579	0.156326	9.3812e-15	-0.843674		904 downregulated
CHI3L1	7.6604	5.18526	0.156754	2.38595e-14	-0.843246		203 upregulated
TM4SF19	6.3558	4.03026	0.169205	7.81929e-15	-0.830795
ALCAM	7.1826	5.025	0.2065	3.06001e-15	-0.7935
RGS1	6.9754	4.87316	0.208734	4.12253e-13	-0.791266
PRG4	9.2964	7.02579	0.21425	1.88931e-13	-0.78575
MMP9	8.233	6.22184	0.215858	1.29996e-13	-0.784142
AQP9	6.159	4.04921	0.216885	2.22644e-13	-0.783115
FPR3	8.3472	6.19368	0.219752	1.81371e-13	-0.780248
GPR183	8.0498	5.93	0.220233	9.55355e-15	-0.779767
FCGR1A	6.4922	4.35079	0.220877	2.23573e-15	-0.779123
LYZ	10.7376	8.56395	0.222129	2.09666e-15	-0.777871
CHIT1	6.52	4.61421	0.227543	1.70296e-13	-0.772457
CLEC7A	6.8302	4.695	0.229335	1.99656e-16	-0.770665
ABCC3	7.21	5.23053	0.234881	1.10416e-14	-0.765119
LCP1	9.1938	7.20842	0.237509	1.03288e-15	-0.762491
CD52	8.6082	6.66105	0.242322	1.46139e-14	-0.757678
STMN2	5.3344	3.49053	0.244186	3.47565e-08	-0.755814
C3AR1	7.1452	5.18579	0.245078	6.83871e-13	-0.754922
VSIG4	8.51	6.50789	0.246199	3.6236e-13	-0.753801
NDUFS2	8.9954	7.00974	0.24773	1.17701e-12	-0.75227
MS4A7	8.3078	6.32974	0.25386	3.30095e-14	-0.74614
DHRS9	6.2614	4.38316	0.255952	5.0492e-14	-0.744048
SFRP4	8.4164	6.54658	0.257451	1.23929e-13	-0.742549
CD180	5.52	3.67158	0.269955	1.08443e-12	-0.730045
NPL	6.9516	5.13289	0.275075	9.56142e-15	-0.724925
TBXAS1	7.3064	5.48395	0.275275	8.65706e-15	-0.724725
CTSS	9.3584	7.56763	0.278254	3.62212e-15	-0.721746
FCGR3A	6.8054	4.95289	0.279934	3.68819e-14	-0.720066
IGSF6	7.5936	5.85079	0.282602	6.53542e-14	-0.717398
CCL18	7.423	5.65895	0.283479	1.49605e-12	-0.716521
CD53	9.16	7.38289	0.283738	5.76052e-15	-0.716262
CYBB	9.2224	7.44605	0.284827	8.6594e-13	-0.715173
TYROBP	10.7156	8.98132	0.289067	1.18967e-14	-0.710933
NCKAP1L	7.4928	5.76395	0.289436	4.97585e-15	-0.710564
ITGB2	7.6366	5.93921	0.291077	6.02483e-14	-0.708923
CCR1	6.2562	4.54079	0.292248	2.98108e-13	-0.707752
PLEK	6.7116	5.01684	0.292941	3.39434e-14	-0.707059
TFEC	5.601	3.87868	0.294871	8.25578e-14	-0.705129
FCGR3B	6.762	4.96079	0.295571	4.55213e-12	-0.704429
C5AR1	7.028	5.35	0.29779	2.59902e-14	-0.70221
CD163	8.1768	6.49526	0.302498	1.67487e-12	-0.697502
GLIPR1	8.9826	7.27711	0.302498	9.48955e-14	-0.697502
CD84	6.8924	5.26711	0.30294	2.2362e-13	-0.69706
SLCO2B1	8.2844	6.62263	0.30488	3.63668e-11	-0.69512
CXCL16	8.143	6.50921	0.307169	3.94066e-14	-0.692831
MNDA	5.2552	3.50579	0.307281	4.44805e-14	-0.692719
MXRA5	9.5678	7.86921	0.308348	3.41443e-17	-0.691652
MS4A4A	6.7854	5.10553	0.309024	3.13785e-12	-0.690976
MS4A6A	9.8986	8.17605	0.3114	1.02152e-12	-0.6886
TLR8	5.1144	3.49605	0.313223	2.19173e-15	-0.686777
C1orf162	7.9912	6.34974	0.31667	1.37955e-15	-0.68333
CD86	5.2262	3.61474	0.318582	8.49798e-17	-0.681418
ACP5	6.9972	5.46053	0.32033	6.43905e-16	-0.67967
FCGR2A	9.9826	8.18395	0.321384	2.66935e-13	-0.678616
CPVL	7.3804	5.75237	0.323383	1.72743e-14	-0.676617
AOAH	6.8686	5.24737	0.328376	1.38624e-12	-0.671624
AIF1	10.1878	8.58158	0.328856	2.18619e-13	-0.671144
SAMSN1	5.4938	3.88316	0.329877	1.24361e-13	-0.670123
CTD-2370N5.3	6.8246	5.24316	0.331385	5.7341e-15	-0.668615
TLR7	6.7476	5.17763	0.331566	6.20935e-12	-0.668434
HSD11B1	8.1276	6.53711	0.336256	3.47708e-13	-0.663744
BCAT1	6.7766	5.25605	0.337362	1.05688e-12	-0.662638
MS4A6E	5.901	4.42447	0.339584	1.06668e-13	-0.660416
NCEH1	6.521	5.13342	0.342383	7.54545e-14	-0.657617
CECR1	7.6354	6.15868	0.342446	1.47551e-14	-0.657554
UCHL1	10.2952	8.80421	0.344828	3.88765e-12	-0.655172
FOLR2	8.053	6.51816	0.345268	2.77318e-12	-0.654732
FPR1	5.994	4.42	0.34634	8.93331e-13	-0.65366
C1QB	9.331	7.82553	0.346404	4.55233e-12	-0.653596
RNASE6	6.8936	5.38237	0.347289	1.54346e-14	-0.652711
F13A1	8.2712	6.68816	0.348241	2.42293e-12	-0.651759
IL18	5.0488	3.60105	0.349641	1.90519e-15	-0.650359
FYB	8.1178	6.62053	0.350024	3.59536e-14	-0.649976
TNC	5.6066	4.05132	0.356532	6.51127e-10	-0.643468
HP	6.2558	4.83158	0.356793	2.87754e-09	-0.643207
CD68	10.0946	8.66316	0.357053	4.2298e-14	-0.642947
BTK	5.1722	3.70763	0.357249	1.79637e-14	-0.642751
MSC	8.3348	6.89816	0.358554	1.21286e-12	-0.641446
CD4	7.212	5.80316	0.360851	6.01681e-15	-0.639149
MPEG1	8.4968	7.03	0.367091	5.06584e-10	-0.632909
PTPRC	8.7824	7.35816	0.368097	1.37828e-14	-0.631903
RGS10	6.9332	5.44605	0.368433	8.21249e-15	-0.631567
CYTH4	7.697	6.26053	0.368433	1.32085e-12	-0.631567
GAS2L3	6.5488	5.15447	0.368634	2.73863e-14	-0.631366
AMICA1	6.0348	4.49184	0.368971	3.8184e-13	-0.631029
GPR65	5.9	4.51605	0.370793	3.39574e-12	-0.629207
C1QC	10.3458	8.94658	0.372283	1.12544e-10	-0.627717
MS4A14	6.5098	5.04632	0.374394	4.21228e-11	-0.625606
CD28	6.261	4.86263	0.374531	4.45016e-12	-0.625469
SGK1	7.9006	6.55237	0.375557	3.75132e-11	-0.624443
CD14	9.0462	7.67474	0.378791	1.74124e-14	-0.621209
P2RX7	5.7406	4.38632	0.379621	7.33221e-14	-0.620379
IL7R	6.8312	5.42105	0.383029	2.57755e-09	-0.616971
PRKCB	5.9524	4.57368	0.385904	7.40767e-11	-0.614096
DOCK2	6.6094	5.19947	0.386468	1.0082e-13	-0.613532
LAPTM5	10.0124	8.71816	0.387385	7.75622e-15	-0.612615
DOK2	7.1724	5.81579	0.387598	4.38855e-13	-0.612402
HPGDS	6.8114	5.54132	0.388376	1.95582e-09	-0.611624
CD209	7.4904	6.14289	0.388447	4.51859e-10	-0.611553
BCL2A1	6.8236	5.54	0.388801	2.67149e-09	-0.611199
BIN2	6.491	5.10289	0.390863	2.10198e-13	-0.609137
TNMD	9.7	8.335	0.391934	1.20013e-11	-0.608066
ADAP2	7.7882	6.48316	0.392435	1.57805e-12	-0.607565
SELPLG	7.4402	6.05842	0.394013	2.00883e-14	-0.605987
CXCR4	8.1054	6.74368	0.396031	1.40039e-11	-0.603969
TNFAIP6	6.5902	5.29079	0.396971	7.6515e-12	-0.603029
POPDC3	4.8358	3.63658	0.399004	5.90261e-08	-0.600996
IQGAP2	6.977	5.63184	0.399149	2.96755e-14	-0.600851
ST14	5.351	4.12395	0.400316	1.78944e-11	-0.599684
PTPRJ	5.9862	4.74053	0.400535	1.7176e-13	-0.599465
LYVE1	9.943	8.63895	0.401559	2.87641e-09	-0.598441
KYNU	3.868	2.67868	0.403689	3.92478e-14	-0.596311
VCAN	7.4656	6.15605	0.404943	5.05949e-13	-0.595057
NCF2	6.3678	5.02842	0.406719	8.41693e-14	-0.593281
VAMP8	6.6462	5.38632	0.406719	2.56725e-15	-0.593281
IL2RG	7.6048	6.36053	0.406868	1.098e-11	-0.593132
IL10RA	7.1436	5.82263	0.407239	5.27466e-09	-0.592761
CR1	5.3012	4.03632	0.407387	4.75194e-14	-0.592613
LIPA	9.6832	8.48184	0.407685	2.3102e-14	-0.592315
LY86	6.6366	5.44211	0.409997	4.70304e-13	-0.590003
ATP1B1	7.1388	5.94789	0.411195	7.6204e-12	-0.588805
MYO1F	7.9418	6.65684	0.41172	6.42159e-12	-0.58828
CSF1R	8.0952	6.84132	0.412321	2.61381e-11	-0.587679
TLR1	5.194	3.86263	0.412848	3.19057e-12	-0.587152
ALOX5AP	9.1496	7.88289	0.412999	6.05679e-13	-0.587001
PTGDS	8.0924	6.91079	0.414282	1.07962e-12	-0.585718
CFB	6.129	4.89079	0.418841	1.77747e-13	-0.581159
CCL22	4.1876	3.10789	0.419223	2.34653e-09	-0.580777
CD200R1	4.8666	3.61421	0.420218	4.96391e-10	-0.579782
LGALS9	8.3412	7.19105	0.420371	1.27003e-12	-0.579629
MERTK	7.1754	5.96342	0.4243	8.36022e-12	-0.5757
WNT2B	5.272	4.23105	0.426162	9.5421e-10	-0.573838
DOCK10	6.9652	5.81026	0.426551	6.15761e-14	-0.573449
RGS2	7.9954	6.69974	0.426551	6.18783e-09	-0.573449
CXorf21	5.335	4.14737	0.427018	8.29977e-12	-0.572982
S100A4	8.8896	7.62868	0.428891	1.5957e-15	-0.571109
ITGAM	6.9164	5.69553	0.429439	4.99912e-13	-0.570561
EMB	7.0172	5.76868	0.431874	7.45595e-13	-0.568126
SCN9A	5.6584	4.47105	0.432505	2.21597e-09	-0.567495
RPS6KA1	5.5194	4.36658	0.433216	2.09721e-14	-0.566784
SERPINE1	5.257	4.09368	0.435752	3.75245e-11	-0.564248
ARRB2	9.311	8.14053	0.438063	8.57838e-14	-0.561937
TFRC	7.6776	6.54895	0.440627	2.87177e-11	-0.559373
CCL2	8.8458	7.74974	0.441754	1.5624e-08	-0.558246
FRMD4B	6.6832	5.55026	0.443369	9.46042e-11	-0.556631
ARHGAP30	5.379	4.22526	0.44507	1.01409e-12	-0.55493
SPI1	8.185	7.045	0.44686	4.38093e-11	-0.55314
GPR137B	7.8844	6.76868	0.447186	3.75583e-15	-0.552814
FABP3	5.8636	4.76211	0.449476	7.66753e-11	-0.550524
TIMP1	9.9958	8.86105	0.450461	4.10983e-15	-0.549539
LBP	6.4158	5.28921	0.451036	4.57914e-11	-0.548964
RARRES1	5.8404	4.83868	0.451448	1.26355e-09	-0.548552
VNN2	4.982	3.74211	0.452272	3.08971e-08	-0.547728
CD37	7.7466	6.62105	0.452685	3.1405e-13	-0.547315
VNN1	4.8538	3.69947	0.454422	7.14926e-11	-0.545578
IRF8	8.8478	7.82342	0.454505	2.96158e-12	-0.545495
C1QA	8.7492	7.62974	0.455086	7.76938e-11	-0.544914
THBS1	9.5308	8.44026	0.455335	1.83975e-10	-0.544665
TNFRSF11B	6.0828	4.94474	0.456	4.4857e-12	-0.544
GLIPR2	9.0218	7.91974	0.456166	1.18912e-15	-0.543834
NCF4	6.9294	5.73289	0.457833	8.75434e-11	-0.542167
LILRB4	7.4244	6.37974	0.458251	3.00619e-14	-0.541749
CADM3	6.3074	5.20658	0.458502	5.24984e-11	-0.541498
CD83	7.5434	6.565	0.459004	5.15549e-08	-0.540996
RASSF2	7.1928	6.06816	0.459758	2.15184e-15	-0.540242
SYK	5.336	4.22237	0.461354	6.23051e-13	-0.538646
SFRP2	9.5514	8.46447	0.461438	8.97899e-08	-0.538562
HLA-DMB	8.803	7.69105	0.462703	2.25836e-13	-0.537297
HLA-DQA1	8.8902	7.85184	0.463632	1.63447e-11	-0.536368
SCIMP	6.1304	5.06	0.464733	4.8483e-13	-0.535267
SELL	5.7396	4.56553	0.464902	7.28044e-08	-0.535098
SLC7A7	5.6184	4.54421	0.465836	1.29874e-11	-0.534164
FBP1	6.5318	5.59763	0.466261	1.36567e-09	-0.533739
PTPRO	4.2516	3.16974	0.467198	1.32366e-11	-0.532802
CORO1A	7.6536	6.56684	0.467368	1.03699e-11	-0.532632
CR1L	4.8032	3.75184	0.46959	2.60782e-12	-0.53041
TREM2	5.9086	4.91974	0.47277	4.39897e-14	-0.52723
NCF1	8.4314	7.29	0.473633	1.3806e-08	-0.526367
SERPINA1	5.0798	3.96658	0.474325	4.65026e-09	-0.525675
CYTIP	5.4724	4.39421	0.475624	1.37449e-09	-0.524376
TNFSF8	4.6308	3.56974	0.47745	2.92549e-12	-0.52255
LGI2	4.4116	3.385	0.47745	2.1487e-11	-0.52255
FRZB	7.308	6.35553	0.477711	1.91009e-08	-0.522289
PIK3CG	6.6098	5.53921	0.478583	1.41876e-13	-0.521417
TMEM71	5.9746	4.86237	0.480946	5.38187e-08	-0.519054
PARVG	5.1078	4.07263	0.483497	4.71515e-12	-0.516503
ENTPD1	6.787	5.78053	0.485441	1.70485e-15	-0.514559
NQO1	10.8694	9.84763	0.485707	3.49416e-12	-0.514293
CMKLR1	8.0718	7.04026	0.488728	4.04989e-11	-0.511272
GABRB2	4.15	3.21184	0.489085	2.9133e-09	-0.510915
FCGBP	5.6044	4.59289	0.489353	5.16714e-14	-0.510647
LPXN	6.7906	5.81211	0.489799	2.93621e-14	-0.510201
CD9	9.452	8.44526	0.490246	3.94005e-12	-0.509754
CCL13	6.1494	5.11184	0.49141	7.22088e-12	-0.50859
CD300A	6.6784	5.68579	0.493116	9.77127e-12	-0.506884
PIK3R5	6.2292	5.21553	0.493476	2.27815e-10	-0.506524
HCK	6.4852	5.43763	0.494287	2.33136e-12	-0.505713
FAP	5.3654	4.28132	0.494648	1.57111e-12	-0.505352
HAVCR2	5.729	4.77632	0.495551	2.43144e-13	-0.504449
DNASE2B	3.944	3.06737	0.495641	1.38617e-08	-0.504359
GRIN2B	5.2402	4.26	0.496456	5.64475e-11	-0.503544
KCNAB2	6.7346	5.74737	0.496546	1.50433e-12	-0.503454
CD163L1	5.3432	4.32368	0.49827	8.15468e-13	-0.50173
PLAUR	6.219	5.32132	0.499089	3.65294e-09	-0.500911
P2RY13	5.5816	4.58026	0.500274	5.00317e-09	-0.499726
MMP7	3.8196	2.91474	0.502743	4.22288e-08	-0.497257
SERPINB8	6.4014	5.49105	0.503202	4.64061e-16	-0.496798
ANGPT2	7.387	6.41737	0.503202	3.65691e-11	-0.496798
ITGA3	5.3558	4.44289	0.503569	1.53914e-09	-0.496431
HLA-DPB1	10.5492	9.61632	0.507813	1.81509e-12	-0.492187
PLXNC1	6.569	5.57316	0.507813	1.06635e-10	-0.492187
CCDC109B	6.8828	5.93474	0.507998	2.94791e-12	-0.492002
SLAMF8	5.4202	4.46	0.508183	7.96006e-10	-0.491817
ADAM12	8.778	7.87079	0.508461	1.96773e-12	-0.491539
CHST11	7.8562	6.94395	0.509762	1.25792e-15	-0.490238
SLC37A2	6.4652	5.54079	0.509854	2.11956e-12	-0.490146
EMR2	4.7294	3.80921	0.509854	2.38332e-10	-0.490146
MS4A4E	6.0092	4.97395	0.510506	7.40741e-08	-0.489494
LGMN	10.0104	9.08158	0.511531	1.6401e-12	-0.488469
CD248	8.8226	7.85158	0.511718	1.41219e-11	-0.488282
CCND2	10.4412	9.47868	0.512185	1.00087e-11	-0.487815
CYP1B1	5.6324	4.635	0.513307	2.45574e-11	-0.486693
PTPN6	6.1944	5.25579	0.514526	1.26957e-12	-0.485474
CD1C	5.7794	4.83421	0.514808	7.04287e-09	-0.485192
LOX	8.6682	7.74053	0.514995	1.73394e-09	-0.485005
TIAM1	4.6298	4.59342	0.516312	4.73558e-14	-0.483688
LYN	7.853	6.90316	0.517727	2.46692e-14	-0.482273
RNASET2	7.2954	6.36474	0.519429	3.42765e-15	-0.480571
ANLN	4.087	3.18632	0.521043	7.02371e-08	-0.478957
SLAMF7	5.8346	4.97421	0.521233	2.86328e-10	-0.478767
FN1	9.614	8.70789	0.523138	2.29644e-11	-0.476862
CH25H	5.9658	5.09789	0.524475	7.09098e-09	-0.475525
PEMT	9.0784	8.18684	0.524476	3.20701e-12	-0.475524
P2RY14	8.9202	7.98079	0.52668	8.61217e-08	-0.47332
NRCAM	8.289	7.47395	0.526969	4.24944e-13	-0.473031
HMOX1	6.645	5.78289	0.527546	9.41076e-14	-0.472454
HLA-DQB1	7.467	6.73237	0.527546	6.38716e-12	-0.472454
FGR	6.3724	5.48526	0.527931	1.84298e-10	-0.472069
LILRB5	6.5572	5.62105	0.52986	8.09565e-09	-0.47014
SLAMF6	4.9414	4.09342	0.530731	7.17855e-08	-0.469269
TNFSF13B	6.5462	5.61868	0.531797	1.4328e-10	-0.468203
HIST1H2BM	5.314	4.45026	0.532379	3.16436e-09	-0.467621
NLN	6.6878	5.81289	0.532574	1.24141e-12	-0.467426
SGMS2	5.9244	5.03632	0.532962	2.20584e-11	-0.467038
CD48	5.3908	4.50158	0.533546	3.53812e-11	-0.466454
LGALS9C	6.7662	5.93895	0.533838	8.38364e-11	-0.466162
CCR5	4.4426	3.61026	0.534422	2.83902e-09	-0.465578
HLA-DRA	11.4352	10.5408	0.534715	4.27491e-13	-0.465285
HCLS1	8.0866	7.20316	0.535789	1.32918e-12	-0.464211
CTSH	7.4924	6.66605	0.536571	2.59246e-13	-0.463429
ITGAX	7.3014	6.48289	0.537257	1.26347e-13	-0.462743
KIAA1598	8.4446	7.55158	0.537355	1.82517e-10	-0.462645
SRGN	9.4984	8.62342	0.537649	3.01275e-11	-0.462351
MAP1B	10.254	9.36026	0.538827	5.65185e-13	-0.461173
TGFBI	8.984	8.07132	0.540698	4.08801e-11	-0.459302
HCST	6.1852	5.33342	0.541883	1.16398e-11	-0.458117
RAB31	8.1008	7.27079	0.542179	2.62987e-13	-0.457821
BIRC3	5.5562	4.66158	0.542179	1.51766e-11	-0.457821
CX3CR1	6.4812	5.57342	0.543367	1.75834e-09	-0.456633
BGN	9.2664	8.37605	0.543466	1.45422e-11	-0.456534
PARP15	5.5496	4.71632	0.544161	4.09043e-13	-0.455839
LILRB2	6.6692	5.82	0.545751	1.43954e-12	-0.454249
LST1	6.317	5.43474	0.545851	2.77326e-10	-0.454149
LHCGR	7.5352	6.69395	0.54605	1.27902e-08	-0.45395
FPR2	5.7714	4.87237	0.547546	1.66525e-10	-0.452454
HGF	6.5122	5.62632	0.548146	4.84909e-15	-0.451854
DRAM1	5.1666	4.32368	0.548946	1.12393e-11	-0.451054
CLIC6	7.8502	6.99921	0.549247	6.41452e-09	-0.450753
CHST15	7.44	6.61447	0.550249	5.08346e-13	-0.449751
KCNQ3	5.1446	4.35342	0.551556	8.8852e-08	-0.448444
HLA-DPA1	9.6116	8.76895	0.551556	4.19419e-13	-0.448444
SAMHD1	9.4194	8.57921	0.551958	1.30648e-13	-0.448042
KPNA2	7.2672	6.43974	0.552261	2.45178e-12	-0.447739
GPRIN3	6.623	5.86605	0.554279	1.00937e-11	-0.445721
ARRDC4	7.0314	6.20053	0.554987	1.62245e-13	-0.445013
THEMIS2	5.4806	4.6	0.555797	3.3016e-10	-0.444203
SLC38A1	5.8682	5.02132	0.555899	3.25307e-09	-0.444101
C12orf5	4.8238	4.03237	0.558032	4.92405e-08	-0.441968
STMN1	7.3198	6.51658	0.558542	8.05426e-12	-0.441458
ARPC1B	7.915	7.09211	0.559153	6.71576e-13	-0.440847
LACE1	5.2846	4.50763	0.559459	5.7918e-09	-0.440541
CATG00000041224.1	4.1672	3.37053	0.560481	2.3126e-09	-0.439519
PLD3	9.2896	8.49974	0.560992	4.96595e-14	-0.439008
GLB1	7.8234	7.04474	0.561299	3.69613e-13	-0.438701
SMAP2	8.5186	7.66342	0.56294	7.44891e-14	-0.43706
SLC29A3	6.5788	5.83447	0.563453	1.51975e-11	-0.436547
PPT1	9.0754	8.28816	0.566235	4.84342e-13	-0.433765
CSTA	8.264	7.44421	0.566339	4.40387e-14	-0.433661
PREX1	7.1782	6.31974	0.566855	9.14255e-10	-0.433145
PTPLAD2	7.7644	6.96368	0.567787	2.8737e-13	-0.432213
PTPRE	6.2226	5.43368	0.568408	6.15053e-10	-0.431592
STK17A	7.418	6.66579	0.568927	6.14014e-13	-0.431073
FAM105A	4.3894	3.59263	0.569966	9.82553e-11	-0.430034
FERMT3	5.1602	4.37579	0.570382	1.2734e-09	-0.429618
PALLD	8.849	8.05184	0.57059	1.59284e-10	-0.42941
MEDAG	7.519	6.70579	0.57059	2.11333e-09	-0.42941
SCARA3	6.6366	5.89053	0.571319	4.72391e-09	-0.428681
NETO2	3.9732	3.15947	0.572049	2.36128e-09	-0.427951
MFAP5	11.382	10.5755	0.572467	8.11683e-10	-0.427533
ATP2B1	6.7768	6.00711	0.572571	1.64844e-13	-0.427429
LCP2	7.9118	7.13605	0.572675	3.81742e-11	-0.427325
CES1	10.2664	9.51763	0.57278	8.21654e-11	-0.42722
COL11A1	5.1082	4.30632	0.572884	4.33143e-09	-0.427116
CCND1	9.4578	8.67684	0.574559	4.28728e-08	-0.425441
LY96	4.102	3.30789	0.575083	1.49618e-13	-0.424917
CATG00000077766.1	5.3204	4.51921	0.575188	1.30603e-10	-0.424812
FAR2	7.151	6.34079	0.575293	1.43739e-13	-0.424707
BLNK	5.55	4.74342	0.577711	7.23863e-08	-0.422289
CYSLTR1	6.3622	5.59711	0.578028	3.39087e-13	-0.421972
PLB1	5.608	4.80421	0.578133	1.53561e-10	-0.421867
WAS	5.227	4.44526	0.5794	1.88077e-09	-0.4206
MMP19	7.6036	6.95079	0.579929	1.63298e-09	-0.420071
QPCT	5.2442	4.45579	0.581199	1.7049e-09	-0.418801
HLA-DRB1	10.3808	9.66132	0.581836	1.11065e-13	-0.418164
FSIP1	5.6912	4.90421	0.58226	3.89844e-10	-0.41774
SIRPB1	6.3852	5.61947	0.583324	1.26292e-12	-0.416676
GFRA2	5.8282	5.05684	0.584389	2.35395e-08	-0.415611
KLRC4-KLRK1	4.9038	4.12132	0.585883	3.09739e-10	-0.414117
IKZF1	5.4728	4.70605	0.586631	1.34147e-09	-0.413369
ARHGAP15	7.0248	6.22053	0.588239	8.18266e-11	-0.411761
CTSC	9.749	9.01842	0.588775	1.2783e-10	-0.411225
VCAM1	7.1328	6.46053	0.588883	1.30467e-08	-0.411117
P2RX4	6.2282	5.48816	0.590927	1.81356e-09	-0.409073
DOCK5	6.737	5.97579	0.591359	1.38139e-08	-0.408641
PAQR5	4.3334	3.65132	0.592006	1.89486e-08	-0.407994
CLEC4E	4.2706	4.26737	0.593628	1.68732e-09	-0.406372
TSPAN33	5.997	5.28184	0.59558	1.02811e-10	-0.40442
KIAA0930	8.509	7.80447	0.59645	2.25978e-11	-0.40355
STAB1	7.1904	6.42237	0.596777	7.395e-11	-0.403223
RAC2	7.6482	6.94816	0.596777	9.17862e-12	-0.403223
EMP3	9.6476	8.90947	0.596886	1.26198e-11	-0.403114
COL12A1	9.663	8.92711	0.597321	3.04971e-11	-0.402679
CACNA2D4	4.5086	3.85632	0.59743	1.85551e-09	-0.40257
SH3BGRL3	9.6832	8.98974	0.59863	9.73416e-11	-0.40137
NPC2	9.4426	8.72053	0.600708	6.54455e-11	-0.399292
TMEM45A	5.2108	4.44184	0.601037	8.16169e-08	-0.398963
FUCA1	7.4424	6.71184	0.601256	9.85224e-11	-0.398744
KLHL31	7.7788	7.04711	0.602574	1.47399e-09	-0.397426
NRIP3	3.3358	2.74974	0.603014	5.62561e-08	-0.396986
STX3	6.7242	6	0.603784	1.21703e-11	-0.396216
FAM20A	5.5566	4.82053	0.604997	3.21779e-10	-0.395003
COLEC12	8.0312	7.31737	0.605549	2.06837e-10	-0.394451
IL10	4.005	3.28947	0.606212	1.97285e-10	-0.393788
PLTP	9.3564	8.66026	0.606433	6.133e-11	-0.393567
HIST1H2AG	6.4144	5.71289	0.606655	2.42529e-09	-0.393345
OSMR	6.7858	6.105	0.606876	8.53214e-09	-0.393124
PDGFA	6.1558	5.46447	0.60754	2.39053e-10	-0.39246
TGFB1	7.8808	7.15105	0.608206	1.07426e-11	-0.391794
SNCAIP	5.7274	5.02632	0.608317	2.07583e-10	-0.391683
OSBPL3	4.334	3.63237	0.60865	6.13265e-09	-0.39135
GAPT	3.9714	3.19447	0.608872	1.46261e-08	-0.391128
STK17B	8.4544	7.73553	0.609761	2.39609e-11	-0.390239
GPC4	6.6864	6.06474	0.609984	4.22967e-08	-0.390016
NLRC4	4.3536	3.64842	0.610651	7.60698e-09	-0.389349
CD74	11.1214	10.4103	0.610651	2.9217e-10	-0.389349
EZR	8.3398	7.68842	0.611432	6.09198e-13	-0.388568
PRDM1	6.7948	6.12763	0.613666	3.69763e-08	-0.386334
CTSB	11.6172	10.9716	0.61445	6.62655e-15	-0.38555
SUSD1	5.9706	5.25789	0.614674	4.67836e-10	-0.385326
TNFRSF11A	5.0618	4.37079	0.614675	4.77905e-10	-0.385325
PSAT1	7.0038	6.32316	0.614787	1.97017e-12	-0.385213
TNFAIP3	8.7584	8.09605	0.615684	1.77614e-09	-0.384316
LHFPL2	7.4452	6.82211	0.616134	2.81885e-11	-0.383866
PLEKHO2	7.1856	6.52526	0.616359	3.23038e-12	-0.383641
TES	7.393	6.70421	0.616921	7.37438e-11	-0.383079
MYD88	7.6864	7.05763	0.617146	6.99139e-13	-0.382854
THY1	9.0676	8.39368	0.617822	4.56178e-08	-0.382178
HPR	4.6718	3.96605	0.618047	7.20906e-09	-0.381953
CD97	8.1474	7.46526	0.618386	3.89008e-12	-0.381614
SLC8A1	4.9968	4.30632	0.618386	1.57969e-10	-0.381614
PYCARD	6.9612	6.24237	0.618498	1.19389e-10	-0.381502
PIK3AP1	7.0646	6.38895	0.619063	1.17005e-11	-0.380937
GLA	6.3572	5.75289	0.619628	9.8658e-09	-0.380372
LIMK1	6.1228	5.48211	0.619741	9.03989e-11	-0.380259
RAB3C	5.375	4.67605	0.620306	6.68458e-08	-0.379694
BASP1	6.8452	6.11895	0.620646	4.45774e-09	-0.379354
PKM	9.089	8.42553	0.621666	1.26536e-09	-0.378334
SNX24	7.2308	6.58842	0.622006	1.53768e-12	-0.377994
CATG00000012069.1	3.9018	3.20658	0.622006	1.7539e-08	-0.377994
CHSY1	6.943	6.28158	0.62246	2.89058e-10	-0.37754
PLEKHO1	7.424	6.73737	0.62371	2.55679e-13	-0.37629
MTHFD2	6.6516	6.00237	0.62371	1.29739e-09	-0.37629
PHLDA1	6.2526	5.62711	0.624051	6.17325e-09	-0.375949
LRRC25	5.2938	4.59184	0.624393	4.37869e-09	-0.375607
LACC1	6.7008	6.03342	0.624507	3.36211e-10	-0.375493
MID1	7.6554	7.00789	0.624621	2.59188e-11	-0.375379
KCNMA1	3.9146	3.24316	0.624621	8.1184e-08	-0.375379
TRIM16L	7.663	7.01474	0.625077	3.38265e-12	-0.374923
GPNMB	10.6224	10.0232	0.627132	9.16798e-10	-0.372868
DAB2	9.3402	8.69921	0.627361	2.61898e-12	-0.372639
BACH1	7.4462	6.79737	0.628048	7.49699e-11	-0.371952
GYS1	10.1888	9.46842	0.628048	1.16201e-10	-0.371952
NABP1	8.02	7.38158	0.628163	7.41587e-09	-0.371837
KLHL6	4.7456	4.13132	0.628277	1.68833e-10	-0.371723
TM6SF1	6.9422	6.28289	0.62908	1.49204e-10	-0.37092
CTGF	8.0044	7.30947	0.629654	1.48871e-09	-0.370346
BMP2K	9.4046	8.75763	0.630229	3.01056e-13	-0.369771
GPR34	9.1518	8.45974	0.630344	1.24268e-09	-0.369656
LMNB1	3.881	3.22921	0.631494	6.18439e-10	-0.368506
IL2RA	5.3508	4.66895	0.631955	5.15057e-09	-0.368045
S100A6	8.8268	8.11947	0.632071	1.19439e-11	-0.367929
FEZ1	5.418	4.68553	0.632994	3.10441e-09	-0.367006
HIST1H1B	6.4288	5.80737	0.634149	2.22423e-08	-0.365851
CLEC12A	3.9302	3.17947	0.634381	8.70742e-10	-0.365619
SLC4A7	7.0026	6.36789	0.634844	6.60155e-11	-0.365156
RIN3	4.9908	4.36368	0.635771	2.6554e-08	-0.364229
RNASE1	12.2498	11.5876	0.635771	9.13843e-12	-0.364229
HIST1H2AE	6.4844	5.85684	0.636003	5.08973e-09	-0.363997
KMO	3.0538	2.46868	0.636467	2.01205e-09	-0.363533
CTSZ	10.0124	9.37263	0.636815	6.46811e-12	-0.363185
SELP	5.8314	5.18289	0.637048	1.08308e-09	-0.362952
C3orf14	3.549	2.90947	0.637164	3.24398e-08	-0.362836
MGP	10.502	9.80658	0.637164	4.11426e-09	-0.362836
SYNPO	10.4316	9.76421	0.637978	5.45858e-09	-0.362022
PLXDC1	7.3376	6.68158	0.63856	3.92218e-09	-0.36144
CLEC10A	5.667	4.95816	0.63891	3.03186e-08	-0.36109
SLC9A9	7.446	6.80105	0.639259	4.09773e-09	-0.360741
SYNC	6.7844	6.15079	0.639376	1.18768e-08	-0.360624
CD33	6.261	5.62579	0.640193	8.25707e-11	-0.359807
OLFML2B	8.419	7.77816	0.64031	4.90165e-09	-0.35969
CLEC4A	4.8988	4.23868	0.641947	4.90174e-08	-0.358053
PLBD2	9.1926	8.585	0.642298	2.96374e-13	-0.357702
CLU	10.8582	10.2382	0.643236	3.73809e-14	-0.356764
ID2	9.0776	8.43763	0.643588	5.14633e-11	-0.356412
OPN3	5.3856	4.80658	0.643706	1.79725e-12	-0.356294
PRKX	5.9892	5.36895	0.644176	1.46912e-09	-0.355824
CTSD	10.3278	9.73947	0.644528	2.12618e-10	-0.355472
ARAP2	4.9958	4.37579	0.645352	9.6575e-08	-0.354648
IFI6	9.5634	8.97184	0.647474	7.05175e-11	-0.352526
CACNA2D1	9.0518	8.48842	0.648538	2.62524e-10	-0.351462
CYBA	8.1464	7.53132	0.649367	1.14358e-12	-0.350633
ARHGDIB	8.6302	8.01842	0.649841	5.33189e-14	-0.350159
SLC39A8	5.6758	5.09526	0.649841	2.52652e-09	-0.350159
TXN	9.5972	8.93526	0.649959	1.77774e-10	-0.350041
CCL19	7.0048	6.40632	0.650078	2.65963e-09	-0.349922
P2RX6	6.1554	5.53789	0.650196	1.48151e-11	-0.349804
SERINC2	6.1842	5.55737	0.650552	3.59737e-08	-0.349448
TGIF2-C20orf24	8.6562	8.08184	0.651502	1.88722e-10	-0.348498
RBM47	6.7638	6.16737	0.651621	2.59835e-09	-0.348379
TRIM14	6.8838	6.28237	0.652335	1.01785e-12	-0.347665
CCDC88A	8.32	7.72868	0.652692	3.05212e-10	-0.347308
PANX1	6.2582	5.68947	0.652692	1.34348e-09	-0.347308
CHN1	6.664	6.07132	0.653168	4.58252e-08	-0.346832
TLE4	6.0834	5.485	0.653406	1.4778e-09	-0.346594
CDH11	7.3992	6.85105	0.653645	8.35196e-10	-0.346355
CCDC80	11.767	11.1611	0.653764	1.19284e-11	-0.346236
SRPRB	6.7266	6.16368	0.653764	4.07519e-11	-0.346236
HPD	4.0174	3.44526	0.654003	2.12878e-09	-0.345997
PELI1	6.9902	6.35763	0.654361	9.47772e-11	-0.345639
GNG2	9.1104	8.48184	0.654719	1.47525e-09	-0.345281
OSBPL11	7.3694	6.76632	0.654958	4.46375e-12	-0.345042
RASSF5	6.9282	6.30605	0.655316	7.19249e-10	-0.344684
PAG1	5.9988	5.39605	0.655555	2.01752e-08	-0.344445
PROS1	6.9486	6.34105	0.656034	2.27944e-09	-0.343966
HN1	6.4668	5.88026	0.656513	1.54012e-12	-0.343487
ZNF267	7.2492	6.68553	0.656632	8.89211e-09	-0.343368
PLK2	7.9296	7.34	0.656752	8.36592e-10	-0.343248
FLVCR2	5.2902	4.73711	0.657831	4.31015e-10	-0.342169
AOX1	8.7176	8.20368	0.657951	7.87957e-10	-0.342049
FGD2	5.7366	5.14342	0.658191	6.4801e-08	-0.341809
TXNRD1	8.2676	7.68211	0.658191	3.59882e-12	-0.341809
MARCO	5.5256	4.95974	0.658672	9.93607e-08	-0.341328
KCNJ5	4.6792	4.12711	0.659032	1.03603e-08	-0.340968
TAGLN2	9.9586	9.38263	0.659032	8.40567e-16	-0.340968
MFSD1	9.2942	8.74158	0.659393	2.86298e-12	-0.340607
C2	7.885	7.32184	0.659874	2.13271e-10	-0.340126
SLC38A6	7.353	6.81211	0.660717	3.14554e-09	-0.339283
HLA-DQA2	7.1764	6.57395	0.660838	1.07073e-09	-0.339162
PILRA	7.5204	6.95974	0.660958	1.29423e-12	-0.339042
NAIP	7.4424	6.86211	0.661079	2.64452e-13	-0.338921
LILRB3	5.4256	4.77842	0.66132	7.20273e-11	-0.33868
ZNF280B	4.224	3.64211	0.661924	1.54235e-09	-0.338076
SULT1A1	7.2466	6.67658	0.662769	3.93878e-08	-0.337231
STAC3	4.2858	3.75132	0.663132	7.51434e-08	-0.336868
EPDR1	7.1702	6.56132	0.664585	1.40198e-08	-0.335415
LCLAT1	7.1272	6.56447	0.664828	1.48828e-09	-0.335172
CRIP1	8.0706	7.44368	0.664949	3.04059e-08	-0.335051
XYLT1	7.7818	7.19711	0.665192	2.91237e-09	-0.334808
CATG00000043033.1	6.7122	6.145	0.665434	1.18499e-11	-0.334566
ITGB5	8.7092	8.11211	0.666042	6.47711e-10	-0.333958
SLC18B1	6.9628	6.35026	0.667379	1.97358e-09	-0.332621
FILIP1L	10.1796	9.57737	0.667988	5.8625e-11	-0.332012
TRAM2	8.92	8.37132	0.66811	5.56027e-12	-0.33189
TBC1D8	6.2222	5.68132	0.669574	2.77689e-08	-0.330426
HLA-DRB5	8.2376	7.79553	0.669941	4.04789e-09	-0.330059
MELK	3.4792	2.98053	0.670063	6.65748e-08	-0.329937
DARC	8.1234	7.54947	0.67043	1.92852e-09	-0.32957
COTL1	9.065	8.49605	0.670919	7.9517e-08	-0.329081
ALDH1A3	6.3364	5.76711	0.671286	7.25902e-11	-0.328714
LUM	10.9664	10.3568	0.671776	3.18989e-08	-0.328224
MAP3K1	6.7938	6.21605	0.672512	4.53566e-09	-0.327488
PDIA4	6.8544	6.33	0.673125	9.06132e-11	-0.326875
RND3	7.5854	7.00816	0.673248	1.77625e-08	-0.326752
TPK1	5.9792	5.46368	0.673494	3.68783e-10	-0.326506
PTGFRN	6.6026	6.06947	0.673617	2.78044e-09	-0.326383
ARPC5	8.5968	8.01289	0.67374	5.55886e-12	-0.32626
ADAM28	4.3564	4.35895	0.674231	3.2449e-09	-0.325769
MCTP1	8.2748	7.72079	0.6746	1.01063e-11	-0.3254
NFE2L3	4.7662	4.24553	0.675216	1.00801e-09	-0.324784
GMFG	9.7496	9.17342	0.675462	1.71517e-14	-0.324538
HYOU1	8.5418	8.00921	0.676325	1.29703e-12	-0.323675
GALNT1	7.3206	6.79526	0.676696	1.78855e-11	-0.323304
ADCY7	5.2054	5.31263	0.676819	8.39011e-09	-0.323181
DKK3	5.303	4.74895	0.677066	4.7115e-08	-0.322934
CCNYL1	6.9196	6.37947	0.677189	1.95057e-09	-0.322811
CALU	10.4334	9.89579	0.677313	3.89429e-11	-0.322687
C20orf24	8.7874	8.25368	0.67756	3.69734e-09	-0.32244
CALML4	6.7528	6.19737	0.67756	3.75963e-12	-0.32244
CD44	8.8912	8.31474	0.677684	2.47018e-11	-0.322316
SLC41A2	6.5246	5.98474	0.677807	2.24949e-12	-0.322193
HSPH1	7.6254	7.06605	0.678302	2.03113e-09	-0.321698
RNF24	6.8178	6.26237	0.678797	2.01802e-09	-0.321203
FMNL1	6.0626	5.50632	0.679045	6.46833e-09	-0.320955
SH3BP1	5.1016	4.61395	0.679045	7.65493e-09	-0.320955
SLC15A3	6.128	5.59974	0.679788	5.68316e-11	-0.320212
RGL1	9.0368	8.47895	0.680036	6.51509e-08	-0.319964
INMT-FAM188B	5.8642	5.33211	0.680285	1.24459e-08	-0.319715
PIP4K2A	8.2254	7.63158	0.681154	1.0512e-08	-0.318846
SLC6A6	7.914	7.33947	0.682397	3.04195e-08	-0.317603
RP2	7.2868	6.75421	0.683519	1.73687e-12	-0.316481
SAMD9	6.8464	6.29605	0.685391	2.38974e-08	-0.314609
SAT1	9.3502	8.80632	0.685516	2.31822e-08	-0.314484
ZNF219	7.5266	6.99579	0.685641	2.02122e-09	-0.314359
HLA-DMA	9.7664	9.24289	0.686768	2.24728e-11	-0.313232
EPB41L3	8.8184	8.27421	0.68752	4.06545e-10	-0.31248
SULT1A2	7.6952	7.21789	0.688147	3.68393e-11	-0.311853
BST1	7.5906	7.03526	0.68865	7.16786e-09	-0.31135
TMED3	6.7072	6.20053	0.688901	3.16559e-09	-0.311099
CDCP1	5.2496	4.75158	0.688901	4.0014e-08	-0.311099
GNB4	7.781	7.24553	0.689027	7.86184e-13	-0.310973
SGTB	6.0796	5.55605	0.689027	1.30914e-08	-0.310973
CDKL1	7.5892	7.05079	0.689278	7.35339e-10	-0.310722
CCNA2	4.8228	4.29737	0.689655	4.73964e-08	-0.310345
ETV6	7.99	7.49474	0.689781	1.41779e-09	-0.310219
RAB30	8.0046	7.50737	0.690033	1.70982e-10	-0.309967
CSF2RB	6.3972	5.81737	0.690159	7.43103e-09	-0.309841
TAGLN	9.5868	9.09289	0.690159	6.40706e-09	-0.309841
SEL1L3	7.5526	7.055	0.690285	3.98547e-11	-0.309715
DMXL2	7.539	7.02079	0.69041	8.86803e-09	-0.30959
PNO1	5.9918	5.50711	0.690788	1.1066e-08	-0.309212
PHTF2	6.1528	5.65868	0.690914	6.6868e-09	-0.309086
HEXB	9.3528	8.805	0.690914	1.60207e-09	-0.309086
TMEM176B	8.1862	7.68395	0.690914	4.90455e-08	-0.309086
MYO5A	7.9054	7.36211	0.69104	3.09052e-08	-0.30896
BRCA2	4.497	3.95868	0.691166	1.31251e-09	-0.308834
RASSF4	7.7802	7.26447	0.691166	7.22797e-10	-0.308834
AKR1B1	7.315	6.80526	0.691293	2.49278e-09	-0.308707
LPCAT2	9.0044	8.48158	0.691293	1.12198e-13	-0.308707
HSPB8	8.2376	7.76079	0.691671	4.5729e-08	-0.308329
LACTB	6.1226	5.65026	0.691797	9.506e-09	-0.308203
PRR11	6.1134	5.60447	0.692176	7.9585e-09	-0.307824
PI4K2A	7.3782	6.91026	0.693693	2.23464e-10	-0.306307
IFI16	10.0182	9.49947	0.694199	2.04899e-10	-0.305801
GRN	9.4148	8.93947	0.694199	1.57387e-09	-0.305801
HM13	8.0114	7.52789	0.694579	7.08039e-11	-0.305421
ABRACL	5.5776	5.06395	0.695466	2.25589e-10	-0.304534
RAP2B	7.5582	7.05289	0.695593	1.04493e-09	-0.304407
HIST1H3F	4.693	4.22474	0.696101	3.88139e-08	-0.303899
NAGA	7.317	6.82211	0.696482	2.16252e-08	-0.303518
CDK5	7.2238	6.74789	0.696736	1.37791e-08	-0.303264
CDKN2B	7.485	7.00632	0.697626	5.68967e-09	-0.302374
SIGLEC9	5.7722	5.29789	0.698008	4.73673e-09	-0.301992
TPM3	11.2678	10.7737	0.698008	1.43936e-15	-0.301992
OLFM1	6.2418	5.71395	0.698263	1.06304e-09	-0.301737
ARHGAP9	6.611	6.05658	0.698263	9.47566e-08	-0.301737
RAI14	6.414	5.91789	0.698263	8.21502e-09	-0.301737
SEMA5A	7.4362	6.97289	0.698518	1.41425e-09	-0.301482
SYTL2	6.8148	6.28711	0.698518	3.95618e-08	-0.301482
EMILIN2	6.0524	5.55711	0.698772	5.57686e-10	-0.301228
MAF	7.9316	7.40026	0.699538	5.5068e-08	-0.300462
C1S	9.9298	9.42763	0.700048	2.31502e-13	-0.299952
TTYH3	7.0216	6.50684	0.700048	4.98225e-10	-0.299952
DPP4	5.1194	4.60842	0.701326	1.52986e-08	-0.298674
PDE7B	7.3124	6.75474	0.701454	8.30623e-10	-0.298546
FAM102B	7.39	6.89658	0.702094	4.85432e-09	-0.297906
ITIH5	10.6196	10.0926	0.702222	3.78841e-10	-0.297778
GMFB	7.965	7.48947	0.702991	7.84068e-09	-0.297009
SLC31A2	8.2852	7.81816	0.70312	6.91318e-10	-0.29688
MAFB	6.1158	5.59553	0.703633	2.00824e-08	-0.296367
RFFL	6.4704	5.99763	0.703761	3.72207e-09	-0.296239
C10orf11	7.6724	7.16763	0.704018	5.76092e-10	-0.295982
PLCG2	5.8718	5.38368	0.704018	3.55915e-08	-0.295982
MYO1E	6.914	6.40553	0.704275	2.329e-08	-0.295725
STK10	8.1622	7.64289	0.704275	3.64285e-09	-0.295725
IL18BP	8.0496	7.61947	0.704403	9.81369e-08	-0.295597
CORO1C	10.0196	9.53868	0.70466	6.77326e-11	-0.29534
PLIN2	10.096	9.64263	0.704917	1.81586e-08	-0.295083
ATP1A1	7.4774	6.98711	0.704917	9.53375e-08	-0.295083
DKFZP761J1410	6.5656	6.06395	0.705175	1.06946e-10	-0.294825
ATP6V1B2	8.2896	7.84421	0.705432	6.31035e-10	-0.294568
CYB561A3	7.8372	7.38158	0.705818	1.34304e-08	-0.294182
MAT2A	9.5	9.04974	0.706076	3.86227e-10	-0.293924
HTATIP2	6.9226	6.45395	0.70672	1.69643e-09	-0.29328
STK38L	7.7696	7.26368	0.706849	1.84707e-10	-0.293151
ATR	5.4064	4.90289	0.706978	6.50179e-08	-0.293022
MAN2A1	6.2234	5.73158	0.707623	3.62395e-10	-0.292377
ITGAV	8.77	8.24632	0.708139	1.79656e-09	-0.291861
CMTM3	7.8678	7.38842	0.709303	1.02345e-08	-0.290697
AP1S2	8.8118	8.34211	0.709821	2.51644e-09	-0.290179
ARHGAP25	6.5664	6.1	0.709821	4.61546e-09	-0.290179
MVP	7.5314	7.06237	0.709821	6.40203e-09	-0.290179
HLA-DQB2	6.78	6.25974	0.710079	3.51386e-10	-0.289921
SLA	5.7706	5.28105	0.710339	3.45555e-09	-0.289661
UNC93B1	7.2794	6.78789	0.711506	2.30441e-10	-0.288494
MEGF9	7.6948	7.27079	0.711765	5.06093e-08	-0.288235
ACP2	7.6724	7.23526	0.712285	8.37062e-11	-0.287715
ATP6AP1	7.7314	7.28526	0.712675	2.24967e-10	-0.287325
CSGALNACT2	7.0038	6.52632	0.712675	3.88045e-08	-0.287325
IL1R1	8.3126	7.79053	0.712805	6.29081e-10	-0.287195
SLC31A1	9.2606	8.84553	0.712935	2.72722e-11	-0.287065
RAP2A	7.391	6.92684	0.713195	2.30471e-10	-0.286805
ARSB	7.0924	6.61737	0.713325	3.56899e-11	-0.286675
SLC40A1	8.4848	8.00132	0.713846	9.79471e-10	-0.286154
HSPA13	6.9736	6.53132	0.713976	7.51509e-08	-0.286024
MPP1	7.8378	7.375	0.714888	8.72965e-11	-0.285112
YWHAH	9.6676	9.18789	0.715671	1.30717e-11	-0.284329
REL	7.5758	7.13105	0.715801	1.48961e-08	-0.284199
SFMBT2	6.1256	5.62921	0.716455	2.09858e-08	-0.283545
VASP	7.337	6.83211	0.716455	5.84934e-08	-0.283545
RCN3	7.9098	7.40368	0.716585	6.38656e-09	-0.283415
AHR	10.2788	9.82158	0.717108	4.79786e-12	-0.282892
AP1B1	7.2614	6.77237	0.71737	2.4934e-12	-0.28263
HSPA5	10.0506	9.56895	0.717763	8.80833e-12	-0.282237
MYOF	8.5412	8.09263	0.718025	1.06061e-10	-0.281975
MR1	6.0178	5.53474	0.718025	1.88769e-10	-0.281975
SLC36A1	6.1272	5.70474	0.718025	3.59015e-08	-0.281975
MT1F	7.6932	7.22974	0.718811	7.81676e-11	-0.281189
LAMP2	8.9398	8.47342	0.719598	5.91586e-12	-0.280402
CENPE	3.7306	3.28368	0.719598	9.74199e-10	-0.280402
S100A11	11.4502	10.9882	0.719861	4.3025e-08	-0.280139
PIGW	5.2846	4.82395	0.719992	7.46683e-08	-0.280008
SLC43A2	7.345	6.91158	0.720386	7.35014e-11	-0.279614
TUBA1C	10.9038	10.4668	0.720517	2.43517e-11	-0.279483
ZYX	8.1538	7.70816	0.720517	5.9986e-10	-0.279483
FXYD5	9.558	9.09921	0.721043	5.17042e-10	-0.278957
CALM3	8.8774	8.42474	0.722096	1.92648e-12	-0.277904
CMTM7	7.2434	6.78447	0.722755	8.28288e-08	-0.277245
CNPY3	7.3842	6.92289	0.722887	5.46903e-12	-0.277113
SLC36A4	5.6774	5.24842	0.723151	8.28863e-08	-0.276849
ZNF185	5.0352	4.58447	0.723415	2.86773e-08	-0.276585
RNF144B	6.883	6.41868	0.723547	2.51347e-12	-0.276453
PSAP	11.0474	10.6029	0.724735	2.55377e-17	-0.275265
GPATCH4	7.5312	7.08816	0.725	7.42329e-09	-0.275
TRIM38	7.3156	6.88658	0.725	2.74176e-12	-0.275
TNFRSF1B	8.7132	8.26842	0.725132	2.23505e-10	-0.274868
CYTH1	6.8384	6.37237	0.725529	8.05203e-09	-0.274471
BLOC1S2	6.5254	6.09	0.725794	5.1835e-08	-0.274206
GLRX	8.7484	8.33158	0.725794	2.89499e-10	-0.274206
CLIC1	9.557	9.10737	0.726191	6.44258e-10	-0.273809
ASAH1	11.4262	10.9711	0.726456	2.39105e-11	-0.273544
SLC35B4	6.584	6.14895	0.727119	6.04484e-08	-0.272881
AD000671.6	5.1536	4.74053	0.727384	7.47105e-08	-0.272616
C5AR2	4.4986	4.01605	0.727517	2.04588e-09	-0.272483
SLC43A3	8.8224	8.41579	0.728181	3.8924e-10	-0.271819
KDELR3	7.8054	7.36816	0.728446	6.95413e-08	-0.271554
SQSTM1	9.9272	9.50316	0.728978	8.16668e-10	-0.271022
CLEC2B	8.4236	7.94368	0.729244	4.77327e-09	-0.270756
VOPP1	8.2262	7.78974	0.729909	5.69583e-10	-0.270091
TUBA1A	10.3516	9.93342	0.730442	2.23898e-13	-0.269558
MT2A	11.5214	11.0984	0.730575	2.69142e-10	-0.269425
FTL	12.5964	12.1387	0.730709	8.89832e-13	-0.269291
RUNX2	5.9904	5.54658	0.730709	4.96679e-09	-0.269291
IRAK1	6.032	5.57474	0.730975	9.70881e-09	-0.269025
DOK5	4.8122	4.38579	0.731509	3.81344e-08	-0.268491
TMEM123	10.099	9.64316	0.732043	1.44595e-10	-0.267957
SLC30A1	6.808	6.38605	0.732176	1.0076e-09	-0.267824
CPPED1	7.818	7.37	0.732443	1.65932e-10	-0.267557
DIAPH1	6.91	6.45789	0.732577	2.37199e-10	-0.267423
RRM2B	7.2766	6.82263	0.732577	1.64423e-08	-0.267423
SERPINB9	7.3664	6.96816	0.732711	1.21472e-08	-0.267289
GBA	8.5628	8.13421	0.733246	1.25593e-12	-0.266754
RAB8B	7.4334	6.99632	0.733915	2.02142e-11	-0.266085
IL4R	7.8866	7.45789	0.734316	2.4715e-09	-0.265684
SDSL	5.7786	5.40632	0.734718	1.44787e-08	-0.265282
CLEC2D	6.9264	6.49474	0.734852	6.23603e-08	-0.265148
SEC24D	7.9626	7.52605	0.734852	6.94652e-08	-0.265148
SEC23B	7.8908	7.485	0.735523	5.03676e-11	-0.264477
PLEKHA1	8.286	7.82895	0.736194	1.01545e-09	-0.263806
SYT11	7.2894	6.82921	0.736328	2.19841e-09	-0.263672
ARHGAP6	6.5694	6.11395	0.736597	7.60527e-09	-0.263403
FCGRT	8.1492	7.69789	0.737	8.7752e-09	-0.263
NAAA	6.5696	6.12632	0.738211	4.46995e-09	-0.261789
MSN	10.0278	9.60868	0.73875	1.36122e-11	-0.26125
C1orf85	7.6164	7.19947	0.73875	8.74383e-11	-0.26125
ATP6V0B	7.406	7.03132	0.73875	1.10694e-09	-0.26125
TAF13	7.7888	7.36579	0.739289	6.3026e-09	-0.260711
KIAA0513	6.6684	6.21974	0.740234	7.46333e-11	-0.259766
NDRG3	8.654	8.24368	0.740369	1.51385e-11	-0.259631
CBR1	7.9516	7.53263	0.740369	5.45652e-08	-0.259631
PTDSS1	7.2658	6.85474	0.740909	8.29315e-11	-0.259091
KCTD10	8.144	7.75	0.741179	1.01507e-10	-0.258821
AGTRAP	6.6422	6.22763	0.74172	1.00713e-08	-0.25828
OGFRL1	9.4064	8.97947	0.742126	1.73146e-10	-0.257874
FAM111B	2.7696	2.36132	0.742126	3.65399e-08	-0.257874
ANXA4	8.1006	7.67868	0.742262	4.22346e-09	-0.257738
RPN2	10.4292	10.0229	0.743346	2.80565e-11	-0.256654
PEPD	8.828	8.43868	0.743346	3.69942e-08	-0.256654
CAMK1D	5.8196	5.41079	0.743481	3.76806e-09	-0.256519
COL5A2	7.7328	7.33132	0.743617	3.66421e-11	-0.256383
GNA13	8.4892	8.07026	0.743753	6.02701e-10	-0.256247
ACTR3	9.6542	9.22342	0.743888	5.00314e-10	-0.256112
SESN1	7.164	6.74921	0.744567	2.23364e-08	-0.255433
STIP1	7.8556	7.46132	0.74511	5.99403e-08	-0.25489
OSTC	7.2922	6.88132	0.74511	3.55668e-09	-0.25489
FICD	6.53	6.13947	0.74511	5.12213e-08	-0.25489
GMIP	5.8524	5.42158	0.746062	2.70963e-08	-0.253938
NOTCH3	7.344	6.91737	0.746199	7.06259e-08	-0.253801
CCPG1	7.8904	7.46868	0.746199	1.39595e-10	-0.253801
MT1A	10.4774	10.0818	0.746471	7.90775e-10	-0.253529
RHOG	7.1222	6.72579	0.746607	3.72808e-09	-0.253393
SCARB2	8.3746	7.95579	0.747425	1.39416e-12	-0.252575
ABCC4	5.0928	4.63447	0.747561	4.6361e-11	-0.252439
EFHD2	7.1208	6.67711	0.747834	9.36671e-08	-0.252166
PLXDC2	9.5532	9.14921	0.748107	6.12425e-13	-0.251893
DNAJC10	6.9622	6.54447	0.74838	1.35617e-08	-0.25162
MT1B	10.0514	9.655	0.748516	8.6518e-09	-0.251484
SLC27A4	8.3164	7.83684	0.748789	4.64122e-08	-0.251211
RPS6KA3	6.7224	6.30632	0.749062	6.60819e-10	-0.250938
SEC61A1	7.7964	7.40763	0.75043	6.37865e-10	-0.24957
XPR1	8.17	7.79158	0.752074	9.04903e-11	-0.247926
MYO1D	7.2786	6.86947	0.752212	1.34872e-10	-0.247788
ATP6AP2	10.2376	9.85895	0.752349	7.0475e-08	-0.247651
UGGT1	8.59	8.19737	0.752486	4.01851e-09	-0.247514
HEATR3	6.5298	6.12526	0.752486	8.78273e-08	-0.247514
NRAS	8.0724	7.72816	0.752761	5.71677e-08	-0.247239
MGAT1	6.2942	5.90421	0.752898	9.1345e-08	-0.247102
MAK16	7.7312	7.33579	0.753447	9.85243e-10	-0.246553
SLC8B1	8.0158	7.645	0.753585	1.01622e-10	-0.246415
SLCO3A1	7.2548	6.88079	0.754961	4.71581e-11	-0.245039
SPRED1	7.492	7.10421	0.754961	1.79124e-08	-0.245039
CARD16	7.1322	6.69053	0.755098	2.95634e-09	-0.244902
CPEB4	7.6132	7.20974	0.75565	6.72713e-11	-0.24435
SPTAN1	9.2894	8.87579	0.756477	2.22682e-09	-0.243523
KIF5B	10.2618	9.83947	0.756753	1.83253e-09	-0.243247
CARD6	6.6022	6.19211	0.757029	1.6221e-08	-0.242971
DDOST	7.5624	7.18711	0.75855	3.02409e-09	-0.24145
TMSB4X	12.1236	11.7076	0.758688	1.38905e-14	-0.241312
CST3	10.7186	10.3171	0.758965	2.87062e-09	-0.241035
CFI	6.9592	6.55211	0.758965	2.45677e-08	-0.241035
STEAP3	6.6264	6.27447	0.759796	9.51265e-08	-0.240204
RABGGTA	8.0382	7.70526	0.761461	1.46142e-09	-0.238539
UCK2	6.4928	6.09211	0.761739	3.42674e-08	-0.238261
COLGALT1	8.4476	8.06789	0.761878	3.41847e-08	-0.238122
AKR1C3	11.3376	10.9639	0.762434	1.64267e-09	-0.237566
PDLIM1	8.997	8.60474	0.762712	1.24212e-09	-0.237288
PEA15	10.6534	10.2484	0.762851	3.33081e-09	-0.237149
S100A10	11.665	11.2716	0.763269	6.94975e-10	-0.236731
HIF1A	9.143	8.74526	0.763408	4.80566e-08	-0.236592
CREB3	8.1206	7.75816	0.763547	1.91989e-11	-0.236453
IL10RB	7.2286	6.84342	0.764523	2.85326e-09	-0.235477
EPCAM	3.2076	2.89	0.764523	4.40185e-08	-0.235477
DNAJC3	8.075	7.68526	0.766618	9.44125e-09	-0.233382
TFPT	7.1192	6.78	0.766757	6.85861e-09	-0.233243
TAPBP	8.3226	7.97579	0.767457	6.52879e-10	-0.232543
SCPEP1	9.1242	8.72132	0.767877	7.04979e-09	-0.232123
MCOLN1	8.8922	8.53368	0.768858	3.06486e-10	-0.231142
MAPRE1	9.2638	8.89474	0.770683	6.7112e-10	-0.229317
ALDH1L2	6.6338	6.26763	0.771528	9.70715e-10	-0.228472
TFDP1	8.079	7.68842	0.77195	5.37833e-08	-0.22805
NSF	7.1032	6.73158	0.772091	1.29378e-08	-0.227909
PCNA	6.7556	6.41079	0.772936	1.75302e-08	-0.227064
C3orf58	6.655	6.28763	0.774912	2.30783e-09	-0.225088
TMEM9B	8.15	7.79474	0.774912	5.26265e-08	-0.225088
PTBP3	9.1034	8.74	0.775054	1.90277e-10	-0.224946
SPCS3	8.9812	8.60842	0.775195	1.09636e-08	-0.224805
PDIA6	8.928	8.56605	0.775337	9.06639e-11	-0.224663
STAT3	8.9348	8.58026	0.775478	6.29341e-09	-0.224522
SLC30A7	7.4742	7.14763	0.775478	4.59526e-08	-0.224522
YKT6	7.1286	6.77632	0.776327	8.21636e-09	-0.223673
PAK1IP1	7.2322	6.875	0.776469	7.35105e-08	-0.223531
SH3BGRL	9.511	9.13763	0.77661	1.13925e-09	-0.22339
PDIA3	9.7562	9.42079	0.777177	4.92865e-10	-0.222823
PRCP	8.4402	8.10237	0.777603	1.22433e-09	-0.222397
PRDX1	9.2212	8.88974	0.777886	1.62009e-08	-0.222114
PRPS2	6.9736	6.64289	0.778738	1.73686e-09	-0.221262
TUBA1B	12.3046	11.975	0.779022	1.18664e-10	-0.220978
EDEM3	8.1462	7.81605	0.779022	1.78508e-08	-0.220978
CLPTM1L	7.7488	7.40026	0.779307	1.24378e-08	-0.220693
PLIN3	6.5174	6.19974	0.779307	2.97035e-08	-0.220693
NUCB2	9.0222	8.66368	0.779449	4.34517e-08	-0.220551
ACOT9	7.6128	7.24342	0.779733	3.32168e-08	-0.220267
LAMP1	8.2502	7.89868	0.779733	5.52331e-08	-0.220267
TMEM165	7.5692	7.22079	0.781299	1.02227e-08	-0.218701
TMSB4Y	9.4598	9.06158	0.782298	8.90725e-09	-0.217702
SEMA3G	8.6012	8.21921	0.78244	5.43508e-09	-0.21756
PRNP	9.0422	8.73211	0.782726	3.29786e-08	-0.217274
IQGAP1	10.212	9.82579	0.782869	3.92097e-11	-0.217131
COMT	9.1432	8.82868	0.782869	3.17233e-09	-0.217131
CFL1	10.1676	9.81842	0.783154	5.99119e-08	-0.216846
SFT2D2	7.9368	7.64842	0.783297	3.8676e-10	-0.216703
TAX1BP3	7.1448	6.81605	0.783583	6.01934e-11	-0.216417
SH3BP2	7.9998	7.67395	0.783583	8.60442e-08	-0.216417
UBP1	6.1044	5.75474	0.784155	1.80818e-08	-0.215845
PIGK	7.396	7.01158	0.784155	5.40223e-08	-0.215845
FYN	8.9318	8.57763	0.784155	1.16769e-09	-0.215845
ARF6	8.1676	7.84684	0.784727	4.02619e-08	-0.215273
ATP6V1A	7.9858	7.66	0.784727	1.58489e-10	-0.215273
GNS	11.708	11.3661	0.78487	1.92351e-10	-0.21513
IGFBP7	12.0722	11.735	0.78487	2.06511e-12	-0.21513
ATRN	8.0104	7.65974	0.7853	1.07082e-08	-0.2147
PARP12	8.1598	7.82289	0.7853	4.22737e-10	-0.2147
FKBP15	7.8096	7.48474	0.785873	1.07215e-09	-0.214127
SEPT8	8.2544	7.90053	0.785873	5.70378e-09	-0.214127
TPP1	8.275	7.94974	0.786447	3.11102e-08	-0.213553
DAPK1	8.3032	7.98711	0.78659	2.52426e-08	-0.21341
AKAP13	8.6108	8.24211	0.787308	3.53897e-09	-0.212692
GTF2H5	7.9088	7.565	0.787452	7.35753e-08	-0.212548
MOSPD2	6.7658	6.39868	0.788026	3.59901e-09	-0.211974
ERO1L	8.0786	7.75553	0.788026	8.84986e-09	-0.211974
RAB6B	7.22	6.88474	0.788601	4.5635e-08	-0.211399
ARF4	10.2146	9.9	0.789177	4.44639e-08	-0.210823
NINJ1	7.0872	6.74079	0.789321	9.9728e-08	-0.210679
RHOC	9.5554	9.22684	0.789897	1.03816e-08	-0.210103
CALR	11.5134	11.1829	0.790185	1.62826e-10	-0.209815
PTK2B	6.1084	5.75211	0.790185	5.91317e-09	-0.209815
IFNAR2	8.9342	8.62079	0.790762	8.21703e-08	-0.209238
ANXA5	11.7614	11.4242	0.790906	6.4809e-10	-0.209094
BEST1	11.1952	10.8511	0.791195	8.76759e-08	-0.208805
STX2	8.3782	8.04421	0.791339	9.12776e-08	-0.208661
CALD1	9.3774	9.03605	0.791773	4.06852e-11	-0.208227
SIRPA	8.448	8.12421	0.791773	9.58484e-08	-0.208227
ATP6V0D1	9.3866	9.05342	0.79235	2.60931e-08	-0.20765
ATF6	8.5642	8.20895	0.792495	3.07521e-09	-0.207505
TGOLN2	8.477	8.14105	0.793507	1.0156e-09	-0.206493
PPP1CA	9.4582	9.15342	0.793797	6.90694e-09	-0.206203
KIAA0247	7.2768	6.97	0.793797	8.3008e-08	-0.206203
SULF2	7.9288	7.62395	0.795391	5.75587e-11	-0.204609
ENG	11.2598	10.9339	0.795972	2.23055e-08	-0.204028
CTSA	10.0938	9.78237	0.796844	1.11694e-09	-0.203156
GXYLT2	11.1108	10.7545	0.796989	1.08691e-08	-0.203011
TMEM138	9.8014	9.51974	0.798007	2.04355e-09	-0.201993
ABHD2	8.6808	8.37	0.798298	6.83431e-10	-0.201702
TMSB10	11.0068	10.6855	0.798444	1.03032e-08	-0.201556
ACTG1	11.5376	11.2292	0.79859	7.12362e-10	-0.20141
ENO1	11.0248	10.7124	0.79859	1.0173e-08	-0.20141
RNPEP	7.8608	7.55921	0.798881	1.54124e-08	-0.201119
ACTR2	10.2356	9.93368	0.800924	5.95727e-11	-0.199076
PSMA4	8.031	7.70895	0.800924	5.16926e-08	-0.199076
FKBP1A	9.346	9.03	0.801801	4.46528e-08	-0.198199
CAP1	10.5652	10.2824	0.802386	4.39224e-09	-0.197614
TMEM30A	8.851	8.53079	0.803704	5.28414e-08	-0.196296
ROR1	8.0234	7.74158	0.805172	1.09685e-08	-0.194828
MAGT1	9.1578	8.87368	0.805172	9.08998e-08	-0.194828
SEL1L	9.5592	9.25026	0.806642	3.40721e-11	-0.193358
QSOX1	7.5196	7.24053	0.807083	1.09255e-09	-0.192917
DEXI	7.4438	7.13658	0.807083	1.48156e-08	-0.192917
MAN2B2	8.2926	7.98263	0.807378	3.65345e-09	-0.192622
EDNRB	7.8906	7.59263	0.808852	3.29818e-09	-0.191148
UBE2D4	9.0742	8.79658	0.809147	8.30084e-08	-0.190853
SYNGR2	8.7372	8.46263	0.809885	4.98358e-08	-0.190115
ARPC3	8.4526	8.005	0.810181	1.03039e-08	-0.189819
AP2M1	8.938	8.66158	0.810624	3.71063e-10	-0.189376
SPARC	12.295	11.9916	0.811068	2.17136e-10	-0.188932
FZD1	7.0754	6.80474	0.812104	9.25291e-08	-0.187896
CCND3	8.5118	8.21632	0.812401	4.74708e-10	-0.187599
ATM	8.4754	8.16579	0.812845	1.38968e-08	-0.187155
DAG1	8.279	8.04132	0.813438	2.08364e-09	-0.186562
DENND5A	7.8002	7.50368	0.815518	1.44517e-08	-0.184482
NOMO1	10.4018	10.0989	0.815667	3.45198e-09	-0.184333
MAN1A1	10.1392	9.84737	0.817604	7.83439e-09	-0.182396
RPN1	10.4646	10.1834	0.820891	1.88944e-09	-0.179109
HEXA	8.6928	8.42553	0.82239	1.27495e-10	-0.17761
TMEM127	9.3038	9.06395	0.82269	8.08692e-08	-0.17731
IFITM1	11.6476	11.3684	0.82284	5.1322e-11	-0.17716
IFITM2	11.4162	11.1226	0.823591	1.07996e-10	-0.176409
IFITM3	12.2516	11.9755	0.823591	2.93873e-12	-0.176409
MAP4	11.0094	10.7408	0.823741	4.3438e-09	-0.176259
CNDP2	8.607	8.37026	0.824944	1.35331e-08	-0.175056
S100A16	8.239	7.99421	0.82645	9.94717e-08	-0.17355
ANKH	7.9572	7.67737	0.826752	3.78758e-08	-0.173248
MAX	8.4604	8.20263	0.827355	2.10553e-08	-0.172645
SDF4	8.215	7.95184	0.829017	5.80397e-08	-0.170983
PHF11	7.8986	7.62474	0.829622	1.0237e-09	-0.170378
TRAM1	10.2674	9.99368	0.830531	6.83003e-09	-0.169469
RAB8A	9.0544	8.80421	0.831137	4.24847e-08	-0.168863
CD59	10.293	10.0287	0.831288	1.80461e-09	-0.168712
FAM3C	8.2644	7.99605	0.832654	8.10698e-08	-0.167346
SDCBP	10.5482	10.2979	0.833718	2.39055e-09	-0.166282
M6PR	8.8556	8.61316	0.83585	3.47888e-08	-0.16415
CAPZB	10.1714	9.92447	0.836002	3.14196e-08	-0.163998
NCSTN	8.2552	8.00553	0.836613	9.41225e-09	-0.163387
FTH1	12.934	12.6826	0.837681	5.20038e-11	-0.162319
TINF2	8.3522	8.13237	0.84013	2.03109e-08	-0.15987
B2M	12.1042	11.8618	0.84013	9.90916e-12	-0.15987
ANXA1	12.2746	12.0224	0.840283	4.25529e-10	-0.159717
PTPN11	9.9552	9.69632	0.84059	2.3772e-09	-0.15941
CACUL1	8.9038	8.64263	0.840743	6.33122e-09	-0.159257
SSR1	9.6522	9.42658	0.841357	5.42232e-08	-0.158643
HIATL1	8.605	8.38447	0.846128	4.20823e-09	-0.153872
MAPK1	8.623	8.39816	0.846128	4.56762e-08	-0.153872
GIT2	8.5364	8.29421	0.84891	1.44496e-09	-0.15109
GAPDH	12.0172	11.7892	0.849685	6.74939e-08	-0.150315
RHOA	11.4802	11.26	0.850771	2.48699e-08	-0.149229
NRP1	10.4042	10.1911	0.858096	4.74703e-08	-0.141904
MYL12B	10.7874	10.5492	0.858565	9.81393e-08	-0.141435
TGFBR2	10.5864	10.3532	0.858722	6.01781e-09	-0.141278
GLG1	9.2036	8.99105	0.860604	4.65345e-09	-0.139396
SSR2	10.6594	10.4847	0.883025	3.3122e-08	-0.116975
TMEM248	9.21	9.05421	0.891115	4.36216e-08	-0.108885
SIRT3	7.2108	7.44342	1.15627	7.34878e-08	0.156266
SLC35E2	7.8126	7.98895	1.15753	3.59608e-09	0.157532
LONP2	8.952	9.15105	1.16113	1.7454e-08	0.161127
ANO6	10.8538	11.0676	1.1675	2.43918e-08	0.167499
PGM1	9.7326	9.97132	1.1754	8.51394e-08	0.175405
SLC35E2B	7.7594	7.94947	1.17626	7.95304e-09	0.176263
RBMS3	9.6314	9.84868	1.17992	8.51216e-09	0.179916
CPED1	9.4284	9.65868	1.18726	6.48361e-08	0.187257
AUH	7.6604	7.89947	1.19029	2.71512e-08	0.190292
NUMA1	7.9972	8.25763	1.19051	2.18639e-08	0.190509
EIF4B	10.3754	10.6189	1.19073	3.85293e-08	0.190727
TAF8	8.8588	9.13184	1.19901	1.99225e-12	0.199009
CS	10.6222	10.9005	1.20559	4.97613e-08	0.205588
SLC20A2	6.9646	7.25632	1.20691	2.76822e-09	0.206908
ESYT1	9.3464	9.62079	1.21066	1.16949e-10	0.210656
PCM1	8.6432	8.89816	1.2111	5.10641e-08	0.211098
EIF4EBP2	11.3724	11.6484	1.21198	1.34074e-09	0.211982
TBX15	8.3998	8.68974	1.21663	1.39852e-08	0.216634
THNSL2	6.7386	7.06	1.22868	8.26832e-08	0.228677
ST13	9.4752	9.74711	1.23474	1.84124e-09	0.234743
GYG2	11.0384	11.3318	1.23609	6.92241e-14	0.236095
ADCY6	8.8576	9.16079	1.23655	5.3498e-08	0.236546
PTPRF	8.8654	9.11974	1.23745	8.5936e-10	0.237448
FOXN2	8.5148	8.81211	1.24583	2.8367e-11	0.245828
ATPAF1	7.1336	7.44211	1.24765	1.61004e-08	0.247648
MLYCD	6.3746	6.68368	1.24856	6.88905e-08	0.248558
MTHFD1	9.0036	9.34079	1.25038	3.03873e-08	0.250382
EGFR	7.6876	7.99184	1.25084	7.7931e-08	0.250838
ATL2	7.673	7.97816	1.25381	7.9898e-08	0.253808
PPAP2B	10.2194	10.5579	1.25678	6.59568e-08	0.256784
ZFAND1	7.2536	7.55816	1.25908	3.69856e-08	0.259079
SLC41A1	7.9242	8.275	1.25931	1.85708e-08	0.259308
CAPN7	7.9394	8.26447	1.26161	5.96165e-10	0.261608
USP30	8.4348	8.76868	1.2623	1.63108e-08	0.262298
RCL1	6.6894	7.03658	1.26276	9.11065e-08	0.262759
FDFT1	9.1442	9.51789	1.26437	3.0316e-08	0.264372
DLST	7.8998	8.26026	1.26506	1.53788e-08	0.265064
CHP1	11.1102	11.4666	1.26899	9.5995e-10	0.268993
USP21	6.9536	7.28842	1.27015	4.45087e-08	0.270151
HOMEZ	7.2716	7.64868	1.27038	9.44257e-08	0.270383
ATF7	8.0354	8.38921	1.27224	2.43204e-09	0.272238
AK4	7.6118	7.94211	1.27317	3.26386e-08	0.273167
EBF1	10.0594	10.4092	1.27386	3.37136e-11	0.273863
DHFR	8.7868	8.85974	1.27386	5.83151e-08	0.273863
FBXO27	7.407	7.78921	1.27712	4.33993e-08	0.277121
CRY2	7.3248	7.68684	1.27875	5.44709e-11	0.278752
KLHDC1	6.757	7.08658	1.27945	2.13542e-08	0.279452
HYI	7.4302	7.82053	1.28366	2.86366e-09	0.28366
STXBP1	9.3308	9.70053	1.28694	4.27045e-10	0.286942
GPC3	9.5904	9.93658	1.28765	5.71587e-08	0.287647
BAG4	7.4728	7.83395	1.29141	9.61037e-12	0.29141
DGAT1	10.4284	10.8092	1.2933	1.05068e-09	0.293296
PCBD1	8.0798	8.47132	1.29353	5.27358e-09	0.293532
IGF1	9.757	10.1692	1.29471	2.908e-08	0.294712
ANTXR2	8.7008	9.07816	1.29708	7.08663e-08	0.297076
MARCH1	9.801	10.1658	1.29731	2.06293e-10	0.297313
CATG00000105979.1	6.6814	7.04553	1.29873	1.49233e-08	0.298733
DHRS3	9.6846	10.0837	1.29921	7.76225e-10	0.299207
TEAD1	8.1464	8.51447	1.30063	5.18298e-14	0.30063
FXYD1	8.2804	8.65263	1.30134	1.23411e-08	0.301342
MATN2	8.1666	8.53237	1.30158	1.80176e-08	0.301579
SLC2A4RG	6.3832	6.77211	1.30396	2.30491e-08	0.303956
C20orf27	7.4648	7.82263	1.30515	5.30911e-09	0.305145
AKT2	8.9592	9.32842	1.30944	8.88448e-12	0.309438
HOXA6	6.8586	7.23368	1.31039	1.04774e-11	0.310393
SLC7A6	8.381	8.78868	1.31159	1.26529e-08	0.311589
TMEM164	7.4446	7.875	1.31303	4.2885e-09	0.313025
PHLDB2	8.3556	8.73763	1.31446	4.23335e-10	0.314463
GNAI1	10.564	10.9676	1.31614	3.00011e-09	0.316143
PLIN5	5.8636	6.26842	1.31782	5.91344e-10	0.317824
PRMT7	6.5786	6.98184	1.31806	3.31231e-09	0.318065
CITED2	9.6726	10.0647	1.32168	2.21905e-08	0.321676
LSS	7.675	8.06368	1.32312	9.72812e-08	0.323123
TARSL2	5.8618	6.27921	1.32796	3.98431e-08	0.327959
TUSC5	9.582	9.98526	1.33063	3.31776e-09	0.330626
MCCC1	8.196	8.62737	1.33354	1.8555e-09	0.333542
CIRBP	9.4954	9.92711	1.33427	1.4513e-08	0.334272
LETMD1	6.8452	7.27579	1.33671	1.38574e-09	0.336708
ECHS1	9.0318	9.43421	1.33695	1.66969e-08	0.336952
GHR	10.16	10.5471	1.34086	3.02009e-10	0.340859
DCXR	9.0998	9.495	1.34404	1.07579e-10	0.344043
NPR1	8.4206	8.82789	1.34527	3.73971e-10	0.345269
ATP6AP1L	5.876	6.28658	1.34576	2.34996e-10	0.34576
TSPYL2	8.2626	8.67211	1.34723	1.54652e-08	0.347234
ETFA	8.3122	8.72526	1.34871	1.56826e-11	0.348709
MAOB	7.3846	7.84211	1.35043	3.15436e-08	0.350432
BOK	7.1568	7.55053	1.3529	3.73198e-11	0.352898
AQPEP	8.1304	8.52263	1.35537	8.55426e-09	0.355368
GABRE	10.0222	10.4663	1.36057	1.19472e-11	0.360569
SOX5	7.481	7.91632	1.3648	6.74388e-11	0.364795
FOXP2	5.724	6.14605	1.36604	7.14506e-08	0.36604
NFU1	7.6956	8.08105	1.36804	3.05588e-08	0.368035
KLF15	7.0086	7.45868	1.37178	9.07314e-08	0.371783
TYRO3	6.6644	6.63079	1.37429	3.4632e-09	0.374288
PFKFB1	8.836	9.30211	1.3768	1.94427e-11	0.376797
WBP2	8.584	9.07026	1.37906	1.6305e-08	0.379059
ADCK3	6.7078	7.18105	1.38057	1.0061e-10	0.380569
KCNIP2	10.1438	10.5684	1.38158	1.77469e-11	0.381577
IRS2	7.0976	7.58816	1.38385	2.22538e-11	0.383847
CSAD	7.5956	8.09526	1.39322	4.97886e-09	0.393218
ECHDC3	8.3846	8.90526	1.39398	9.72372e-08	0.393981
AQP7	10.131	10.6168	1.39551	1.19625e-13	0.395507
PRKAR2B	10.5754	11.0353	1.39678	2.732e-13	0.39678
PTPN13	7.4428	7.90553	1.40598	9.23293e-11	0.405983
TMEM120B	5.8938	6.39316	1.40598	3.64003e-11	0.405983
TENM3	7.016	7.51158	1.40906	4.77634e-10	0.409064
VSTM4	8.0764	8.61842	1.41861	2.99514e-09	0.418606
CDH23	7.0108	7.55026	1.41964	5.90207e-10	0.419641
SOX6	6.4162	6.88211	1.42068	4.60923e-13	0.420677
CLMN	7.3056	7.78	1.42457	4.27919e-10	0.42457
EPB41L4B	9.6164	10.1334	1.42457	2.88672e-12	0.42457
TCEA3	6.701	7.19737	1.42535	3.7965e-10	0.42535
RNASE4	8.9892	9.47658	1.42665	1.02791e-10	0.42665
PECR	8.9994	9.54237	1.42795	2.48661e-10	0.427952
PDE3B	9.6806	10.1566	1.43239	2.11274e-14	0.432387
GFRA1	6.18	6.71053	1.43396	4.81973e-10	0.433955
NRIP1	8.727	9.29605	1.4392	6.88776e-11	0.439196
CADM1	5.196	5.78579	1.45344	2.23833e-09	0.453442
DUSP4	7.6952	8.23237	1.45371	6.29795e-08	0.453707
ACP6	4.515	5.03947	1.45716	8.43584e-09	0.457159
PCDH18	8.8738	9.36763	1.45822	1.3367e-10	0.458222
ACACB	10.6586	11.2066	1.45929	1.19684e-14	0.459287
TTLL7	7.5316	8.03289	1.45929	1.5888e-08	0.459287
CNTFR	8.052	8.61947	1.46435	4.28348e-11	0.464353
SIK2	9.6308	10.19	1.46756	1.81417e-13	0.467562
PMM1	5.3276	5.91132	1.47105	2.50276e-08	0.471046
GKAP1	5.679	6.18211	1.47508	2.58362e-09	0.475076
ECHDC2	8.5204	9.09447	1.47804	9.01505e-15	0.478039
ADH1B	11.7142	12.2989	1.48236	1.27618e-12	0.482359
CATG00000110987.1	6.9098	7.47132	1.48371	5.35711e-08	0.483711
PCYT2	6.088	6.66605	1.48723	4.0842e-08	0.487234
ACSM5	6.3928	6.94632	1.48805	2.4165e-08	0.488048
HADH	9.3704	9.91263	1.49022	2.97014e-15	0.490221
PDK2	9.7896	10.3805	1.49539	7.89635e-14	0.495395
CNKSR2	5.0524	5.61132	1.49922	4.23259e-08	0.499218
GPD1L	7.107	7.73342	1.50497	1.32619e-09	0.504972
CKB	6.9616	7.51684	1.50497	7.2573e-11	0.504972
RNF157	6.1142	6.67316	1.5113	2.93333e-12	0.5113
ADHFE1	8.164	8.78105	1.51268	8.02239e-13	0.512678
SC5D	6.52	7.15842	1.51433	1.48235e-08	0.514335
GPT2	6.9492	7.58974	1.51461	2.34834e-10	0.514611
GOLGA8H	5.8132	6.40579	1.52098	6.48276e-09	0.520979
FAM13A	7.5876	8.18289	1.52181	5.3392e-10	0.521812
SLC6A8	8.6998	9.30763	1.52682	8.70997e-10	0.526816
ACSS2	8.271	8.85605	1.5324	2.41443e-09	0.532396
MAP3K5	6.4916	7.09921	1.5394	1.47642e-09	0.5394
BPHL	6.5966	7.20526	1.55096	6.61189e-11	0.550956
NEDD4L	6.9576	7.58368	1.56288	1.78368e-11	0.562884
PDE3A	5.9372	6.52947	1.56345	1.58226e-09	0.563454
PHLPP1	7.1848	7.79553	1.57175	3.5311e-11	0.571747
PC	7.1106	7.77263	1.57318	4.38152e-11	0.573181
SCAI	5.8366	6.46158	1.57577	1.35509e-08	0.575766
SLC25A1	7.979	8.62447	1.58991	6.92051e-09	0.589913
TTPA	5.3706	6.01474	1.59282	5.07628e-11	0.592815
FHOD3	4.1122	4.78632	1.59485	5.51673e-08	0.59485
ALDH6A1	6.368	7.06684	1.59689	1.16122e-11	0.596888
EIF4EBP1	6.2948	6.98605	1.61476	7.93498e-10	0.614756
PCK1	8.357	9.05237	1.62332	2.23284e-08	0.62332
LIN7A	5.7292	6.43974	1.62866	5.13032e-08	0.628659
ATP1A2	7.1786	7.95895	1.62925	3.19723e-10	0.629253
CTH	3.8426	4.54947	1.6364	4.49013e-08	0.636401
ESR2	5.0192	5.71184	1.64029	1.71651e-09	0.640286
MOCS1	7.9468	8.70237	1.64388	3.36887e-11	0.643881
RGS7BP	4.4206	5.13316	1.65592	1.68343e-08	0.655919
MLXIPL	7.8658	8.60868	1.65955	1.1224e-15	0.659547
DAPK2	5.9282	6.69026	1.66106	3.74206e-11	0.661061
PLEKHH1	5.0152	5.82789	1.71431	2.23512e-09	0.714314
GJC3	4.0638	4.85711	1.7187	3.50344e-09	0.718698
SLC19A3	8.899	9.66053	1.72592	1.89715e-12	0.725924
GLUL	10.9502	11.7716	1.72687	7.94271e-13	0.726868
COX14	8.3398	9.12	1.7392	1.47025e-13	0.739197
PTPN3	6.043	6.84	1.73951	8.58095e-13	0.739514
PFKFB3	8.7484	9.54316	1.74174	2.1455e-11	0.741737
NIPSNAP3B	7.1592	7.95974	1.74333	4.23704e-15	0.743326
RGS3	6.7984	7.59184	1.74746	1.76624e-10	0.747465
EYA1	4.6522	5.46026	1.75161	6.23699e-08	0.751614
CALCRL	7.3512	8.17526	1.75193	1.83381e-09	0.751933
ORMDL3	9.2032	9.97947	1.75289	1.35182e-12	0.752892
UTS2B	3.9176	4.77184	1.7609	2.69571e-11	0.760904
SLC4A4	5.9256	6.76763	1.76573	4.52493e-14	0.765728
CDKN2C	8.2238	9.07579	1.78711	1.49427e-11	0.787114
NAALAD2	5.4586	6.30184	1.79561	1.66491e-10	0.79561
AASS	6.4828	7.33184	1.80382	6.10732e-11	0.803817
ALDH1L1	7.1304	8.00263	1.81736	9.14623e-15	0.817357
TM7SF2	8.4776	9.34526	1.82367	1.71298e-17	0.823667
S100A1	6.469	7.38132	1.84306	4.34546e-11	0.843063
ANKRD53	4.3682	5.34895	1.87494	1.15085e-11	0.874938
RASL10B	5.467	6.34342	1.87836	1.6217e-10	0.87836
HLF	6.0774	6.93342	1.88213	1.00662e-10	0.882133
ACVR1C	8.9898	9.90816	1.90875	1.93645e-16	0.908755
ACACA	8.247	9.16526	1.90875	5.12559e-11	0.908755
ACSS3	8.5256	9.46789	1.91259	1.78291e-13	0.912589
OLFM2	7.73	8.71237	1.91503	4.12021e-10	0.915032
TMEM132C	6.3918	7.31132	1.92203	1.6919e-14	0.922031
PTPRQ	5.6956	6.63053	1.93152	5.0505e-08	0.931521
MCOLN3	5.6598	6.56947	1.94035	5.48145e-11	0.940349
DKFZP667F0711	4.0988	5.075	1.97319	3.69149e-08	0.973186
SYT17	4.429	5.41184	1.99054	6.80257e-09	0.990538
FGFBP2	5.961	6.91763	2.08037	2.43769e-09	1.08037
ALPK3	5.6796	6.76105	2.08607	9.30955e-13	1.08607
SLC2A4	7.2106	8.30079	2.12952	2.69626e-15	1.12952
SLC7A10	7.7988	8.96658	2.18022	2.23445e-14	1.18022
AZGP1	6.4582	7.6	2.1842	1.56478e-12	1.1842
FASN	10.24	11.3421	2.19258	1.3065e-14	1.19258
ADSSL1	5.7736	6.91053	2.21995	4.23234e-14	1.21995
CIDEA	7.6642	8.77079	2.25135	1.08316e-15	1.25135
STOX1	4.9468	6.24868	2.32607	7.85857e-10	1.32607
GSDMB	5.6788	6.96605	2.46499	1.88981e-13	1.46499
APOB	5.4304	6.81421	2.46904	1.19576e-12	1.46904
C12orf39	7.4432	8.97342	2.87682	3.54423e-09	1.87682
PKP2	5.8924	7.55158	3.08949	4.71766e-12	2.08949
CA3	4.6306	6.47211	3.33427	7.47681e-09	2.33427
SLC27A2	2.861	5.20289	5.21488	5.59316e-11	4.21488

## Sheet: Ronquillo et al. 2019 lean vs o
Gene name	P.Value	logFC	Reported fold change	Calculated fold change
LOC284112	3.13e-12	-0.905	0.534033	-0.465967
	2.32e-07	-0.849	0.555169	-0.444831
PSMB3	2.26e-07	-0.835	0.560583	-0.439417
LOC100289019	7.31e-07	-0.817	0.567621	-0.432379
Q5A5F0	0.0169	-0.81	0.570382	-0.429618
LOC100287765	0.0223	-0.784	0.580754	-0.419246
XLOC_010855	0.0234	-0.782	0.58156	-0.41844
XLOC_l2_010854	4.71e-06	-0.781	0.581963	-0.418037
SNAR-H	0.000198	-0.78	0.582367	-0.417633
	5.19e-06	-0.773	0.585199	-0.414801
LOC100652791	2.56e-07	-0.772	0.585605	-0.414395
HMBOX1	0.0181	-0.767	0.587638	-0.412362
XLOC_010856	0.0134	-0.763	0.58927	-0.41073
XLOC_l2_014048	0.0139	-0.76	0.590496	-0.409504
SNORD67	0.000109	-0.756	0.592136	-0.407864
XLOC_003463	4.16e-05	-0.755	0.592546	-0.407454
SNORD17	0.00136	-0.752	0.59378	-0.40622
	1.89e-06	-0.751	0.594192	-0.405808
REP15	0.0199	-0.751	0.594192	-0.405808
HOXA9	2.35e-06	-0.744	0.597082	-0.402918
ASPH	4.25e-05	-0.743	0.597496	-0.402504
RMRP	0.000241	-0.742	0.59791	-0.40209
	0.0158	-0.742	0.59791	-0.40209
XLOC_003220	0.000662	-0.739	0.599155	-0.400845
WDR67	0.0216	-0.739	0.599155	-0.400845
	0.000217	-0.738	0.59957	-0.40043
	1.7e-06	-0.735	0.600818	-0.399182
TMEM180	7.38e-07	-0.734	0.601235	-0.398765
	2.85e-05	-0.732	0.602069	-0.397931
XLOC_011102	4.35e-06	-0.73	0.602904	-0.397096
PSMA6	0.00724	-0.729	0.603322	-0.396678
ZNF322	8.83e-08	-0.726	0.604578	-0.395422
ZDHHC3	0.00381	-0.725	0.604997	-0.395003
AZU1	7.18e-05	-0.722	0.606256	-0.393744
FLJ40434	4.45e-08	-0.721	0.606677	-0.393323
NDUFA3	3.4e-07	-0.719	0.607518	-0.392482
ZNF839	4.33e-06	-0.719	0.607518	-0.392482
SERGEF	0.00315	-0.718	0.60794	-0.39206
XLOC_001314	0.00534	-0.718	0.60794	-0.39206
XLOC_001339	0.0182	-0.718	0.60794	-0.39206
KIAA1530	3.39e-05	-0.716	0.608783	-0.391217
XLOC_014334	0.000717	-0.716	0.608783	-0.391217
XLOC_007507	0.00627	-0.716	0.608783	-0.391217
OSBPL6	9.13e-06	-0.712	0.610473	-0.389527
FOS	0.00754	-0.711	0.610897	-0.389103
KRT79	0.0346	-0.71	0.61132	-0.38868
SNAR-D	0.00114	-0.706	0.613017	-0.386983
LGI3	7.57e-09	-0.703	0.614293	-0.385707
XLOC_014405	3.49e-07	-0.702	0.614719	-0.385281
GPR179	0.0255	-0.702	0.614719	-0.385281
LOC100130587	0.00473	-0.7	0.615572	-0.384428
XLOC_013368	0.0245	-0.7	0.615572	-0.384428
PROM2	0.0278	-0.7	0.615572	-0.384428
XLOC_l2_013420	1.02e-05	-0.697	0.616854	-0.383146
MAG	7.29e-05	-0.696	0.617281	-0.382719
SPTY2D1	0.00352	-0.696	0.617281	-0.382719
KRTAP3-3	0.000289	-0.694	0.618138	-0.381862
CISH	0.0129	-0.693	0.618566	-0.381434
AMN	2.81e-06	-0.692	0.618995	-0.381005
	7.86e-06	-0.691	0.619424	-0.380576
XLOC_l2_007770	0.0295	-0.691	0.619424	-0.380576
COPS6	9.3e-10	-0.69	0.619854	-0.380146
LOC388210	2.05e-06	-0.689	0.620284	-0.379716
DHRS4L1	0.0355	-0.689	0.620284	-0.379716
TSHB	3.62e-06	-0.688	0.620714	-0.379286
CEACAM19	2.15e-05	-0.685	0.622006	-0.377994
SNORD83B	0.000234	-0.685	0.622006	-0.377994
XLOC_009764	0.0228	-0.685	0.622006	-0.377994
OSCAR	1.36e-08	-0.684	0.622437	-0.377563
LOC100652913	0.000122	-0.684	0.622437	-0.377563
DKFZP547L112	3.72e-05	-0.682	0.623301	-0.376699
GAPDH	3.19e-05	-0.681	0.623733	-0.376267
XLOC_011117	0.000138	-0.681	0.623733	-0.376267
LOC100507558	0.00458	-0.681	0.623733	-0.376267
	0.0159	-0.68	0.624165	-0.375835
XLOC_011130	7.21e-06	-0.679	0.624598	-0.375402
PYY2	7.95e-06	-0.679	0.624598	-0.375402
LRRK1	2.95e-07	-0.678	0.625031	-0.374969
ATF3	0.000464	-0.678	0.625031	-0.374969
	3.15e-07	-0.677	0.625465	-0.374535
LOC100129196	9.65e-07	-0.677	0.625465	-0.374535
	0.0132	-0.677	0.625465	-0.374535
DEF8	0.00396	-0.676	0.625898	-0.374102
CUL4A	0.00773	-0.676	0.625898	-0.374102
MEX3D	4.23e-05	-0.674	0.626767	-0.373233
DUSP1	0.0254	-0.673	0.627201	-0.372799
KLRG2	3.52e-06	-0.672	0.627636	-0.372364
CXCL2	0.000103	-0.672	0.627636	-0.372364
STRA13	7.64e-11	-0.671	0.628071	-0.371929
XLOC_011468	0.00178	-0.671	0.628071	-0.371929
TNFAIP8	1.54e-06	-0.669	0.628942	-0.371058
MRPL23	0.000792	-0.668	0.629379	-0.370621
	0.0188	-0.667	0.629815	-0.370185
RHBDD3	2.81e-09	-0.666	0.630252	-0.369748
FLJ36000	2.13e-05	-0.666	0.630252	-0.369748
TOMM20L	0.00227	-0.666	0.630252	-0.369748
MAML3	1.88e-09	-0.664	0.631126	-0.368874
PHPT1	4.33e-06	-0.663	0.631564	-0.368436
CXXC5	7.83e-06	-0.663	0.631564	-0.368436
YBX1	0.000257	-0.663	0.631564	-0.368436
	8.08e-07	-0.66	0.632878	-0.367122
BICC1	0.0296	-0.659	0.633317	-0.366683
FTO	0.015	-0.657	0.634196	-0.365804
MED19	0.0366	-0.657	0.634196	-0.365804
XLOC_l2_006101	0.0283	-0.656	0.634635	-0.365365
PPAN-P2RY11	0.0257	-0.653	0.635957	-0.364043
XLOC_007858	1.45e-05	-0.652	0.636397	-0.363603
GNA12	0.000263	-0.65	0.63728	-0.36272
VPS18	0.00928	-0.65	0.63728	-0.36272
CRELD2	2.22e-07	-0.649	0.637722	-0.362278
XLOC_l2_015752	0.000535	-0.649	0.637722	-0.362278
XLOC_l2_004385	0.0331	-0.648	0.638164	-0.361836
LOC100129447	1.22e-05	-0.647	0.638607	-0.361393
	2.04e-05	-0.647	0.638607	-0.361393
MMP17	6.39e-08	-0.646	0.63905	-0.36095
	8.32e-07	-0.646	0.63905	-0.36095
CEBPB	0.000367	-0.646	0.63905	-0.36095
XLOC_009191	0.0383	-0.646	0.63905	-0.36095
XLOC_012457	9.59e-10	-0.645	0.639493	-0.360507
CDV3	6.66e-09	-0.645	0.639493	-0.360507
UBE2L3	4.7e-07	-0.645	0.639493	-0.360507
PTAFR	0.000227	-0.645	0.639493	-0.360507
XLOC_002730	0.00158	-0.645	0.639493	-0.360507
	1.78e-05	-0.644	0.639936	-0.360064
TAF6L	1.88e-05	-0.643	0.64038	-0.35962
	0.009	-0.643	0.64038	-0.35962
XLOC_005327	0.0447	-0.643	0.64038	-0.35962
PSD4	0.00206	-0.642	0.640824	-0.359176
FOSB	0.0151	-0.642	0.640824	-0.359176
MGC39584	0.0263	-0.642	0.640824	-0.359176
	7.85e-06	-0.641	0.641268	-0.358732
	0.0197	-0.641	0.641268	-0.358732
XLOC_004525	0.0371	-0.641	0.641268	-0.358732
LOC100507050	1.09e-08	-0.64	0.641713	-0.358287
SIRPB1	5.87e-08	-0.64	0.641713	-0.358287
LOC644962	7.39e-09	-0.639	0.642158	-0.357842
KCP	1.64e-06	-0.639	0.642158	-0.357842
SNAR-B2	0.000332	-0.639	0.642158	-0.357842
NKX1-2	2.45e-06	-0.638	0.642603	-0.357397
TSPAN10	6.14e-06	-0.638	0.642603	-0.357397
DPYSL4	0.000976	-0.638	0.642603	-0.357397
C14orf162	0.00128	-0.638	0.642603	-0.357397
BCR	0.0485	-0.638	0.642603	-0.357397
SNORD68	0.0014	-0.637	0.643049	-0.356951
XLOC_l2_012388	0.0281	-0.637	0.643049	-0.356951
	0.0223	-0.634	0.644387	-0.355613
LLPH	4.49e-08	-0.633	0.644834	-0.355166
XLOC_l2_007706	0.0178	-0.633	0.644834	-0.355166
XLOC_004956	0.0304	-0.633	0.644834	-0.355166
MOCOS	1.05e-06	-0.632	0.645281	-0.354719
RHBDL1	1.29e-06	-0.632	0.645281	-0.354719
LOC100507584	6.8e-06	-0.632	0.645281	-0.354719
C6orf89	9.85e-05	-0.632	0.645281	-0.354719
SNORD89	0.000797	-0.632	0.645281	-0.354719
XLOC_l2_011424	0.00858	-0.632	0.645281	-0.354719
WDR33	0.0148	-0.632	0.645281	-0.354719
IL1F10	3.18e-05	-0.631	0.645729	-0.354271
XLOC_012810	0.0247	-0.631	0.645729	-0.354271
ASPSCR1	7.32e-05	-0.63	0.646176	-0.353824
XLOC_006555	0.000443	-0.63	0.646176	-0.353824
SNAR-G2	0.00195	-0.63	0.646176	-0.353824
	0.028	-0.63	0.646176	-0.353824
TSHB	2.67e-07	-0.629	0.646624	-0.353376
PRR25	1.27e-06	-0.628	0.647073	-0.352927
IFI27L2	9.63e-06	-0.628	0.647073	-0.352927
	2.59e-05	-0.628	0.647073	-0.352927
	0.00706	-0.628	0.647073	-0.352927
AMOTL2	3.18e-05	-0.627	0.647521	-0.352479
C3AR1	0.000509	-0.627	0.647521	-0.352479
AKAP12	0.0258	-0.627	0.647521	-0.352479
XLOC_012294	0.0535	-0.627	0.647521	-0.352479
XLOC_001663	2.75e-08	-0.626	0.64797	-0.35203
	0.0245	-0.625	0.64842	-0.35158
	0.114	-0.625	0.64842	-0.35158
	0.0224	-0.624	0.648869	-0.351131
RNU2-2	2.14e-05	-0.623	0.649319	-0.350681
BRD3	0.000178	-0.623	0.649319	-0.350681
LHFPL4	1.94e-07	-0.622	0.64977	-0.35023
MCF2L	2.06e-05	-0.622	0.64977	-0.35023
ZFP36	0.00179	-0.622	0.64977	-0.35023
LOC729506	0.0299	-0.622	0.64977	-0.35023
CLK1	1.3e-08	-0.62	0.650671	-0.349329
DNAJC3	1.77e-07	-0.62	0.650671	-0.349329
LOC100130238	1.95e-07	-0.62	0.650671	-0.349329
	0.0224	-0.62	0.650671	-0.349329
USP39	6.77e-08	-0.618	0.651574	-0.348426
CALB2	2.1e-06	-0.618	0.651574	-0.348426
XLOC_000585	7.63e-08	-0.617	0.652025	-0.347975
	2.62e-05	-0.617	0.652025	-0.347975
CCDC66	0.0545	-0.617	0.652025	-0.347975
METAP2	3.74e-07	-0.616	0.652477	-0.347523
LOC731275	6e-05	-0.616	0.652477	-0.347523
HOXB7	0.00287	-0.616	0.652477	-0.347523
MCART1	3.08e-06	-0.615	0.65293	-0.34707
XLOC_l2_004844	3.42e-05	-0.615	0.65293	-0.34707
EVPL	0.00183	-0.614	0.653383	-0.346617
RBFOX3	3.56e-08	-0.613	0.653836	-0.346164
CTAG2	8.76e-06	-0.613	0.653836	-0.346164
	2.34e-05	-0.612	0.654289	-0.345711
XLOC_l2_012473	0.0101	-0.612	0.654289	-0.345711
LOC100131581	0.0304	-0.612	0.654289	-0.345711
CCDC12	2.97e-09	-0.611	0.654743	-0.345257
	0.0211	-0.611	0.654743	-0.345257
	0.0313	-0.611	0.654743	-0.345257
	0.0412	-0.611	0.654743	-0.345257
GPR182	0.0642	-0.611	0.654743	-0.345257
SRCRB4D	2.74e-07	-0.61	0.655197	-0.344803
XLOC_011134	0.0291	-0.609	0.655651	-0.344349
XLOC_l2_001945	2.67e-06	-0.608	0.656106	-0.343894
	2.32e-05	-0.608	0.656106	-0.343894
WDR74	4.36e-05	-0.608	0.656106	-0.343894
	3.91e-06	-0.607	0.656561	-0.343439
MON1B	4.12e-06	-0.607	0.656561	-0.343439
	0.0163	-0.607	0.656561	-0.343439
XLOC_l2_007034	0.0408	-0.607	0.656561	-0.343439
AUTS2	1.93e-07	-0.606	0.657016	-0.342984
	0.00601	-0.606	0.657016	-0.342984
	0.0334	-0.606	0.657016	-0.342984
TERC	5.36e-05	-0.605	0.657471	-0.342529
MIR22HG	6.67e-05	-0.605	0.657471	-0.342529
	0.0235	-0.605	0.657471	-0.342529
SPRNP1	2.23e-07	-0.604	0.657927	-0.342073
HOXA10	5.26e-06	-0.603	0.658383	-0.341617
MORN1	3.53e-05	-0.603	0.658383	-0.341617
XLOC_002730	0.00184	-0.603	0.658383	-0.341617
LOC100131094	0.017	-0.603	0.658383	-0.341617
KRTAP2-4	2.31e-05	-0.602	0.65884	-0.34116
	4.08e-05	-0.602	0.65884	-0.34116
RAP1GAP	0.0595	-0.602	0.65884	-0.34116
C6orf106	3.21e-08	-0.601	0.659297	-0.340703
LOC100652854	9.97e-06	-0.599	0.660211	-0.339789
KIRREL2	0.000259	-0.599	0.660211	-0.339789
	0.0341	-0.599	0.660211	-0.339789
TOR2A	3.17e-06	-0.598	0.660669	-0.339331
	0.0136	-0.598	0.660669	-0.339331
GPSM1	2.13e-05	-0.597	0.661127	-0.338873
AANAT	0.0205	-0.597	0.661127	-0.338873
LINC00265	2.49e-08	-0.596	0.661586	-0.338414
EIF4E2	2.83e-07	-0.596	0.661586	-0.338414
KRTAP9-1	1.63e-06	-0.596	0.661586	-0.338414
NOP58	1.32e-05	-0.595	0.662044	-0.337956
	2.45e-05	-0.595	0.662044	-0.337956
DNTTIP2	7.93e-08	-0.594	0.662504	-0.337496
HIST1H2BL	0.000283	-0.594	0.662504	-0.337496
SPINK7	5.7e-08	-0.593	0.662963	-0.337037
LOC100506929	0.0272	-0.593	0.662963	-0.337037
	0.000353	-0.592	0.663423	-0.336577
	0.000544	-0.592	0.663423	-0.336577
	0.0294	-0.592	0.663423	-0.336577
XLOC_005595	1.61e-08	-0.591	0.663883	-0.336117
NPVF	8e-08	-0.591	0.663883	-0.336117
	0.03	-0.591	0.663883	-0.336117
JDP2	6.35e-05	-0.59	0.664343	-0.335657
XRRA1	0.0283	-0.59	0.664343	-0.335657
XLOC_l2_015585	0.0548	-0.59	0.664343	-0.335657
NADKD1	2.03e-05	-0.589	0.664804	-0.335196
ENTPD1	1.94e-06	-0.588	0.665265	-0.334735
DUSP1	0.0396	-0.588	0.665265	-0.334735
FAM176A	6.07e-09	-0.587	0.665726	-0.334274
PNPLA2	2.08e-05	-0.587	0.665726	-0.334274
HIST1H2AD	2.09e-05	-0.587	0.665726	-0.334274
LOC440313	8.07e-05	-0.587	0.665726	-0.334274
TFEB	0.000107	-0.587	0.665726	-0.334274
XLOC_005541	0.0435	-0.587	0.665726	-0.334274
XLOC_l2_001332	0.000808	-0.586	0.666187	-0.333813
PDZD4	0.0207	-0.586	0.666187	-0.333813
MEF2D	2.61e-05	-0.585	0.666649	-0.333351
AKAP12	0.0418	-0.585	0.666649	-0.333351
XLOC_008504	9.03e-07	-0.584	0.667112	-0.332888
LOC400128	4.37e-05	-0.584	0.667112	-0.332888
KRT8	4.96e-05	-0.584	0.667112	-0.332888
IL9R	1.51e-06	-0.583	0.667574	-0.332426
XLOC_l2_006013	8.07e-06	-0.583	0.667574	-0.332426
SMARCA4	0.0206	-0.583	0.667574	-0.332426
	0.0272	-0.583	0.667574	-0.332426
SCARF2	5.99e-06	-0.581	0.6685	-0.3315
IL17F	0.00141	-0.581	0.6685	-0.3315
XLOC_l2_015578	0.00284	-0.581	0.6685	-0.3315
	0.0286	-0.581	0.6685	-0.3315
DPRX	0.0313	-0.581	0.6685	-0.3315
AKAP12	0.0409	-0.581	0.6685	-0.3315
	0.00193	-0.58	0.668964	-0.331036
FBXO2	0.0102	-0.58	0.668964	-0.331036
CA5BP1	0.0171	-0.58	0.668964	-0.331036
SNORA10	2.01e-06	-0.579	0.669428	-0.330572
SPSB4	3.14e-05	-0.579	0.669428	-0.330572
KIAA0368	1.06e-08	-0.578	0.669892	-0.330108
LOC100652762	1.84e-06	-0.577	0.670356	-0.329644
SLC8A1	1.47e-05	-0.577	0.670356	-0.329644
XLOC_l2_007767	2.86e-05	-0.576	0.670821	-0.329179
	0.0353	-0.576	0.670821	-0.329179
EVX1	0.000158	-0.575	0.671286	-0.328714
AKR1CL1	0.00392	-0.574	0.671752	-0.328248
XLOC_005664	0.0242	-0.574	0.671752	-0.328248
TSHB	1.21e-06	-0.573	0.672217	-0.327783
	9.85e-06	-0.573	0.672217	-0.327783
LOC100652741	2.7e-05	-0.573	0.672217	-0.327783
XLOC_014122	0.00113	-0.573	0.672217	-0.327783
GRIK3	0.0214	-0.573	0.672217	-0.327783
XLOC_008225	2.67e-07	-0.572	0.672684	-0.327316
ZNF771	4.22e-07	-0.572	0.672684	-0.327316
NRSN2	0.000106	-0.572	0.672684	-0.327316
	0.000604	-0.572	0.672684	-0.327316
ATPIF1	0.0104	-0.572	0.672684	-0.327316
OR52E8	0.0421	-0.572	0.672684	-0.327316
TSHB	2.7e-07	-0.57	0.673617	-0.326383
SNORA71A	3.31e-07	-0.57	0.673617	-0.326383
KRTAP10-12	4.98e-06	-0.57	0.673617	-0.326383
LOC100128139	0.00158	-0.57	0.673617	-0.326383
LOC100508383	0.0213	-0.57	0.673617	-0.326383
	0.0167	-0.569	0.674084	-0.325916
SNORD38A	0.0699	-0.569	0.674084	-0.325916
LOC100507656	2.37e-06	-0.568	0.674551	-0.325449
JUND	9.58e-05	-0.568	0.674551	-0.325449
LOC100652768	0.000838	-0.568	0.674551	-0.325449
MTRNR2L9	0.0013	-0.568	0.674551	-0.325449
LOC257152	9.81e-09	-0.567	0.675019	-0.324981
	0.0269	-0.567	0.675019	-0.324981
MYOC	0.0421	-0.567	0.675019	-0.324981
	0.241	-0.567	0.675019	-0.324981
CCDC78	4.43e-06	-0.566	0.675487	-0.324513
XLOC_002720	0.0185	-0.566	0.675487	-0.324513
RPA4	0.0507	-0.566	0.675487	-0.324513
LOC389043	0.0514	-0.566	0.675487	-0.324513
C21orf88	3.3e-05	-0.565	0.675955	-0.324045
HIVEP3	3.48e-05	-0.565	0.675955	-0.324045
SLC38A6	7.81e-05	-0.565	0.675955	-0.324045
RAE1	0.000173	-0.565	0.675955	-0.324045
GRM5	0.000871	-0.565	0.675955	-0.324045
CTNND1	0.0217	-0.565	0.675955	-0.324045
	0.0347	-0.565	0.675955	-0.324045
SPEN	0.0402	-0.565	0.675955	-0.324045
JDP2	6.79e-05	-0.564	0.676424	-0.323576
SMCR7L	0.000439	-0.564	0.676424	-0.323576
ZSCAN20	0.00157	-0.564	0.676424	-0.323576
FASN	0.00299	-0.564	0.676424	-0.323576
AKAP12	0.0392	-0.564	0.676424	-0.323576
	0.0555	-0.564	0.676424	-0.323576
XLOC_l2_010926	1.11e-08	-0.563	0.676893	-0.323107
	1.14e-06	-0.563	0.676893	-0.323107
	0.00085	-0.563	0.676893	-0.323107
XLOC_012622	0.0372	-0.563	0.676893	-0.323107
CSNK2B	7.98e-06	-0.562	0.677362	-0.322638
SLC6A6	5.27e-05	-0.562	0.677362	-0.322638
	0.043	-0.562	0.677362	-0.322638
XLOC_012298	0.0445	-0.562	0.677362	-0.322638
	0.0548	-0.562	0.677362	-0.322638
PIK3R5	0.0853	-0.562	0.677362	-0.322638
	3.86e-07	-0.561	0.677832	-0.322168
SPNS3	3.73e-06	-0.561	0.677832	-0.322168
MTRNR2L7	0.00195	-0.561	0.677832	-0.322168
AKAP12	0.0368	-0.561	0.677832	-0.322168
	0.0423	-0.561	0.677832	-0.322168
	0.052	-0.561	0.677832	-0.322168
XLOC_006254	0.0637	-0.561	0.677832	-0.322168
ZSCAN12P1	1.18e-07	-0.56	0.678302	-0.321698
XLOC_012885	3.24e-06	-0.56	0.678302	-0.321698
	0.0337	-0.56	0.678302	-0.321698
DNHD1	1.5e-05	-0.559	0.678772	-0.321228
SPRY1	0.000126	-0.559	0.678772	-0.321228
FRMD4A	0.00117	-0.559	0.678772	-0.321228
KRT18	0.00315	-0.559	0.678772	-0.321228
PPP1R1A	0.0697	-0.559	0.678772	-0.321228
TSHB	2.96e-07	-0.558	0.679243	-0.320757
XLOC_011515	1.48e-06	-0.558	0.679243	-0.320757
LOC440993	2.78e-06	-0.558	0.679243	-0.320757
XLOC_006260	0.000257	-0.558	0.679243	-0.320757
COBLL1	0.000915	-0.558	0.679243	-0.320757
DENND2A	0.00227	-0.558	0.679243	-0.320757
	0.037	-0.558	0.679243	-0.320757
	0.0527	-0.558	0.679243	-0.320757
	0.0746	-0.558	0.679243	-0.320757
KAT8	4.58e-07	-0.557	0.679714	-0.320286
XLOC_l2_010056	0.0264	-0.557	0.679714	-0.320286
XLOC_007020	0.0871	-0.557	0.679714	-0.320286
XLOC_000480	7.85e-06	-0.556	0.680185	-0.319815
TWIST2	5.22e-05	-0.556	0.680185	-0.319815
SNORD66	0.0166	-0.556	0.680185	-0.319815
XLOC_004091	0.0364	-0.556	0.680185	-0.319815
C1QTNF6	2.15e-06	-0.555	0.680657	-0.319343
LOC440910	3.5e-06	-0.555	0.680657	-0.319343
XLOC_011521	5.41e-06	-0.555	0.680657	-0.319343
VEGFA	0.00109	-0.555	0.680657	-0.319343
TAS1R3	0.0043	-0.555	0.680657	-0.319343
AKAP12	0.0511	-0.555	0.680657	-0.319343
NDUFB7	3.02e-10	-0.554	0.681129	-0.318871
XLOC_006830	1.59e-07	-0.554	0.681129	-0.318871
LOC652119	4.11e-06	-0.554	0.681129	-0.318871
C6orf106	0.000172	-0.554	0.681129	-0.318871
CRTC2	0.00104	-0.554	0.681129	-0.318871
XLOC_006178	9.77e-07	-0.553	0.681601	-0.318399
PMF1	1.06e-06	-0.553	0.681601	-0.318399
	0.000119	-0.553	0.681601	-0.318399
HES6	0.000122	-0.553	0.681601	-0.318399
ADAM17	0.00025	-0.553	0.681601	-0.318399
HSPA1B	0.00184	-0.552	0.682074	-0.317926
SSBP2	0.000151	-0.551	0.682547	-0.317453
LOC254099	0.000361	-0.551	0.682547	-0.317453
AKAP12	0.0437	-0.551	0.682547	-0.317453
XLOC_002486	0.0661	-0.551	0.682547	-0.317453
	3.07e-07	-0.55	0.68302	-0.31698
	0.000134	-0.55	0.68302	-0.31698
FAM178B	0.00172	-0.55	0.68302	-0.31698
C6orf138	0.0337	-0.55	0.68302	-0.31698
THOC2	0.0343	-0.55	0.68302	-0.31698
	0.0389	-0.55	0.68302	-0.31698
ZGPAT	2.46e-05	-0.549	0.683494	-0.316506
LOC100132966	4.33e-05	-0.549	0.683494	-0.316506
LOC727721	9.03e-05	-0.549	0.683494	-0.316506
STRC	0.00034	-0.549	0.683494	-0.316506
MLLT4	0.000459	-0.549	0.683494	-0.316506
	0.000487	-0.549	0.683494	-0.316506
CSDA	0.00059	-0.549	0.683494	-0.316506
	0.00809	-0.549	0.683494	-0.316506
XLOC_012408	0.0591	-0.549	0.683494	-0.316506
SEMA4B	2.7e-05	-0.548	0.683968	-0.316032
	7.77e-05	-0.548	0.683968	-0.316032
FEM1A	0.0317	-0.548	0.683968	-0.316032
XLOC_002624	3.94e-09	-0.547	0.684442	-0.315558
	4.92e-06	-0.547	0.684442	-0.315558
XLOC_l2_010061	0.0461	-0.547	0.684442	-0.315558
CHMP3	2.7e-05	-0.546	0.684916	-0.315084
XLOC_012031	0.00738	-0.546	0.684916	-0.315084
ZNFX1	2.31e-09	-0.545	0.685391	-0.314609
KCNC3	3.46e-05	-0.545	0.685391	-0.314609
	8.6e-05	-0.545	0.685391	-0.314609
ODF3B	0.000103	-0.545	0.685391	-0.314609
SETBP1	0.00013	-0.545	0.685391	-0.314609
	0.000359	-0.545	0.685391	-0.314609
AKAP12	0.0581	-0.545	0.685391	-0.314609
FAM100B	8.23e-05	-0.544	0.685867	-0.314133
CDKN2A	0.000376	-0.544	0.685867	-0.314133
XLOC_007775	0.0354	-0.544	0.685867	-0.314133
FSD1	0.037	-0.544	0.685867	-0.314133
TBC1D3	0.0156	-0.543	0.686342	-0.313658
SLC10A1	0.0425	-0.543	0.686342	-0.313658
TEF	0.0489	-0.543	0.686342	-0.313658
LOC100132207	1.94e-08	-0.542	0.686818	-0.313182
C9orf53	5.86e-07	-0.542	0.686818	-0.313182
GPC1	4.96e-05	-0.542	0.686818	-0.313182
BSN-AS2	0.000898	-0.542	0.686818	-0.313182
ATXN3L	0.0467	-0.542	0.686818	-0.313182
XLOC_l2_004594	2.86e-12	-0.541	0.687294	-0.312706
TUG1	7.99e-06	-0.541	0.687294	-0.312706
	3.75e-05	-0.541	0.687294	-0.312706
UGT3A1	0.000271	-0.541	0.687294	-0.312706
WASH1	0.0273	-0.541	0.687294	-0.312706
CRTC2	0.000322	-0.54	0.687771	-0.312229
GPER	0.000895	-0.54	0.687771	-0.312229
PYGL	0.00126	-0.54	0.687771	-0.312229
	0.0409	-0.54	0.687771	-0.312229
ACTG2	0.051	-0.54	0.687771	-0.312229
	0.0524	-0.54	0.687771	-0.312229
C4orf51	0.0615	-0.54	0.687771	-0.312229
JDP2	0.000887	-0.539	0.688248	-0.311752
	0.0547	-0.539	0.688248	-0.311752
GIGYF2	0.0633	-0.539	0.688248	-0.311752
LHCGR	4.38e-05	-0.538	0.688725	-0.311275
C10orf58	0.000107	-0.538	0.688725	-0.311275
SMG5	0.00129	-0.538	0.688725	-0.311275
XLOC_012701	0.00203	-0.538	0.688725	-0.311275
HIST1H4E	0.00281	-0.538	0.688725	-0.311275
LOC100129060	0.0315	-0.538	0.688725	-0.311275
XLOC_012313	4.79e-09	-0.537	0.689203	-0.310797
LOC284581	8.92e-06	-0.537	0.689203	-0.310797
FLJ22184	0.0012	-0.537	0.689203	-0.310797
XLOC_001999	0.00182	-0.537	0.689203	-0.310797
SERPING1	0.00241	-0.537	0.689203	-0.310797
XLOC_000495	0.0412	-0.537	0.689203	-0.310797
LOC644277	1.77e-07	-0.536	0.68968	-0.31032
IK	5.68e-07	-0.536	0.68968	-0.31032
DLEU2L	0.00131	-0.536	0.68968	-0.31032
ZNF497	0.0082	-0.536	0.68968	-0.31032
STARD13	0.0288	-0.536	0.68968	-0.31032
XLOC_000083	0.0424	-0.536	0.68968	-0.31032
CYBRD1	9.44e-05	-0.535	0.690159	-0.309841
HRH2	0.000109	-0.535	0.690159	-0.309841
	0.0007	-0.535	0.690159	-0.309841
	0.000999	-0.535	0.690159	-0.309841
XLOC_010271	0.0459	-0.535	0.690159	-0.309841
EGFR	0.0603	-0.535	0.690159	-0.309841
	0.067	-0.535	0.690159	-0.309841
BHLHE23	1.27e-07	-0.534	0.690637	-0.309363
XLOC_l2_007569	4.7e-06	-0.534	0.690637	-0.309363
KRTAP10-5	0.000333	-0.534	0.690637	-0.309363
NADK	0.00923	-0.534	0.690637	-0.309363
	0.0596	-0.534	0.690637	-0.309363
RGS11	1.5e-05	-0.533	0.691116	-0.308884
	1.62e-05	-0.533	0.691116	-0.308884
XLOC_001728	1.91e-05	-0.533	0.691116	-0.308884
	8.84e-05	-0.533	0.691116	-0.308884
LOC100131283	0.000108	-0.533	0.691116	-0.308884
PKD1	0.000344	-0.533	0.691116	-0.308884
	0.000291	-0.532	0.691595	-0.308405
	0.00949	-0.532	0.691595	-0.308405
	9.71e-09	-0.531	0.692075	-0.307925
GNL3L	1.65e-07	-0.531	0.692075	-0.307925
LRP3	0.000161	-0.531	0.692075	-0.307925
RHOT2	0.000276	-0.531	0.692075	-0.307925
SBDS	0.00457	-0.531	0.692075	-0.307925
USMG5	0.00843	-0.531	0.692075	-0.307925
NUDCD3	0.0341	-0.531	0.692075	-0.307925
	0.0471	-0.531	0.692075	-0.307925
OSTBETA	0.0883	-0.531	0.692075	-0.307925
CNOT3	1.52e-06	-0.53	0.692555	-0.307445
	7.59e-06	-0.53	0.692555	-0.307445
XLOC_l2_011043	1.55e-05	-0.53	0.692555	-0.307445
PDE4DIP	2.78e-05	-0.53	0.692555	-0.307445
ZNF329	5.48e-05	-0.53	0.692555	-0.307445
CA14	9.99e-05	-0.53	0.692555	-0.307445
XLOC_012622	0.0524	-0.53	0.692555	-0.307445
HIST2H3D	7.21e-05	-0.529	0.693035	-0.306965
ITGB1	8.96e-05	-0.529	0.693035	-0.306965
HP1BP3	0.000129	-0.529	0.693035	-0.306965
PTPRC	0.0254	-0.529	0.693035	-0.306965
	0.037	-0.529	0.693035	-0.306965
	0.0426	-0.529	0.693035	-0.306965
XLOC_009911	0.0518	-0.529	0.693035	-0.306965
STX10	5.12e-06	-0.528	0.693515	-0.306485
GAPDH	0.0002	-0.528	0.693515	-0.306485
DCLRE1B	0.072	-0.528	0.693515	-0.306485
PPP1R13B	4.72e-07	-0.527	0.693996	-0.306004
FIBCD1	1.2e-05	-0.527	0.693996	-0.306004
LOC654342	0.000209	-0.527	0.693996	-0.306004
VPREB3	1.01e-05	-0.526	0.694478	-0.305522
BLVRA	0.00137	-0.526	0.694478	-0.305522
LPXN	0.0311	-0.526	0.694478	-0.305522
	0.0328	-0.526	0.694478	-0.305522
XLOC_011117	0.0553	-0.526	0.694478	-0.305522
RALYL	0.0295	-0.525	0.694959	-0.305041
	0.0596	-0.525	0.694959	-0.305041
RNF216	1.75e-05	-0.524	0.695441	-0.304559
LOC100129722	2.38e-05	-0.524	0.695441	-0.304559
DKFZP564C152	6.97e-05	-0.524	0.695441	-0.304559
LOC100509196	0.00102	-0.524	0.695441	-0.304559
DEFB1	0.0117	-0.524	0.695441	-0.304559
FAM160A1	0.0278	-0.524	0.695441	-0.304559
	4.43e-07	-0.523	0.695923	-0.304077
PCBP1	0.000168	-0.523	0.695923	-0.304077
SRSF3	0.00466	-0.523	0.695923	-0.304077
XLOC_009514	0.069	-0.523	0.695923	-0.304077
DOLK	1.2e-05	-0.522	0.696406	-0.303594
FAM21C	0.000295	-0.522	0.696406	-0.303594
XLOC_002217	6.37e-09	-0.521	0.696889	-0.303111
LOC283888	1.32e-07	-0.521	0.696889	-0.303111
C4orf48	3.66e-05	-0.521	0.696889	-0.303111
FBXO5	0.000117	-0.521	0.696889	-0.303111
LCE1A	0.000339	-0.521	0.696889	-0.303111
AAK1	0.000713	-0.521	0.696889	-0.303111
SNORD97	0.00148	-0.521	0.696889	-0.303111
	0.0421	-0.521	0.696889	-0.303111
NDP	0.0606	-0.521	0.696889	-0.303111
DUSP15	6.7e-08	-0.52	0.697372	-0.302628
C11orf24	1.02e-06	-0.52	0.697372	-0.302628
BCLAF1	2.02e-05	-0.52	0.697372	-0.302628
LAMA4	0.00012	-0.52	0.697372	-0.302628
LINC00281	0.0438	-0.52	0.697372	-0.302628
LOC100130238	5.55e-06	-0.519	0.697855	-0.302145
LOC100129406	5.56e-06	-0.519	0.697855	-0.302145
CDH22	9.22e-06	-0.519	0.697855	-0.302145
COX6B2	6.89e-05	-0.519	0.697855	-0.302145
CTU2	0.000196	-0.519	0.697855	-0.302145
SLC22A31	0.000214	-0.519	0.697855	-0.302145
TXNDC2	0.0016	-0.519	0.697855	-0.302145
XLOC_004384	0.119	-0.519	0.697855	-0.302145
HIST3H2BB	6.46e-08	-0.518	0.698339	-0.301661
HSD17B14	5.8e-06	-0.518	0.698339	-0.301661
GSTM5	8.48e-06	-0.518	0.698339	-0.301661
FDX1L	3.02e-05	-0.518	0.698339	-0.301661
ATF3	5.27e-05	-0.518	0.698339	-0.301661
MAGEA6	0.000219	-0.518	0.698339	-0.301661
KRT73	1.41e-07	-0.517	0.698823	-0.301177
C9orf71	1.03e-06	-0.517	0.698823	-0.301177
OR1S1	3.37e-06	-0.517	0.698823	-0.301177
	4.36e-05	-0.517	0.698823	-0.301177
RASGRP4	0.000683	-0.517	0.698823	-0.301177
XLOC_006009	0.0364	-0.517	0.698823	-0.301177
OR52I2	0.0402	-0.517	0.698823	-0.301177
XLOC_010207	0.0475	-0.517	0.698823	-0.301177
PPP4C	7.19e-06	-0.516	0.699308	-0.300692
RTKN	0.0308	-0.516	0.699308	-0.300692
	0.0547	-0.516	0.699308	-0.300692
	2.15e-06	-0.515	0.699793	-0.300207
KLK3	3.17e-05	-0.515	0.699793	-0.300207
XLOC_010305	0.000149	-0.515	0.699793	-0.300207
CEBPB	0.000259	-0.515	0.699793	-0.300207
	0.000457	-0.515	0.699793	-0.300207
RASGRP2	0.00165	-0.515	0.699793	-0.300207
SNORA37	0.0026	-0.515	0.699793	-0.300207
	0.00282	-0.515	0.699793	-0.300207
LOC731275	0.00326	-0.515	0.699793	-0.300207
XLOC_008013	0.0253	-0.515	0.699793	-0.300207
	0.0292	-0.515	0.699793	-0.300207
	0.0417	-0.515	0.699793	-0.300207
ASRGL1	5.31e-06	-0.514	0.700278	-0.299722
LOC100132356	1.09e-05	-0.514	0.700278	-0.299722
	2.66e-05	-0.514	0.700278	-0.299722
ZNF541	0.00122	-0.514	0.700278	-0.299722
NNAT	0.00179	-0.514	0.700278	-0.299722
CCDC166	1.79e-06	-0.513	0.700764	-0.299236
APOL1	1.81e-05	-0.513	0.700764	-0.299236
XLOC_009628	0.00578	-0.513	0.700764	-0.299236
ZNF157	0.0257	-0.513	0.700764	-0.299236
XLOC_004187	0.0775	-0.513	0.700764	-0.299236
FAM195A	8.69e-06	-0.512	0.70125	-0.29875
RPL23AP7	8.22e-05	-0.512	0.70125	-0.29875
CD3E	0.0388	-0.512	0.70125	-0.29875
USP33	0.000828	-0.511	0.701736	-0.298264
RHOB	0.00729	-0.511	0.701736	-0.298264
	0.0445	-0.511	0.701736	-0.298264
YJEFN3	1.35e-05	-0.51	0.702222	-0.297778
MOG	1.5e-05	-0.51	0.702222	-0.297778
SNORA71A	0.000152	-0.51	0.702222	-0.297778
KCNK15	0.000234	-0.51	0.702222	-0.297778
XLOC_007096	0.000302	-0.51	0.702222	-0.297778
NPSR1	0.00084	-0.51	0.702222	-0.297778
AMPD3	0.0106	-0.51	0.702222	-0.297778
	0.0368	-0.51	0.702222	-0.297778
TUBG1	0.224	-0.51	0.702222	-0.297778
LPO	1.26e-06	-0.509	0.702709	-0.297291
	0.000179	-0.509	0.702709	-0.297291
LINC00315	0.00046	-0.509	0.702709	-0.297291
DUX4L9	0.000468	-0.509	0.702709	-0.297291
	0.00329	-0.509	0.702709	-0.297291
AIDA	0.00544	-0.509	0.702709	-0.297291
	0.0515	-0.509	0.702709	-0.297291
HIST1H2AH	5.08e-05	-0.508	0.703197	-0.296803
XLOC_013864	6.94e-05	-0.508	0.703197	-0.296803
CLNS1A	0.0001	-0.508	0.703197	-0.296803
	0.000121	-0.508	0.703197	-0.296803
RPL32	0.00194	-0.508	0.703197	-0.296803
XLOC_001428	0.0476	-0.508	0.703197	-0.296803
JAKMIP2	0.048	-0.508	0.703197	-0.296803
TBX15	0.312	-0.508	0.703197	-0.296803
LOC100130157	6.1e-08	-0.507	0.703684	-0.296316
PNPO	2.05e-07	-0.507	0.703684	-0.296316
WDR55	1.03e-06	-0.507	0.703684	-0.296316
C16orf13	1.59e-05	-0.507	0.703684	-0.296316
NFIB	1.73e-05	-0.507	0.703684	-0.296316
SRC	4.95e-05	-0.507	0.703684	-0.296316
GAPDH	5.03e-05	-0.507	0.703684	-0.296316
ANKRD35	0.00033	-0.507	0.703684	-0.296316
	0.000629	-0.507	0.703684	-0.296316
XLOC_l2_001496	0.00311	-0.507	0.703684	-0.296316
STXBP5L	0.0776	-0.507	0.703684	-0.296316
	5.98e-10	-0.506	0.704172	-0.295828
INTS1	7.94e-06	-0.506	0.704172	-0.295828
CCDC130	9.36e-06	-0.506	0.704172	-0.295828
	0.0667	-0.506	0.704172	-0.295828
XLOC_l2_004594	0.0856	-0.506	0.704172	-0.295828
B3GALT6	8.6e-09	-0.505	0.70466	-0.29534
SRC	2.3e-08	-0.505	0.70466	-0.29534
	0.000265	-0.505	0.70466	-0.29534
XLOC_000236	0.0447	-0.505	0.70466	-0.29534
	0.0716	-0.505	0.70466	-0.29534
	1.13e-05	-0.504	0.705149	-0.294851
DSEL	1.42e-05	-0.504	0.705149	-0.294851
XLOC_002802	5.25e-05	-0.504	0.705149	-0.294851
C7orf13	0.000524	-0.504	0.705149	-0.294851
MSI2	0.000589	-0.504	0.705149	-0.294851
C13orf30	0.0418	-0.504	0.705149	-0.294851
ZCCHC13	0.0542	-0.504	0.705149	-0.294851
	0.06	-0.504	0.705149	-0.294851
RTN3	8.38e-05	-0.503	0.705638	-0.294362
XLOC_005617	0.000188	-0.503	0.705638	-0.294362
KRTCAP2	0.000279	-0.503	0.705638	-0.294362
LINC00494	0.00039	-0.503	0.705638	-0.294362
HSP90AA1	0.00108	-0.503	0.705638	-0.294362
	1.13e-06	-0.502	0.706127	-0.293873
PML	4.73e-05	-0.502	0.706127	-0.293873
MAP1S	0.000201	-0.502	0.706127	-0.293873
INADL	0.000402	-0.502	0.706127	-0.293873
TSHB	0.000515	-0.502	0.706127	-0.293873
SMARCAD1	0.0295	-0.502	0.706127	-0.293873
AKAP12	0.0588	-0.502	0.706127	-0.293873
	0.0608	-0.502	0.706127	-0.293873
MIAT	2.49e-10	-0.501	0.706617	-0.293383
	3.44e-06	-0.501	0.706617	-0.293383
RHOC	6.38e-06	-0.501	0.706617	-0.293383
	0.000132	-0.501	0.706617	-0.293383
psiTPTE22	0.000246	-0.501	0.706617	-0.293383
LOC100128338	0.000411	-0.501	0.706617	-0.293383
KLF1	0.000491	-0.501	0.706617	-0.293383
C8orf67	0.000675	-0.501	0.706617	-0.293383
	0.0406	-0.501	0.706617	-0.293383
	3.65e-06	-0.5	0.707107	-0.292893
LOC100129936	0.000207	-0.5	0.707107	-0.292893
	0.000293	-0.5	0.707107	-0.292893
MOS	0.00229	-0.5	0.707107	-0.292893
XLOC_001856	0.0119	-0.5	0.707107	-0.292893
RNF150	0.0462	-0.5	0.707107	-0.292893
XLOC_009249	0.0782	-0.5	0.707107	-0.292893
	4.78e-10	-0.499	0.707597	-0.292403
TBC1D7	5.86e-06	-0.499	0.707597	-0.292403
ANKRD11	0.000175	-0.499	0.707597	-0.292403
RBM6	0.003	-0.499	0.707597	-0.292403
SNORA75	0.0727	-0.499	0.707597	-0.292403
INGX	0.104	-0.499	0.707597	-0.292403
	0.000124	-0.498	0.708088	-0.291912
OR51G1	0.000558	-0.498	0.708088	-0.291912
ANO7	0.000698	-0.498	0.708088	-0.291912
	0.0022	-0.498	0.708088	-0.291912
	0.0149	-0.498	0.708088	-0.291912
	0.0437	-0.498	0.708088	-0.291912
	0.0509	-0.498	0.708088	-0.291912
KCNIP1	0.103	-0.498	0.708088	-0.291912
XLOC_008429	1.46e-05	-0.497	0.708579	-0.291421
WDFY3-AS2	0.000789	-0.497	0.708579	-0.291421
ID4	0.00151	-0.497	0.708579	-0.291421
NOX4	0.00361	-0.497	0.708579	-0.291421
MXD1	0.038	-0.497	0.708579	-0.291421
CLYBL	0.0616	-0.497	0.708579	-0.291421
MS4A8B	0.09	-0.497	0.708579	-0.291421
LTA4H	3.7e-05	-0.496	0.70907	-0.29093
CEBPB	0.000125	-0.496	0.70907	-0.29093
SRSF5	0.000168	-0.496	0.70907	-0.29093
XLOC_l2_001960	0.00216	-0.496	0.70907	-0.29093
	0.0602	-0.496	0.70907	-0.29093
XLOC_000236	0.0627	-0.496	0.70907	-0.29093
LOC100129858	0.0806	-0.496	0.70907	-0.29093
	2.16e-06	-0.495	0.709562	-0.290438
XLOC_001406	1.9e-05	-0.495	0.709562	-0.290438
CSDA	3.01e-05	-0.495	0.709562	-0.290438
MRPL32	0.000115	-0.495	0.709562	-0.290438
	0.000957	-0.495	0.709562	-0.290438
HSPE1	0.000988	-0.495	0.709562	-0.290438
XLOC_010829	0.0622	-0.495	0.709562	-0.290438
LOC100507003	4.76e-10	-0.494	0.710054	-0.289946
Q41718	2.37e-06	-0.494	0.710054	-0.289946
POTEE	3.64e-06	-0.494	0.710054	-0.289946
CRABP1	9.38e-06	-0.494	0.710054	-0.289946
SNORA80B	0.00211	-0.494	0.710054	-0.289946
XLOC_012833	0.0767	-0.494	0.710054	-0.289946
EGR1	0.0972	-0.494	0.710054	-0.289946
C11orf83	4.35e-05	-0.493	0.710546	-0.289454
LOC646513	0.000146	-0.493	0.710546	-0.289454
XLOC_001906	0.00032	-0.493	0.710546	-0.289454
ACAD10	0.000337	-0.493	0.710546	-0.289454
SNORA16B	0.00138	-0.493	0.710546	-0.289454
FAM89A	0.00169	-0.493	0.710546	-0.289454
SMARCAD1	0.0348	-0.493	0.710546	-0.289454
DUSP1	0.0685	-0.493	0.710546	-0.289454
DUSP1	0.102	-0.493	0.710546	-0.289454
DUSP1	0.126	-0.493	0.710546	-0.289454
CELA3A	2.76e-10	-0.492	0.711039	-0.288961
	0.00488	-0.492	0.711039	-0.288961
FREM1	0.00772	-0.492	0.711039	-0.288961
DES	0.00823	-0.492	0.711039	-0.288961
COG8	0.0591	-0.492	0.711039	-0.288961
XLOC_005423	6.78e-06	-0.491	0.711532	-0.288468
H19	9.05e-05	-0.491	0.711532	-0.288468
AKAP12	0.000129	-0.491	0.711532	-0.288468
KLK2	0.000462	-0.491	0.711532	-0.288468
	0.00326	-0.491	0.711532	-0.288468
XLOC_001966	0.0518	-0.491	0.711532	-0.288468
XLOC_013049	0.0764	-0.491	0.711532	-0.288468
CD44	1.57e-06	-0.49	0.712025	-0.287975
LOC257358	0.0302	-0.49	0.712025	-0.287975
C6orf126	2.11e-06	-0.489	0.712519	-0.287481
CRYGA	2.68e-06	-0.489	0.712519	-0.287481
XLOC_003284	4.18e-06	-0.489	0.712519	-0.287481
KU-MEL-3	2.87e-05	-0.489	0.712519	-0.287481
C15orf63	4.73e-05	-0.489	0.712519	-0.287481
NOC4L	6.21e-05	-0.489	0.712519	-0.287481
SAMD4A	0.000192	-0.489	0.712519	-0.287481
SNORA54	0.0129	-0.489	0.712519	-0.287481
	0.0422	-0.489	0.712519	-0.287481
	0.056	-0.489	0.712519	-0.287481
XLOC_l2_001549	0.0624	-0.489	0.712519	-0.287481
MT1E	0.0664	-0.489	0.712519	-0.287481
	3.13e-05	-0.488	0.713013	-0.286987
KRT4	0.00104	-0.488	0.713013	-0.286987
MAGEA6	0.00199	-0.488	0.713013	-0.286987
RPPH1	0.0146	-0.488	0.713013	-0.286987
DPY19L2	0.221	-0.488	0.713013	-0.286987
ZMYND8	7.4e-07	-0.487	0.713507	-0.286493
LRRC26	3.43e-06	-0.487	0.713507	-0.286493
SUPT4H1	0.000317	-0.487	0.713507	-0.286493
NFIA	0.000613	-0.487	0.713507	-0.286493
CEBPB	0.000836	-0.487	0.713507	-0.286493
HERC6	0.0331	-0.487	0.713507	-0.286493
ITGBL1	0.0356	-0.487	0.713507	-0.286493
P39188	5.64e-06	-0.486	0.714002	-0.285998
ZEB2	6.6e-05	-0.486	0.714002	-0.285998
CYTH1	0.000151	-0.486	0.714002	-0.285998
IQSEC2	0.000207	-0.486	0.714002	-0.285998
XLOC_002675	0.000232	-0.486	0.714002	-0.285998
	0.000339	-0.486	0.714002	-0.285998
C1orf229	0.00035	-0.486	0.714002	-0.285998
XLOC_007451	0.0613	-0.486	0.714002	-0.285998
	0.078	-0.486	0.714002	-0.285998
TUBB4A	0.0948	-0.486	0.714002	-0.285998
EPN2	2.32e-05	-0.485	0.714497	-0.285503
	2.82e-05	-0.485	0.714497	-0.285503
XLOC_003714	0.000125	-0.485	0.714497	-0.285503
CDH3	0.000392	-0.485	0.714497	-0.285503
XLOC_009524	0.00709	-0.485	0.714497	-0.285503
BTC	0.0297	-0.485	0.714497	-0.285503
	0.0666	-0.485	0.714497	-0.285503
XLOC_l2_010751	0.07	-0.485	0.714497	-0.285503
XLOC_005917	0.0795	-0.485	0.714497	-0.285503
DCDC2	0.0868	-0.485	0.714497	-0.285503
CD5L	1.45e-05	-0.484	0.714992	-0.285008
LINC00355	2.01e-05	-0.484	0.714992	-0.285008
LOC100128843	0.000128	-0.484	0.714992	-0.285008
SP8	0.000324	-0.484	0.714992	-0.285008
KCNK15	0.000516	-0.484	0.714992	-0.285008
CASKIN2	0.0471	-0.484	0.714992	-0.285008
BTN3A1	0.0707	-0.484	0.714992	-0.285008
XLOC_003149	5.79e-07	-0.483	0.715488	-0.284512
SHMT1	0.000601	-0.483	0.715488	-0.284512
PDIA3	0.0016	-0.483	0.715488	-0.284512
SOX3	0.00243	-0.483	0.715488	-0.284512
EIF4A1	0.00262	-0.483	0.715488	-0.284512
XLOC_l2_005553	0.0148	-0.483	0.715488	-0.284512
TSHB	1.54e-08	-0.482	0.715984	-0.284016
RNF126	2.58e-06	-0.482	0.715984	-0.284016
XLOC_010435	1.06e-05	-0.482	0.715984	-0.284016
	1.13e-05	-0.482	0.715984	-0.284016
SNORA71D	3.25e-05	-0.482	0.715984	-0.284016
LOC100130741	4.73e-05	-0.482	0.715984	-0.284016
XLOC_008358	6.26e-05	-0.482	0.715984	-0.284016
XLOC_006485	0.000969	-0.482	0.715984	-0.284016
SIX1	0.022	-0.482	0.715984	-0.284016
	0.0683	-0.482	0.715984	-0.284016
PDDC1	0.0879	-0.482	0.715984	-0.284016
UTS2R	1.13e-06	-0.481	0.716481	-0.283519
LYPLA2	0.000253	-0.481	0.716481	-0.283519
LOC399744	0.000836	-0.481	0.716481	-0.283519
POT1	0.00144	-0.481	0.716481	-0.283519
THBS4	0.00276	-0.481	0.716481	-0.283519
RPS14	0.00377	-0.481	0.716481	-0.283519
LOC387895	0.0915	-0.481	0.716481	-0.283519
ACTN1	1.79e-06	-0.48	0.716978	-0.283022
SCRIB	5.93e-06	-0.48	0.716978	-0.283022
KCNQ3	2.82e-05	-0.48	0.716978	-0.283022
XLOC_013559	0.000168	-0.48	0.716978	-0.283022
CHAC1	0.00044	-0.48	0.716978	-0.283022
TPTE2	0.0022	-0.48	0.716978	-0.283022
INSL3	0.00712	-0.48	0.716978	-0.283022
XLOC_006689	0.013	-0.48	0.716978	-0.283022
NUP205	0.026	-0.48	0.716978	-0.283022
XLOC_l2_015529	0.0828	-0.48	0.716978	-0.283022
	0.0885	-0.48	0.716978	-0.283022
DUSP1	0.113	-0.48	0.716978	-0.283022
PLEKHG5	5.02e-07	-0.479	0.717475	-0.282525
NCOA4	0.00039	-0.479	0.717475	-0.282525
CD99	0.000576	-0.479	0.717475	-0.282525
CRTC2	0.000674	-0.479	0.717475	-0.282525
HMGN3	0.000756	-0.479	0.717475	-0.282525
LOC399744	0.0014	-0.479	0.717475	-0.282525
	0.00224	-0.479	0.717475	-0.282525
KRTAP4-7	0.00947	-0.479	0.717475	-0.282525
XLOC_011136	0.0513	-0.479	0.717475	-0.282525
	0.115	-0.479	0.717475	-0.282525
GEMIN5	1.55e-06	-0.478	0.717972	-0.282028
C20orf201	3.86e-06	-0.478	0.717972	-0.282028
ABCC10	5.59e-06	-0.478	0.717972	-0.282028
EIF6	1.33e-05	-0.478	0.717972	-0.282028
C19orf66	1.82e-05	-0.478	0.717972	-0.282028
ETV3	4.42e-05	-0.478	0.717972	-0.282028
SNORA57	0.00013	-0.478	0.717972	-0.282028
POTEM	0.000395	-0.478	0.717972	-0.282028
GLRX	0.000563	-0.478	0.717972	-0.282028
ITGB1	0.00213	-0.478	0.717972	-0.282028
XLOC_005110	0.00288	-0.478	0.717972	-0.282028
LIMS3L	0.0521	-0.478	0.717972	-0.282028
USP48	4.32e-07	-0.477	0.71847	-0.28153
RNF113A	3.42e-05	-0.477	0.71847	-0.28153
PNMA1	4.76e-05	-0.477	0.71847	-0.28153
FAM107B	0.00149	-0.477	0.71847	-0.28153
PRKAG3	0.00196	-0.477	0.71847	-0.28153
SSB	0.00559	-0.477	0.71847	-0.28153
XLOC_001699	0.0526	-0.477	0.71847	-0.28153
XLOC_010257	0.081	-0.477	0.71847	-0.28153
SNORA5A	3.11e-05	-0.476	0.718968	-0.281032
FAM109B	3.75e-05	-0.476	0.718968	-0.281032
TSHB	0.000172	-0.476	0.718968	-0.281032
PIK3C2B	0.000478	-0.476	0.718968	-0.281032
	0.000771	-0.476	0.718968	-0.281032
SULT1A2	0.0027	-0.476	0.718968	-0.281032
FLJ45445	0.00273	-0.476	0.718968	-0.281032
XLOC_005283	0.11	-0.476	0.718968	-0.281032
FLJ30064	1.63e-08	-0.475	0.719467	-0.280533
ESRP2	1.88e-08	-0.475	0.719467	-0.280533
ZNF385D	1.01e-06	-0.475	0.719467	-0.280533
LINC00487	3.12e-06	-0.475	0.719467	-0.280533
ZFP64	3.43e-06	-0.475	0.719467	-0.280533
	7.63e-06	-0.475	0.719467	-0.280533
	1.95e-05	-0.475	0.719467	-0.280533
XLOC_l2_004315	2.7e-05	-0.475	0.719467	-0.280533
SNF8	0.000136	-0.475	0.719467	-0.280533
CTIF	0.00019	-0.475	0.719467	-0.280533
DCAKD	0.000551	-0.475	0.719467	-0.280533
CES1	0.00355	-0.475	0.719467	-0.280533
	0.0725	-0.475	0.719467	-0.280533
	0.0819	-0.475	0.719467	-0.280533
NUDT8	5.27e-05	-0.474	0.719966	-0.280034
CCDC130	5.35e-05	-0.474	0.719966	-0.280034
SNX29	6.64e-05	-0.474	0.719966	-0.280034
NPLOC4	7.57e-05	-0.474	0.719966	-0.280034
RNF223	8.97e-05	-0.474	0.719966	-0.280034
TPM4	0.000138	-0.474	0.719966	-0.280034
XLOC_l2_000735	0.000836	-0.474	0.719966	-0.280034
HSP90AA1	0.000949	-0.474	0.719966	-0.280034
	0.000961	-0.474	0.719966	-0.280034
KCNK15	0.00114	-0.474	0.719966	-0.280034
	0.00115	-0.474	0.719966	-0.280034
PPARG	0.00298	-0.474	0.719966	-0.280034
XLOC_011544	0.0312	-0.474	0.719966	-0.280034
XLOC_001892	0.0823	-0.474	0.719966	-0.280034
PTAR1	7.99e-07	-0.473	0.720465	-0.279535
XLOC_l2_012107	6.1e-05	-0.473	0.720465	-0.279535
AURKAIP1	6.4e-05	-0.473	0.720465	-0.279535
XLOC_l2_015561	6.53e-05	-0.473	0.720465	-0.279535
KIAA2013	7.54e-05	-0.473	0.720465	-0.279535
	9.39e-05	-0.473	0.720465	-0.279535
PTK2B	9.58e-05	-0.473	0.720465	-0.279535
	0.000479	-0.473	0.720465	-0.279535
XLOC_l2_007096	0.000934	-0.473	0.720465	-0.279535
HSP90AA1	0.00163	-0.473	0.720465	-0.279535
CRTC2	0.00269	-0.473	0.720465	-0.279535
XLOC_006069	0.00891	-0.473	0.720465	-0.279535
XLOC_003849	0.0154	-0.473	0.720465	-0.279535
XLOC_005209	0.109	-0.473	0.720465	-0.279535
CCDC107	9.75e-06	-0.472	0.720964	-0.279036
CCDC94	3.33e-05	-0.472	0.720964	-0.279036
XLOC_013946	0.000179	-0.472	0.720964	-0.279036
LOC100130453	0.00111	-0.472	0.720964	-0.279036
XLOC_000754	0.00124	-0.472	0.720964	-0.279036
	0.00876	-0.472	0.720964	-0.279036
SMARCAD1	0.0406	-0.472	0.720964	-0.279036
XLOC_l2_015206	0.0453	-0.472	0.720964	-0.279036
ZDHHC4	5.27e-08	-0.471	0.721464	-0.278536
PELP1	0.000251	-0.471	0.721464	-0.278536
LINC00260	0.00243	-0.471	0.721464	-0.278536
NPTN	0.00744	-0.471	0.721464	-0.278536
SMARCAD1	0.0367	-0.471	0.721464	-0.278536
	0.0777	-0.471	0.721464	-0.278536
MRPS31	1.48e-07	-0.47	0.721965	-0.278035
LOC100505474	5.27e-06	-0.47	0.721965	-0.278035
SULT1A2	4.5e-05	-0.47	0.721965	-0.278035
XLOC_005574	0.000403	-0.47	0.721965	-0.278035
	0.000419	-0.47	0.721965	-0.278035
XLOC_012880	0.00078	-0.47	0.721965	-0.278035
PGRMC2	0.00255	-0.47	0.721965	-0.278035
LINC00176	0.00316	-0.47	0.721965	-0.278035
LOC100507948	0.00415	-0.47	0.721965	-0.278035
RAPH1	0.116	-0.47	0.721965	-0.278035
LOC729173	1.72e-06	-0.469	0.722465	-0.277535
FAM116B	1.56e-05	-0.469	0.722465	-0.277535
XLOC_006701	6.15e-05	-0.469	0.722465	-0.277535
OR10G4	0.000217	-0.469	0.722465	-0.277535
NOL8	0.0003	-0.469	0.722465	-0.277535
CCNL1	0.00392	-0.469	0.722465	-0.277535
RIMS3	0.0588	-0.469	0.722465	-0.277535
MRPL32	8.53e-06	-0.468	0.722966	-0.277034
SERPING1	1.09e-05	-0.468	0.722966	-0.277034
C15orf63	1.88e-05	-0.468	0.722966	-0.277034
CERCAM	9.83e-05	-0.468	0.722966	-0.277034
WDR90	0.000641	-0.468	0.722966	-0.277034
TNFSF8	0.000715	-0.468	0.722966	-0.277034
	0.00108	-0.468	0.722966	-0.277034
HSP90AA1	0.00545	-0.468	0.722966	-0.277034
RAD54B	0.00666	-0.468	0.722966	-0.277034
CYR61	0.0241	-0.468	0.722966	-0.277034
XLOC_002615	0.0674	-0.468	0.722966	-0.277034
FN3K	1.66e-07	-0.467	0.723467	-0.276533
XLOC_l2_007834	2.74e-07	-0.467	0.723467	-0.276533
XLOC_012335	2.32e-06	-0.467	0.723467	-0.276533
C7orf43	1.45e-05	-0.467	0.723467	-0.276533
SLC17A7	0.000156	-0.467	0.723467	-0.276533
MRPL55	0.00021	-0.467	0.723467	-0.276533
	0.00102	-0.467	0.723467	-0.276533
MMP9	0.0499	-0.467	0.723467	-0.276533
POLR2L	3.93e-06	-0.466	0.723969	-0.276031
LOC100289178	8.33e-06	-0.466	0.723969	-0.276031
F8A1	1.5e-05	-0.466	0.723969	-0.276031
	0.00515	-0.466	0.723969	-0.276031
XLOC_l2_006954	0.00672	-0.466	0.723969	-0.276031
ANKRD13B	1.87e-06	-0.465	0.724471	-0.275529
SNX32	4.15e-05	-0.465	0.724471	-0.275529
LOC393078	4.46e-05	-0.465	0.724471	-0.275529
PPP2R5C	0.000384	-0.465	0.724471	-0.275529
SNCG	0.000618	-0.465	0.724471	-0.275529
LOC151009	0.00122	-0.465	0.724471	-0.275529
MAGEA6	0.00262	-0.465	0.724471	-0.275529
XLOC_008559	0.0631	-0.465	0.724471	-0.275529
XLOC_l2_013728	3.36e-05	-0.464	0.724973	-0.275027
FOXN3	4.12e-05	-0.464	0.724973	-0.275027
	0.000139	-0.464	0.724973	-0.275027
Q6UXP8	0.000963	-0.464	0.724973	-0.275027
JDP2	0.00128	-0.464	0.724973	-0.275027
HSP90AA1	0.0018	-0.464	0.724973	-0.275027
HNRNPA2B1	0.00265	-0.464	0.724973	-0.275027
	0.00277	-0.464	0.724973	-0.275027
EDN1	0.00968	-0.464	0.724973	-0.275027
XLOC_009269	0.193	-0.464	0.724973	-0.275027
JARID2	2.36e-06	-0.463	0.725476	-0.274524
GAPDH	6.49e-06	-0.463	0.725476	-0.274524
KANK3	5.13e-05	-0.463	0.725476	-0.274524
LOC100132874	6.45e-05	-0.463	0.725476	-0.274524
POGZ	0.000167	-0.463	0.725476	-0.274524
YWHAB	0.000167	-0.463	0.725476	-0.274524
XLOC_001656	0.0779	-0.463	0.725476	-0.274524
GPR87	0.0918	-0.463	0.725476	-0.274524
MUSK	2.87e-07	-0.462	0.725979	-0.274021
TCEA1	0.000104	-0.462	0.725979	-0.274021
RHOQ	0.000654	-0.462	0.725979	-0.274021
HSP90AA1	0.000829	-0.462	0.725979	-0.274021
XLOC_004598	0.00157	-0.462	0.725979	-0.274021
LOC100128348	0.00689	-0.462	0.725979	-0.274021
KRTAP4-11	0.0162	-0.462	0.725979	-0.274021
DUSP1	0.111	-0.462	0.725979	-0.274021
TFF1	1.12e-07	-0.461	0.726483	-0.273517
	8.55e-06	-0.461	0.726483	-0.273517
PTGFR	1.75e-05	-0.461	0.726483	-0.273517
XLOC_008746	0.00018	-0.461	0.726483	-0.273517
CACNA1I	0.00672	-0.461	0.726483	-0.273517
LOC100127885	0.0757	-0.461	0.726483	-0.273517
DUSP1	0.14	-0.461	0.726483	-0.273517
MRPS6	3.66e-05	-0.46	0.726986	-0.273014
XLOC_002293	5.64e-05	-0.46	0.726986	-0.273014
SDF2L1	0.000231	-0.46	0.726986	-0.273014
	0.000465	-0.46	0.726986	-0.273014
TPM2	0.000578	-0.46	0.726986	-0.273014
WRB	0.000851	-0.46	0.726986	-0.273014
ANKRD20A2	0.00342	-0.46	0.726986	-0.273014
XLOC_l2_004706	0.00984	-0.46	0.726986	-0.273014
XLOC_001195	0.0577	-0.46	0.726986	-0.273014
XLOC_010585	0.0989	-0.46	0.726986	-0.273014
	0.114	-0.46	0.726986	-0.273014
	3.13e-07	-0.459	0.72749	-0.27251
CSNK2B	1.69e-05	-0.459	0.72749	-0.27251
CD81	0.000142	-0.459	0.72749	-0.27251
TMEM59L	0.000272	-0.459	0.72749	-0.27251
PFDN6	0.000321	-0.459	0.72749	-0.27251
HSP90AA2	0.00135	-0.459	0.72749	-0.27251
DYNC1H1	0.0016	-0.459	0.72749	-0.27251
XLOC_l2_013846	0.00311	-0.459	0.72749	-0.27251
RFC3	6.16e-06	-0.458	0.727995	-0.272005
CCZ1	5.8e-05	-0.458	0.727995	-0.272005
CCDC106	7.38e-05	-0.458	0.727995	-0.272005
	0.000154	-0.458	0.727995	-0.272005
XLOC_l2_007184	0.00362	-0.458	0.727995	-0.272005
KRTAP5-6	0.00414	-0.458	0.727995	-0.272005
MATN1	0.0403	-0.458	0.727995	-0.272005
	0.0939	-0.458	0.727995	-0.272005
XLOC_l2_011911	2.15e-07	-0.457	0.7285	-0.2715
CD300LB	6.49e-06	-0.457	0.7285	-0.2715
XLOC_009000	1.31e-05	-0.457	0.7285	-0.2715
	0.000167	-0.457	0.7285	-0.2715
	0.000806	-0.457	0.7285	-0.2715
UBL4A	0.00177	-0.457	0.7285	-0.2715
	0.00383	-0.457	0.7285	-0.2715
XLOC_001186	0.0537	-0.457	0.7285	-0.2715
DOPEY1	4.34e-07	-0.456	0.729005	-0.270995
XLOC_004274	8.37e-07	-0.456	0.729005	-0.270995
	4.29e-06	-0.456	0.729005	-0.270995
OR6M1	7.38e-05	-0.456	0.729005	-0.270995
LCE1C	0.000144	-0.456	0.729005	-0.270995
XLOC_014358	0.000177	-0.456	0.729005	-0.270995
	0.000195	-0.456	0.729005	-0.270995
XLOC_011803	0.000566	-0.456	0.729005	-0.270995
SLC4A1	0.000596	-0.456	0.729005	-0.270995
HIST1H2AM	0.00632	-0.456	0.729005	-0.270995
BACE1-AS	0.0532	-0.456	0.729005	-0.270995
	0.174	-0.456	0.729005	-0.270995
PCYT2	6.6e-06	-0.455	0.72951	-0.27049
SLC29A1	0.000117	-0.455	0.72951	-0.27049
	0.000275	-0.455	0.72951	-0.27049
IRS2	0.000312	-0.455	0.72951	-0.27049
MUC6	0.000321	-0.455	0.72951	-0.27049
TRMT112	0.00046	-0.455	0.72951	-0.27049
LOC100132147	0.000469	-0.455	0.72951	-0.27049
JRK	0.00529	-0.455	0.72951	-0.27049
LOC401286	0.0123	-0.455	0.72951	-0.27049
XLOC_010686	0.0504	-0.455	0.72951	-0.27049
TSHB	1.44e-05	-0.454	0.730016	-0.269984
	6.29e-05	-0.454	0.730016	-0.269984
NECAP1	0.000273	-0.454	0.730016	-0.269984
	0.000287	-0.454	0.730016	-0.269984
XLOC_006972	0.000805	-0.454	0.730016	-0.269984
PROKR2	0.00121	-0.454	0.730016	-0.269984
	0.00701	-0.454	0.730016	-0.269984
LOC283731	0.0547	-0.454	0.730016	-0.269984
XLOC_009038	4.27e-05	-0.453	0.730522	-0.269478
STAG1	7.46e-05	-0.453	0.730522	-0.269478
XLOC_001862	0.00018	-0.453	0.730522	-0.269478
HCFC1R1	0.000215	-0.453	0.730522	-0.269478
GPR150	0.000263	-0.453	0.730522	-0.269478
LOC100506301	0.000596	-0.453	0.730522	-0.269478
XLOC_006491	0.000961	-0.453	0.730522	-0.269478
XLOC_013489	0.00108	-0.453	0.730522	-0.269478
FTSJD2	0.00221	-0.453	0.730522	-0.269478
XLOC_000153	0.00228	-0.453	0.730522	-0.269478
PRB1	0.00305	-0.453	0.730522	-0.269478
SMARCAD1	0.0706	-0.453	0.730522	-0.269478
C9orf29	7.66e-07	-0.452	0.731029	-0.268971
XLOC_009021	2.18e-05	-0.452	0.731029	-0.268971
C19orf44	6.23e-05	-0.452	0.731029	-0.268971
	8.35e-05	-0.452	0.731029	-0.268971
RNF10	0.000307	-0.452	0.731029	-0.268971
DAK	0.000742	-0.452	0.731029	-0.268971
SSB	0.00201	-0.452	0.731029	-0.268971
SYN1	0.0229	-0.452	0.731029	-0.268971
LOC283050	8.32e-07	-0.451	0.731536	-0.268464
TRIM39-RPP21	7.55e-06	-0.451	0.731536	-0.268464
	1.26e-05	-0.451	0.731536	-0.268464
AP2A2	4.06e-05	-0.451	0.731536	-0.268464
RALB	0.000319	-0.451	0.731536	-0.268464
XLOC_l2_007802	0.000441	-0.451	0.731536	-0.268464
ITGB1	0.000442	-0.451	0.731536	-0.268464
LOC100506183	0.000591	-0.451	0.731536	-0.268464
ZNF625	0.00679	-0.451	0.731536	-0.268464
LOC400958	0.0586	-0.451	0.731536	-0.268464
CNKSR3	0.0811	-0.451	0.731536	-0.268464
CNTNAP3	0.0979	-0.451	0.731536	-0.268464
XLOC_005930	0.0989	-0.451	0.731536	-0.268464
XLOC_002878	2.05e-08	-0.45	0.732043	-0.267957
ACER1	1.43e-07	-0.45	0.732043	-0.267957
	3.99e-05	-0.45	0.732043	-0.267957
LOC100132356	0.000136	-0.45	0.732043	-0.267957
XLOC_l2_006037	0.000139	-0.45	0.732043	-0.267957
	0.000347	-0.45	0.732043	-0.267957
ALS2CL	0.000542	-0.45	0.732043	-0.267957
ARFGEF1	0.000636	-0.45	0.732043	-0.267957
REREP3	0.000713	-0.45	0.732043	-0.267957
	0.000906	-0.45	0.732043	-0.267957
XLOC_l2_007449	0.00106	-0.45	0.732043	-0.267957
	0.0015	-0.45	0.732043	-0.267957
	0.01	-0.45	0.732043	-0.267957
CYB5A	0.0139	-0.45	0.732043	-0.267957
COL23A1	0.0196	-0.45	0.732043	-0.267957
PI3	2.75e-07	-0.449	0.73255	-0.26745
TADA3	6.44e-06	-0.449	0.73255	-0.26745
RAVER1	3.55e-05	-0.449	0.73255	-0.26745
LOC388152	6.31e-05	-0.449	0.73255	-0.26745
	0.00015	-0.449	0.73255	-0.26745
	0.000826	-0.449	0.73255	-0.26745
HSP90AA1	0.00803	-0.449	0.73255	-0.26745
PRIM1	0.0102	-0.449	0.73255	-0.26745
GPR17	0.0773	-0.449	0.73255	-0.26745
TADA3	2.81e-06	-0.448	0.733058	-0.266942
C7orf59	2.61e-05	-0.448	0.733058	-0.266942
CCDC57	0.000429	-0.448	0.733058	-0.266942
OR2AG2	4.7e-07	-0.447	0.733567	-0.266433
XLOC_012335	2.03e-06	-0.447	0.733567	-0.266433
XLOC_007262	5.16e-06	-0.447	0.733567	-0.266433
SIRT1	2.81e-05	-0.447	0.733567	-0.266433
CCDC130	9.83e-05	-0.447	0.733567	-0.266433
CXCL1	0.000278	-0.447	0.733567	-0.266433
CHCHD10	0.000522	-0.447	0.733567	-0.266433
TOMM20	0.000576	-0.447	0.733567	-0.266433
MAGEA6	0.00104	-0.447	0.733567	-0.266433
	0.00814	-0.447	0.733567	-0.266433
TMEM146	6.46e-07	-0.446	0.734075	-0.265925
XLOC_l2_007025	8.86e-07	-0.446	0.734075	-0.265925
NPHP3	0.000171	-0.446	0.734075	-0.265925
COX17	0.000353	-0.446	0.734075	-0.265925
PDXK	0.000738	-0.446	0.734075	-0.265925
LOC100130476	0.000752	-0.446	0.734075	-0.265925
CCDC130	0.000766	-0.446	0.734075	-0.265925
SSC5D	0.00186	-0.446	0.734075	-0.265925
PVT1	0.0044	-0.446	0.734075	-0.265925
OR6K2	0.00552	-0.446	0.734075	-0.265925
SF3B2	0.0114	-0.446	0.734075	-0.265925
C17orf81	0.0344	-0.446	0.734075	-0.265925
XLOC_003240	1.23e-06	-0.445	0.734584	-0.265416
XLOC_005081	4.62e-06	-0.445	0.734584	-0.265416
XLOC_009207	1.38e-05	-0.445	0.734584	-0.265416
MRPL32	1.6e-05	-0.445	0.734584	-0.265416
	2.08e-05	-0.445	0.734584	-0.265416
XLOC_002977	4.86e-05	-0.445	0.734584	-0.265416
HGFAC	0.000416	-0.445	0.734584	-0.265416
XLOC_012383	0.000921	-0.445	0.734584	-0.265416
RBMS1	0.00151	-0.445	0.734584	-0.265416
SNORA34	0.00738	-0.445	0.734584	-0.265416
NLRC3	0.0185	-0.445	0.734584	-0.265416
XLOC_001194	0.0466	-0.445	0.734584	-0.265416
	2.75e-05	-0.444	0.735094	-0.264906
LOC100130456	4.64e-05	-0.444	0.735094	-0.264906
SF3A2	9.25e-05	-0.444	0.735094	-0.264906
XLOC_l2_015441	0.000106	-0.444	0.735094	-0.264906
PLA2G10	0.000152	-0.444	0.735094	-0.264906
	0.000153	-0.444	0.735094	-0.264906
USP42	0.000232	-0.444	0.735094	-0.264906
KCNK15	0.000241	-0.444	0.735094	-0.264906
LUC7L	0.00132	-0.444	0.735094	-0.264906
SERF1B	0.00223	-0.444	0.735094	-0.264906
COX5B	0.00358	-0.444	0.735094	-0.264906
POLM	0.0113	-0.444	0.735094	-0.264906
MMP9	0.0405	-0.444	0.735094	-0.264906
TOM1	0.000178	-0.443	0.735603	-0.264397
QKI	0.000198	-0.443	0.735603	-0.264397
DUSP6	0.00026	-0.443	0.735603	-0.264397
MRPL32	0.000291	-0.443	0.735603	-0.264397
XLOC_004202	0.000644	-0.443	0.735603	-0.264397
CXCL12	0.000988	-0.443	0.735603	-0.264397
2007-09-01	0.00107	-0.443	0.735603	-0.264397
	0.00434	-0.443	0.735603	-0.264397
SNORA27	0.00892	-0.443	0.735603	-0.264397
NEDD9	0.073	-0.443	0.735603	-0.264397
LOC100131864	1.47e-07	-0.442	0.736113	-0.263887
ASB13	5.27e-06	-0.442	0.736113	-0.263887
SERPING1	6.85e-06	-0.442	0.736113	-0.263887
MIF	9.24e-06	-0.442	0.736113	-0.263887
MSL1	0.000234	-0.442	0.736113	-0.263887
PPP2R5B	0.00024	-0.442	0.736113	-0.263887
	0.00318	-0.442	0.736113	-0.263887
EIF3A	0.00485	-0.442	0.736113	-0.263887
LOC100653193	0.0117	-0.442	0.736113	-0.263887
XLOC_011107	0.017	-0.442	0.736113	-0.263887
STX16	0.0211	-0.442	0.736113	-0.263887
SCARNA22	0.0263	-0.442	0.736113	-0.263887
	0.0825	-0.442	0.736113	-0.263887
XLOC_005368	0.123	-0.442	0.736113	-0.263887
PSMD7	2.7e-06	-0.441	0.736624	-0.263376
	5.25e-06	-0.441	0.736624	-0.263376
DOCK9	8.73e-06	-0.441	0.736624	-0.263376
SYNGR3	0.000103	-0.441	0.736624	-0.263376
	0.000211	-0.441	0.736624	-0.263376
LOC731275	0.000266	-0.441	0.736624	-0.263376
POLR2I	0.000349	-0.441	0.736624	-0.263376
C1orf140	0.000832	-0.441	0.736624	-0.263376
	0.00099	-0.441	0.736624	-0.263376
C11orf9	0.00113	-0.441	0.736624	-0.263376
	0.00178	-0.441	0.736624	-0.263376
FSCN1	0.00307	-0.441	0.736624	-0.263376
	0.00768	-0.441	0.736624	-0.263376
SUMF2	0.0263	-0.441	0.736624	-0.263376
	0.0424	-0.441	0.736624	-0.263376
MYH11	0.0963	-0.441	0.736624	-0.263376
ENTPD6	3.06e-06	-0.44	0.737135	-0.262865
HECA	1.37e-05	-0.44	0.737135	-0.262865
TNFRSF11B	0.000405	-0.44	0.737135	-0.262865
METTL5	0.000612	-0.44	0.737135	-0.262865
COL5A1	0.00095	-0.44	0.737135	-0.262865
FAM131C	0.00148	-0.44	0.737135	-0.262865
	0.00393	-0.44	0.737135	-0.262865
KRT8P12	0.00429	-0.44	0.737135	-0.262865
EMP2	6.12e-05	-0.439	0.737646	-0.262354
TBL3	0.000503	-0.439	0.737646	-0.262354
ABCA8	0.000828	-0.439	0.737646	-0.262354
LOC728254	0.00114	-0.439	0.737646	-0.262354
MAT2A	0.00383	-0.439	0.737646	-0.262354
ITGBL1	0.0229	-0.439	0.737646	-0.262354
C6orf208	1.17e-06	-0.438	0.738157	-0.261843
OR10H2	1.26e-06	-0.438	0.738157	-0.261843
CRABP2	1.37e-06	-0.438	0.738157	-0.261843
LHPP	5.75e-05	-0.438	0.738157	-0.261843
EIF4B	8.54e-05	-0.438	0.738157	-0.261843
MEG3	0.000173	-0.438	0.738157	-0.261843
VSTM4	0.000599	-0.438	0.738157	-0.261843
FOXF1	0.000905	-0.438	0.738157	-0.261843
ELL2	0.00111	-0.438	0.738157	-0.261843
MRPS18B	0.0012	-0.438	0.738157	-0.261843
	0.00148	-0.438	0.738157	-0.261843
C2orf72	0.00441	-0.438	0.738157	-0.261843
BAIAP2	0.00663	-0.438	0.738157	-0.261843
ODF3L2	0.0152	-0.438	0.738157	-0.261843
SPTAN1	4.88e-05	-0.437	0.738669	-0.261331
XLOC_010839	0.000203	-0.437	0.738669	-0.261331
	0.00035	-0.437	0.738669	-0.261331
ADI1	0.000547	-0.437	0.738669	-0.261331
LOC389634	0.000706	-0.437	0.738669	-0.261331
XLOC_005020	0.00214	-0.437	0.738669	-0.261331
	0.00254	-0.437	0.738669	-0.261331
	0.00293	-0.437	0.738669	-0.261331
AHSG	0.00298	-0.437	0.738669	-0.261331
ZNF555	0.0766	-0.437	0.738669	-0.261331
DUSP1	0.149	-0.437	0.738669	-0.261331
	1.97e-05	-0.436	0.739181	-0.260819
RFXANK	0.00012	-0.436	0.739181	-0.260819
ARIH2	0.00029	-0.436	0.739181	-0.260819
	0.000565	-0.436	0.739181	-0.260819
	0.000797	-0.436	0.739181	-0.260819
HOPX	0.00137	-0.436	0.739181	-0.260819
RSC1A1	0.00201	-0.436	0.739181	-0.260819
MAGEA6	0.00435	-0.436	0.739181	-0.260819
LOC100129115	0.00713	-0.436	0.739181	-0.260819
EHBP1	0.0125	-0.436	0.739181	-0.260819
	0.015	-0.436	0.739181	-0.260819
	0.177	-0.436	0.739181	-0.260819
MAMDC4	1.52e-06	-0.435	0.739694	-0.260306
PITX1	0.000117	-0.435	0.739694	-0.260306
HSP90AA5P	0.000131	-0.435	0.739694	-0.260306
TMEM8C	0.000269	-0.435	0.739694	-0.260306
	0.000625	-0.435	0.739694	-0.260306
MRPS6	0.000771	-0.435	0.739694	-0.260306
SNX21	0.00169	-0.435	0.739694	-0.260306
LOC100505942	0.00196	-0.435	0.739694	-0.260306
XLOC_012281	7.29e-06	-0.434	0.740207	-0.259793
SRRT	3.14e-05	-0.434	0.740207	-0.259793
NXNL1	4.22e-05	-0.434	0.740207	-0.259793
XLOC_010503	0.000146	-0.434	0.740207	-0.259793
NDUFS6	0.000588	-0.434	0.740207	-0.259793
C17orf61	0.00138	-0.434	0.740207	-0.259793
XLOC_l2_015938	0.00147	-0.434	0.740207	-0.259793
IRF2BPL	0.00231	-0.434	0.740207	-0.259793
XLOC_004928	0.00346	-0.434	0.740207	-0.259793
CNTNAP3B	0.00377	-0.434	0.740207	-0.259793
XLOC_l2_002686	0.00503	-0.434	0.740207	-0.259793
REPS2	0.0468	-0.434	0.740207	-0.259793
XLOC_l2_009050	0.053	-0.434	0.740207	-0.259793
EFTUD1	0.132	-0.434	0.740207	-0.259793
XLOC_009637	0.143	-0.434	0.740207	-0.259793
EGR3	0.152	-0.434	0.740207	-0.259793
PTRF	3.37e-06	-0.433	0.74072	-0.25928
LOC338797	7.78e-06	-0.433	0.74072	-0.25928
TMEM106C	8.45e-06	-0.433	0.74072	-0.25928
LINC00106	2.44e-05	-0.433	0.74072	-0.25928
TFE3	5.87e-05	-0.433	0.74072	-0.25928
TOLLIP	0.000399	-0.433	0.74072	-0.25928
CUTA	0.000533	-0.433	0.74072	-0.25928
KCNK15	0.000707	-0.433	0.74072	-0.25928
PRR13	0.00111	-0.433	0.74072	-0.25928
PSMA1	0.00192	-0.433	0.74072	-0.25928
CAPSL	0.00332	-0.433	0.74072	-0.25928
XLOC_002730	0.00954	-0.433	0.74072	-0.25928
PABPC4	0.0106	-0.433	0.74072	-0.25928
	0.0745	-0.433	0.74072	-0.25928
XLOC_009382	0.0946	-0.433	0.74072	-0.25928
XLOC_009344	0.109	-0.433	0.74072	-0.25928
KRT7	1.21e-05	-0.432	0.741234	-0.258766
XLOC_003429	3.34e-05	-0.432	0.741234	-0.258766
	4.98e-05	-0.432	0.741234	-0.258766
PHF21B	0.00043	-0.432	0.741234	-0.258766
LOC100506631	0.000663	-0.432	0.741234	-0.258766
C9orf25	0.0013	-0.432	0.741234	-0.258766
	0.0016	-0.432	0.741234	-0.258766
LOC100132354	4.88e-07	-0.431	0.741747	-0.258253
ZBTB47	3.36e-06	-0.431	0.741747	-0.258253
PALM	4.29e-06	-0.431	0.741747	-0.258253
C22orf15	2.29e-05	-0.431	0.741747	-0.258253
LOC440461	0.000417	-0.431	0.741747	-0.258253
MUC4	0.000762	-0.431	0.741747	-0.258253
PORCN	0.000943	-0.431	0.741747	-0.258253
	0.00398	-0.431	0.741747	-0.258253
KRT39	0.0131	-0.431	0.741747	-0.258253
NIN	0.0701	-0.431	0.741747	-0.258253
SPRYD5	0.0738	-0.431	0.741747	-0.258253
LRRC2	0.101	-0.431	0.741747	-0.258253
HELQ	0.361	-0.431	0.741747	-0.258253
SEMA4A	1.19e-06	-0.43	0.742262	-0.257738
CD8A	3.58e-06	-0.43	0.742262	-0.257738
	1.41e-05	-0.43	0.742262	-0.257738
MLL5	0.000759	-0.43	0.742262	-0.257738
XLOC_001532	0.00248	-0.43	0.742262	-0.257738
XLOC_l2_014931	0.00419	-0.43	0.742262	-0.257738
STYXL1	0.00588	-0.43	0.742262	-0.257738
SMCR2	0.00783	-0.43	0.742262	-0.257738
LOC100129845	0.00821	-0.43	0.742262	-0.257738
XLOC_001619	0.041	-0.43	0.742262	-0.257738
TTC12	0.0472	-0.43	0.742262	-0.257738
	0.124	-0.43	0.742262	-0.257738
MTMR3	5.18e-07	-0.429	0.742776	-0.257224
ACSL5	1.12e-05	-0.429	0.742776	-0.257224
HIST2H2AC	1.49e-05	-0.429	0.742776	-0.257224
FLJ37798	0.000118	-0.429	0.742776	-0.257224
	0.00271	-0.429	0.742776	-0.257224
BAX	0.00737	-0.429	0.742776	-0.257224
RBCK1	0.00815	-0.429	0.742776	-0.257224
XLOC_006462	0.0642	-0.429	0.742776	-0.257224
	0.108	-0.429	0.742776	-0.257224
PRDM4	1.61e-05	-0.428	0.743291	-0.256709
	4.86e-05	-0.428	0.743291	-0.256709
KIF21B	0.000128	-0.428	0.743291	-0.256709
CD151	0.000452	-0.428	0.743291	-0.256709
	0.00093	-0.428	0.743291	-0.256709
ENPP2	0.00172	-0.428	0.743291	-0.256709
ADAMTS10	0.0037	-0.428	0.743291	-0.256709
OXT	0.00681	-0.428	0.743291	-0.256709
COL6A4P2	0.0253	-0.428	0.743291	-0.256709
PCSK6	0.0262	-0.428	0.743291	-0.256709
EIF5AL1	4.16e-06	-0.427	0.743807	-0.256193
TERF1	1.66e-05	-0.427	0.743807	-0.256193
EFCAB4B	2.72e-05	-0.427	0.743807	-0.256193
TFF2	2.89e-05	-0.427	0.743807	-0.256193
BOLA3	4.27e-05	-0.427	0.743807	-0.256193
XLOC_001826	0.000106	-0.427	0.743807	-0.256193
SLC6A18	0.000109	-0.427	0.743807	-0.256193
XLOC_008047	0.000256	-0.427	0.743807	-0.256193
TSHB	0.00101	-0.427	0.743807	-0.256193
XLOC_010027	0.0034	-0.427	0.743807	-0.256193
KCNK15	0.00367	-0.427	0.743807	-0.256193
SLC12A3	0.004	-0.427	0.743807	-0.256193
XLOC_l2_012187	0.0588	-0.427	0.743807	-0.256193
VSIG10	0.085	-0.427	0.743807	-0.256193
TROAP	9.04e-08	-0.426	0.744323	-0.255677
TMEM88B	3.14e-06	-0.426	0.744323	-0.255677
NR5A1	1.45e-05	-0.426	0.744323	-0.255677
DCAF16	1.47e-05	-0.426	0.744323	-0.255677
XLOC_l2_010149	2.07e-05	-0.426	0.744323	-0.255677
HMGN1	6.05e-05	-0.426	0.744323	-0.255677
GAPDH	8.87e-05	-0.426	0.744323	-0.255677
XLOC_l2_007829	0.000102	-0.426	0.744323	-0.255677
WDR82	0.000108	-0.426	0.744323	-0.255677
LEPREL2	0.000577	-0.426	0.744323	-0.255677
	0.00138	-0.426	0.744323	-0.255677
GPC3	0.00321	-0.426	0.744323	-0.255677
	0.00404	-0.426	0.744323	-0.255677
KLHL38	0.00453	-0.426	0.744323	-0.255677
XLOC_007222	0.0163	-0.426	0.744323	-0.255677
SFRP1	0.0502	-0.426	0.744323	-0.255677
HIST2H2BF	0.0679	-0.426	0.744323	-0.255677
AHDC1	4.58e-08	-0.425	0.744839	-0.255161
SLC7A5P1	1.15e-06	-0.425	0.744839	-0.255161
CHST8	2.5e-06	-0.425	0.744839	-0.255161
SYNGR2	4.67e-06	-0.425	0.744839	-0.255161
	3.47e-05	-0.425	0.744839	-0.255161
	0.00011	-0.425	0.744839	-0.255161
TIMM17B	0.000113	-0.425	0.744839	-0.255161
PKN2	0.000172	-0.425	0.744839	-0.255161
LOC642826	0.000174	-0.425	0.744839	-0.255161
MRPS6	0.00022	-0.425	0.744839	-0.255161
C12orf52	0.000796	-0.425	0.744839	-0.255161
RARS	0.000922	-0.425	0.744839	-0.255161
APBB1IP	0.000961	-0.425	0.744839	-0.255161
XLOC_006288	0.00317	-0.425	0.744839	-0.255161
SNORD3B-1	0.00696	-0.425	0.744839	-0.255161
BOLA2B	0.0228	-0.425	0.744839	-0.255161
ORAOV1	0.0257	-0.425	0.744839	-0.255161
	0.0951	-0.425	0.744839	-0.255161
XLOC_004153	9.16e-09	-0.424	0.745355	-0.254645
	1.19e-06	-0.424	0.745355	-0.254645
BOLA2B	1.08e-05	-0.424	0.745355	-0.254645
XLOC_006790	2.79e-05	-0.424	0.745355	-0.254645
XLOC_001589	3.91e-05	-0.424	0.745355	-0.254645
LOC100505550	7.7e-05	-0.424	0.745355	-0.254645
LOC100507747	0.000327	-0.424	0.745355	-0.254645
	0.000353	-0.424	0.745355	-0.254645
SNORA11B	0.000432	-0.424	0.745355	-0.254645
MUC4	0.000969	-0.424	0.745355	-0.254645
SULT1A2	0.00124	-0.424	0.745355	-0.254645
	0.00181	-0.424	0.745355	-0.254645
LUC7L	0.00217	-0.424	0.745355	-0.254645
ZFP106	0.00255	-0.424	0.745355	-0.254645
FAM86A	0.00592	-0.424	0.745355	-0.254645
SNAR-F	0.00836	-0.424	0.745355	-0.254645
RNASEK	0.0109	-0.424	0.745355	-0.254645
SLC30A1	0.0316	-0.424	0.745355	-0.254645
LOC253573	0.0414	-0.424	0.745355	-0.254645
FGFR1OP2	0.0748	-0.424	0.745355	-0.254645
XLOC_011674	0.114	-0.424	0.745355	-0.254645
TEX12	0.206	-0.424	0.745355	-0.254645
PPP1R8	0.000146	-0.423	0.745872	-0.254128
XLOC_l2_001683	0.000275	-0.423	0.745872	-0.254128
APRT	0.000282	-0.423	0.745872	-0.254128
KCNA10	0.000322	-0.423	0.745872	-0.254128
C6orf47	0.000805	-0.423	0.745872	-0.254128
JDP2	0.00086	-0.423	0.745872	-0.254128
CFLAR	0.00135	-0.423	0.745872	-0.254128
LOC100131702	0.00156	-0.423	0.745872	-0.254128
LOC100288449	0.00812	-0.423	0.745872	-0.254128
LINC00265	0.00847	-0.423	0.745872	-0.254128
PKD1	0.0319	-0.423	0.745872	-0.254128
UGT2B10	2.88e-06	-0.422	0.746389	-0.253611
ROCK1	4.16e-06	-0.422	0.746389	-0.253611
C17orf53	4.8e-05	-0.422	0.746389	-0.253611
MUC4	6.44e-05	-0.422	0.746389	-0.253611
TRPT1	7.94e-05	-0.422	0.746389	-0.253611
PLEKHO2	0.000209	-0.422	0.746389	-0.253611
XLOC_012826	0.000281	-0.422	0.746389	-0.253611
	0.000366	-0.422	0.746389	-0.253611
CCDC72	0.000644	-0.422	0.746389	-0.253611
	0.00139	-0.422	0.746389	-0.253611
NDUFS6	0.00276	-0.422	0.746389	-0.253611
	0.00325	-0.422	0.746389	-0.253611
DDX1	0.00391	-0.422	0.746389	-0.253611
TMEM190	0.014	-0.422	0.746389	-0.253611
LOC652586	0.0151	-0.422	0.746389	-0.253611
SLC9A3R2	0.0422	-0.422	0.746389	-0.253611
CD72	3.27e-06	-0.421	0.746907	-0.253093
	6.09e-06	-0.421	0.746907	-0.253093
LOC100505687	5.56e-05	-0.421	0.746907	-0.253093
NDUFS6	0.000216	-0.421	0.746907	-0.253093
F11R	0.000316	-0.421	0.746907	-0.253093
QARS	0.000334	-0.421	0.746907	-0.253093
XLOC_006814	0.000379	-0.421	0.746907	-0.253093
	0.00299	-0.421	0.746907	-0.253093
DCST2	0.00496	-0.421	0.746907	-0.253093
BNIP3L	0.0151	-0.421	0.746907	-0.253093
XLOC_002377	0.0173	-0.421	0.746907	-0.253093
GSDMA	0.0263	-0.421	0.746907	-0.253093
LOC100507161	0.0594	-0.421	0.746907	-0.253093
	0.0938	-0.421	0.746907	-0.253093
XLOC_005586	0.000127	-0.42	0.747425	-0.252575
XLOC_013845	0.000185	-0.42	0.747425	-0.252575
LHCGR	0.000206	-0.42	0.747425	-0.252575
HNF1A	0.00023	-0.42	0.747425	-0.252575
SORT1	0.000254	-0.42	0.747425	-0.252575
CSPG4	0.000471	-0.42	0.747425	-0.252575
LMAN1L	0.0012	-0.42	0.747425	-0.252575
LOC100500938	0.002	-0.42	0.747425	-0.252575
GPATCH4	0.00403	-0.42	0.747425	-0.252575
MAF	0.0159	-0.42	0.747425	-0.252575
CES1	0.0212	-0.42	0.747425	-0.252575
MT1G	0.0233	-0.42	0.747425	-0.252575
XLOC_011349	0.0681	-0.42	0.747425	-0.252575
	0.0846	-0.42	0.747425	-0.252575
	0.112	-0.42	0.747425	-0.252575
XLOC_009000	5.9e-07	-0.419	0.747943	-0.252057
LOC100287493	5.94e-06	-0.419	0.747943	-0.252057
	8.88e-05	-0.419	0.747943	-0.252057
XLOC_012240	0.000126	-0.419	0.747943	-0.252057
PSMD7	0.000156	-0.419	0.747943	-0.252057
XCR1	0.000277	-0.419	0.747943	-0.252057
LOC157740	0.000349	-0.419	0.747943	-0.252057
PTDSS2	0.000609	-0.419	0.747943	-0.252057
ZNF579	0.0014	-0.419	0.747943	-0.252057
XLOC_l2_015034	0.00362	-0.419	0.747943	-0.252057
PALMD	0.00437	-0.419	0.747943	-0.252057
GCC2	0.161	-0.419	0.747943	-0.252057
ANO7	2.3e-07	-0.418	0.748461	-0.251539
APBB2	6.52e-06	-0.418	0.748461	-0.251539
XLOC_002563	2.08e-05	-0.418	0.748461	-0.251539
PARP10	8.18e-05	-0.418	0.748461	-0.251539
XLOC_006091	0.000117	-0.418	0.748461	-0.251539
	0.000128	-0.418	0.748461	-0.251539
PLCH2	0.000151	-0.418	0.748461	-0.251539
CATSPERG	0.000212	-0.418	0.748461	-0.251539
	0.000485	-0.418	0.748461	-0.251539
KCNH2	0.000604	-0.418	0.748461	-0.251539
TSEN54	0.000694	-0.418	0.748461	-0.251539
LOC388630	0.00111	-0.418	0.748461	-0.251539
TCOF1	0.00147	-0.418	0.748461	-0.251539
ANKRD36BP2	0.00171	-0.418	0.748461	-0.251539
LAMA4	0.00453	-0.418	0.748461	-0.251539
EIF3D	0.00588	-0.418	0.748461	-0.251539
PFKFB3	0.0133	-0.418	0.748461	-0.251539
MMP9	0.0668	-0.418	0.748461	-0.251539
LOC643837	5.34e-07	-0.417	0.74898	-0.25102
	6.95e-05	-0.417	0.74898	-0.25102
CSF1R	0.000163	-0.417	0.74898	-0.25102
	0.000222	-0.417	0.74898	-0.25102
HLA-A	0.00083	-0.417	0.74898	-0.25102
AOX1	0.00105	-0.417	0.74898	-0.25102
SNRPD2	0.00137	-0.417	0.74898	-0.25102
XLOC_007059	0.00253	-0.417	0.74898	-0.25102
	0.00368	-0.417	0.74898	-0.25102
XLOC_002573	0.0309	-0.417	0.74898	-0.25102
LOC643623	0.096	-0.417	0.74898	-0.25102
	2.82e-07	-0.416	0.7495	-0.2505
UPB1	1.63e-06	-0.416	0.7495	-0.2505
XLOC_l2_000353	3.19e-06	-0.416	0.7495	-0.2505
LILRA6	1.3e-05	-0.416	0.7495	-0.2505
SMARCC2	1.65e-05	-0.416	0.7495	-0.2505
ERCC2	2.38e-05	-0.416	0.7495	-0.2505
C1orf200	3.08e-05	-0.416	0.7495	-0.2505
TRPM5	6.11e-05	-0.416	0.7495	-0.2505
GFRA4	0.000151	-0.416	0.7495	-0.2505
RAB6C	0.000164	-0.416	0.7495	-0.2505
PUM2	0.000403	-0.416	0.7495	-0.2505
XLOC_l2_009501	0.00183	-0.416	0.7495	-0.2505
	0.00291	-0.416	0.7495	-0.2505
TMEM37	0.00341	-0.416	0.7495	-0.2505
CXCL14	0.00435	-0.416	0.7495	-0.2505
FLJ31662	0.00482	-0.416	0.7495	-0.2505
ACSL1	0.0179	-0.416	0.7495	-0.2505
XLOC_002730	0.0258	-0.416	0.7495	-0.2505
XLOC_003385	0.342	-0.416	0.7495	-0.2505
TRPV2	3.66e-06	-0.415	0.750019	-0.249981
ESRP2	4.54e-06	-0.415	0.750019	-0.249981
KRT8	2.89e-05	-0.415	0.750019	-0.249981
TPR	0.000174	-0.415	0.750019	-0.249981
LOC650368	0.000491	-0.415	0.750019	-0.249981
DCD	0.0688	-0.415	0.750019	-0.249981
SLC6A5	0.0838	-0.415	0.750019	-0.249981
FGA	0.0938	-0.415	0.750019	-0.249981
	0.149	-0.415	0.750019	-0.249981
MNT	2.3e-05	-0.414	0.75054	-0.24946
XLOC_008652	6.53e-05	-0.414	0.75054	-0.24946
KRTAP10-12	9.62e-05	-0.414	0.75054	-0.24946
HOXC6	0.000103	-0.414	0.75054	-0.24946
	0.000166	-0.414	0.75054	-0.24946
BOD1P	0.000233	-0.414	0.75054	-0.24946
LOC729668	0.000576	-0.414	0.75054	-0.24946
XLOC_002702	0.00186	-0.414	0.75054	-0.24946
WFDC3	0.00293	-0.414	0.75054	-0.24946
	0.00375	-0.414	0.75054	-0.24946
TMEM82	0.0045	-0.414	0.75054	-0.24946
IQGAP2	0.00703	-0.414	0.75054	-0.24946
HSP90AA1	0.00996	-0.414	0.75054	-0.24946
	0.0988	-0.414	0.75054	-0.24946
HMOX2	7.72e-05	-0.413	0.75106	-0.24894
GALR3	0.00011	-0.413	0.75106	-0.24894
AR	0.000131	-0.413	0.75106	-0.24894
KRT9	0.000778	-0.413	0.75106	-0.24894
LOC100128184	0.000912	-0.413	0.75106	-0.24894
MAGEA6	0.00118	-0.413	0.75106	-0.24894
PCP4L1	0.0018	-0.413	0.75106	-0.24894
HAP1	0.00202	-0.413	0.75106	-0.24894
ABL2	0.00304	-0.413	0.75106	-0.24894
HSP90AA1	0.00381	-0.413	0.75106	-0.24894
HBQ1	0.00959	-0.413	0.75106	-0.24894
CCL2	0.0102	-0.413	0.75106	-0.24894
ACSL1	0.0117	-0.413	0.75106	-0.24894
ADM	0.0384	-0.413	0.75106	-0.24894
XLOC_004023	0.129	-0.413	0.75106	-0.24894
DENND3	3.5e-05	-0.412	0.751581	-0.248419
MLXIP	0.00015	-0.412	0.751581	-0.248419
STK3	0.000183	-0.412	0.751581	-0.248419
XLOC_009862	0.000593	-0.412	0.751581	-0.248419
C3orf43	0.000811	-0.412	0.751581	-0.248419
CMA1	0.000876	-0.412	0.751581	-0.248419
XLOC_001868	0.00253	-0.412	0.751581	-0.248419
SAR1A	0.00299	-0.412	0.751581	-0.248419
	0.00534	-0.412	0.751581	-0.248419
LOC100129846	0.0106	-0.412	0.751581	-0.248419
HOTAIR	0.0813	-0.412	0.751581	-0.248419
TTC23	0.142	-0.412	0.751581	-0.248419
CLRN1-AS1	2.03e-08	-0.411	0.752102	-0.247898
ACPT	1.73e-06	-0.411	0.752102	-0.247898
ADRA1A	3.43e-05	-0.411	0.752102	-0.247898
HR	3.56e-05	-0.411	0.752102	-0.247898
NPFF	0.000303	-0.411	0.752102	-0.247898
DDX11L2	0.000325	-0.411	0.752102	-0.247898
	0.000509	-0.411	0.752102	-0.247898
XLOC_003522	0.000692	-0.411	0.752102	-0.247898
PCDHB13	0.000737	-0.411	0.752102	-0.247898
IGF1R	0.000816	-0.411	0.752102	-0.247898
FOXF1	0.00125	-0.411	0.752102	-0.247898
JDP2	0.00181	-0.411	0.752102	-0.247898
MAGEA6	0.00648	-0.411	0.752102	-0.247898
XLOC_006638	0.0348	-0.411	0.752102	-0.247898
MMP9	0.0657	-0.411	0.752102	-0.247898
ATP7A	0.067	-0.411	0.752102	-0.247898
RARS2	5.7e-07	-0.41	0.752623	-0.247377
XLOC_009707	1.52e-05	-0.41	0.752623	-0.247377
XLOC_012051	2.38e-05	-0.41	0.752623	-0.247377
C1orf63	4.23e-05	-0.41	0.752623	-0.247377
C9orf173	6.2e-05	-0.41	0.752623	-0.247377
PSMD7	0.000138	-0.41	0.752623	-0.247377
SNHG11	0.000199	-0.41	0.752623	-0.247377
MIAT	0.000475	-0.41	0.752623	-0.247377
ROMO1	0.000488	-0.41	0.752623	-0.247377
TAAR5	0.000599	-0.41	0.752623	-0.247377
ZBED3	0.00104	-0.41	0.752623	-0.247377
OR10A5	0.00133	-0.41	0.752623	-0.247377
C15orf63	0.0023	-0.41	0.752623	-0.247377
TRIM39	0.0131	-0.41	0.752623	-0.247377
LOC100132077	0.0864	-0.41	0.752623	-0.247377
	2.97e-07	-0.409	0.753145	-0.246855
	2.38e-06	-0.409	0.753145	-0.246855
XLOC_000630	1.49e-05	-0.409	0.753145	-0.246855
LOC100507547	3.01e-05	-0.409	0.753145	-0.246855
SH2D5	0.000115	-0.409	0.753145	-0.246855
KIF13B	0.000177	-0.409	0.753145	-0.246855
RHOQ	0.000192	-0.409	0.753145	-0.246855
XLOC_l2_001362	0.000241	-0.409	0.753145	-0.246855
GSK3A	0.000336	-0.409	0.753145	-0.246855
Q8WNA4	0.000482	-0.409	0.753145	-0.246855
FAM20B	0.00065	-0.409	0.753145	-0.246855
XLOC_009023	0.00185	-0.409	0.753145	-0.246855
DDX1	0.00388	-0.409	0.753145	-0.246855
XLOC_007189	0.102	-0.409	0.753145	-0.246855
	0.153	-0.409	0.753145	-0.246855
RASD2	1.84e-07	-0.408	0.753667	-0.246333
MEG3	5.27e-06	-0.408	0.753667	-0.246333
XLOC_011591	2.11e-05	-0.408	0.753667	-0.246333
NAGLU	3.68e-05	-0.408	0.753667	-0.246333
ELMOD3	5.51e-05	-0.408	0.753667	-0.246333
GIGYF1	8.63e-05	-0.408	0.753667	-0.246333
SAMD11	0.00012	-0.408	0.753667	-0.246333
DKKL1	0.000159	-0.408	0.753667	-0.246333
XLOC_011119	0.000468	-0.408	0.753667	-0.246333
TUG1	0.000584	-0.408	0.753667	-0.246333
METTL19	0.00116	-0.408	0.753667	-0.246333
C1orf228	0.00287	-0.408	0.753667	-0.246333
XLOC_008993	0.00608	-0.408	0.753667	-0.246333
DCAF12L2	0.00865	-0.408	0.753667	-0.246333
ITGB1	0.0114	-0.408	0.753667	-0.246333
XLOC_005505	0.0136	-0.408	0.753667	-0.246333
HDGF	0.019	-0.408	0.753667	-0.246333
NLRX1	1.5e-06	-0.407	0.75419	-0.24581
LOC100506870	4.85e-06	-0.407	0.75419	-0.24581
FGFR4	1.55e-05	-0.407	0.75419	-0.24581
	0.000151	-0.407	0.75419	-0.24581
	0.000195	-0.407	0.75419	-0.24581
XLOC_007525	0.000202	-0.407	0.75419	-0.24581
CWC15	0.000202	-0.407	0.75419	-0.24581
	0.000354	-0.407	0.75419	-0.24581
GSX1	0.000363	-0.407	0.75419	-0.24581
VWA5B1	0.000432	-0.407	0.75419	-0.24581
	0.000704	-0.407	0.75419	-0.24581
YWHAB	0.00161	-0.407	0.75419	-0.24581
SEPT7P2	0.00366	-0.407	0.75419	-0.24581
	0.00464	-0.407	0.75419	-0.24581
MRPS6	0.0057	-0.407	0.75419	-0.24581
CCDC88B	0.0106	-0.407	0.75419	-0.24581
SRSF11	0.0217	-0.407	0.75419	-0.24581
LOC100652995	0.127	-0.407	0.75419	-0.24581
OR4D10	4.69e-07	-0.406	0.754713	-0.245287
FCN3	1.64e-06	-0.406	0.754713	-0.245287
CRYBG3	3.49e-06	-0.406	0.754713	-0.245287
AGRP	0.00011	-0.406	0.754713	-0.245287
XLOC_008043	0.000142	-0.406	0.754713	-0.245287
FOXB1	0.000361	-0.406	0.754713	-0.245287
TCF7L2	0.000683	-0.406	0.754713	-0.245287
SNORA45	0.00188	-0.406	0.754713	-0.245287
CYB5A	0.00243	-0.406	0.754713	-0.245287
DCP1A	0.00251	-0.406	0.754713	-0.245287
	0.00269	-0.406	0.754713	-0.245287
XLOC_009756	0.00281	-0.406	0.754713	-0.245287
EMILIN1	0.00533	-0.406	0.754713	-0.245287
GKAP1	0.0136	-0.406	0.754713	-0.245287
UPB1	0.015	-0.406	0.754713	-0.245287
CRTC2	0.0533	-0.406	0.754713	-0.245287
CCNB1	3.32e-08	-0.405	0.755236	-0.244764
PHOSPHO1	1.11e-05	-0.405	0.755236	-0.244764
	2.11e-05	-0.405	0.755236	-0.244764
SPRR1A	7.15e-05	-0.405	0.755236	-0.244764
NDUFS6	0.000129	-0.405	0.755236	-0.244764
CRTC1	0.000491	-0.405	0.755236	-0.244764
XLOC_007725	0.000562	-0.405	0.755236	-0.244764
RBM17	0.000766	-0.405	0.755236	-0.244764
KATNB1	0.00177	-0.405	0.755236	-0.244764
LOC440570	0.00184	-0.405	0.755236	-0.244764
SNORD124	0.00186	-0.405	0.755236	-0.244764
	0.00217	-0.405	0.755236	-0.244764
ATXN7L2	0.00356	-0.405	0.755236	-0.244764
MDGA1	0.0101	-0.405	0.755236	-0.244764
KGFLP1	0.0128	-0.405	0.755236	-0.244764
REXO2	0.0128	-0.405	0.755236	-0.244764
RPL39L	0.0376	-0.405	0.755236	-0.244764
DAZAP2	0.0392	-0.405	0.755236	-0.244764
XLOC_005939	3.1e-05	-0.404	0.75576	-0.24424
C2orf63	3.8e-05	-0.404	0.75576	-0.24424
LOC100128348	0.000221	-0.404	0.75576	-0.24424
	0.000391	-0.404	0.75576	-0.24424
HIST1H2BO	0.000629	-0.404	0.75576	-0.24424
	0.000748	-0.404	0.75576	-0.24424
HIF3A	0.000858	-0.404	0.75576	-0.24424
TAF3	0.00111	-0.404	0.75576	-0.24424
SUB1	0.00193	-0.404	0.75576	-0.24424
ITGB1	0.00666	-0.404	0.75576	-0.24424
	0.0222	-0.404	0.75576	-0.24424
XLOC_008260	0.0621	-0.404	0.75576	-0.24424
	7.7e-08	-0.403	0.756284	-0.243716
XLOC_l2_000217	1.01e-05	-0.403	0.756284	-0.243716
	2.9e-05	-0.403	0.756284	-0.243716
SPDEF	3.12e-05	-0.403	0.756284	-0.243716
	5.13e-05	-0.403	0.756284	-0.243716
	9.48e-05	-0.403	0.756284	-0.243716
XLOC_006971	0.000141	-0.403	0.756284	-0.243716
	0.000142	-0.403	0.756284	-0.243716
KIAA1751	0.000152	-0.403	0.756284	-0.243716
UNC93B1	0.000201	-0.403	0.756284	-0.243716
FAM181A	0.00129	-0.403	0.756284	-0.243716
MAGEA6	0.00138	-0.403	0.756284	-0.243716
XLOC_012227	0.00177	-0.403	0.756284	-0.243716
	0.00181	-0.403	0.756284	-0.243716
RPL3L	0.00318	-0.403	0.756284	-0.243716
MEX3D	0.00479	-0.403	0.756284	-0.243716
ACSL1	0.00641	-0.403	0.756284	-0.243716
	0.01	-0.403	0.756284	-0.243716
MT1L	0.0275	-0.403	0.756284	-0.243716
IL2RA	0.101	-0.403	0.756284	-0.243716
XLOC_l2_004327	0.101	-0.403	0.756284	-0.243716
CNGA2	0.114	-0.403	0.756284	-0.243716
XAGE-4	0.179	-0.403	0.756284	-0.243716
XLOC_014020	5.09e-06	-0.402	0.756808	-0.243192
	1.4e-05	-0.402	0.756808	-0.243192
LOC100507580	4.03e-05	-0.402	0.756808	-0.243192
CN5H6.4	6.37e-05	-0.402	0.756808	-0.243192
LOC100128348	6.66e-05	-0.402	0.756808	-0.243192
XLOC_007290	0.000146	-0.402	0.756808	-0.243192
XLOC_001428	0.000273	-0.402	0.756808	-0.243192
LTBP4	0.000286	-0.402	0.756808	-0.243192
XLOC_012667	0.000524	-0.402	0.756808	-0.243192
MTIF3	0.00112	-0.402	0.756808	-0.243192
PROP1	0.00129	-0.402	0.756808	-0.243192
HIST1H3C	0.00158	-0.402	0.756808	-0.243192
	0.0017	-0.402	0.756808	-0.243192
PPP1R7	0.00213	-0.402	0.756808	-0.243192
CHST6	0.00438	-0.402	0.756808	-0.243192
	0.00869	-0.402	0.756808	-0.243192
XLOC_009709	0.0165	-0.402	0.756808	-0.243192
XLOC_004679	0.0919	-0.402	0.756808	-0.243192
XLOC_006376	0.21	-0.402	0.756808	-0.243192
XLOC_l2_009811	2.44e-05	-0.401	0.757333	-0.242667
	0.000142	-0.401	0.757333	-0.242667
	0.000226	-0.401	0.757333	-0.242667
HIST1H2AK	0.000815	-0.401	0.757333	-0.242667
	0.000873	-0.401	0.757333	-0.242667
ANKRD36B	0.00163	-0.401	0.757333	-0.242667
MZF1	0.00309	-0.401	0.757333	-0.242667
ZNF584	0.00312	-0.401	0.757333	-0.242667
XLOC_012005	0.00377	-0.401	0.757333	-0.242667
TCL1A	0.00533	-0.401	0.757333	-0.242667
NDUFC2	0.00772	-0.401	0.757333	-0.242667
NFKB2	0.0194	-0.401	0.757333	-0.242667
FUT1	0.0588	-0.401	0.757333	-0.242667
PTX3	0.209	-0.401	0.757333	-0.242667
XLOC_007374	2.3e-06	-0.4	0.757858	-0.242142
BCL2L11	8.14e-06	-0.4	0.757858	-0.242142
LOC388387	1.05e-05	-0.4	0.757858	-0.242142
PAX4	1.55e-05	-0.4	0.757858	-0.242142
LOC100506924	3.41e-05	-0.4	0.757858	-0.242142
CDK11B	4.33e-05	-0.4	0.757858	-0.242142
PTCH2	7.95e-05	-0.4	0.757858	-0.242142
TMEM54	0.000148	-0.4	0.757858	-0.242142
	0.000283	-0.4	0.757858	-0.242142
LOC100506758	0.000285	-0.4	0.757858	-0.242142
USE1	0.000441	-0.4	0.757858	-0.242142
C9orf5	0.000448	-0.4	0.757858	-0.242142
HIST1H2BN	0.000451	-0.4	0.757858	-0.242142
GYLTL1B	0.000689	-0.4	0.757858	-0.242142
LINC00173	0.00141	-0.4	0.757858	-0.242142
FBLN1	0.0144	-0.4	0.757858	-0.242142
LRRC10	0.0553	-0.4	0.757858	-0.242142
ITGB1BP1	0.0794	-0.4	0.757858	-0.242142
XLOC_010267	1.13e-05	-0.399	0.758384	-0.241616
OR7E47P	1.86e-05	-0.399	0.758384	-0.241616
XLOC_l2_014388	1.95e-05	-0.399	0.758384	-0.241616
	5.01e-05	-0.399	0.758384	-0.241616
LOC100506885	8.68e-05	-0.399	0.758384	-0.241616
PCMT1	0.000469	-0.399	0.758384	-0.241616
LUC7L	0.00134	-0.399	0.758384	-0.241616
PON2	0.00141	-0.399	0.758384	-0.241616
UPF2	0.00189	-0.399	0.758384	-0.241616
XLOC_003737	0.00206	-0.399	0.758384	-0.241616
	0.00923	-0.399	0.758384	-0.241616
SLC23A3	0.0122	-0.399	0.758384	-0.241616
DOK7	0.0421	-0.399	0.758384	-0.241616
MIR143HG	0.0429	-0.399	0.758384	-0.241616
LOC145757	0.0434	-0.399	0.758384	-0.241616
CD86	0.0719	-0.399	0.758384	-0.241616
XLOC_011096	0.106	-0.399	0.758384	-0.241616
CEP95	4.37e-06	-0.398	0.75891	-0.24109
	7.02e-05	-0.398	0.75891	-0.24109
LOC100288292	9.52e-05	-0.398	0.75891	-0.24109
SEMA4C	0.000267	-0.398	0.75891	-0.24109
LOC100130348	0.000379	-0.398	0.75891	-0.24109
IL6ST	0.000559	-0.398	0.75891	-0.24109
	0.00066	-0.398	0.75891	-0.24109
	0.00156	-0.398	0.75891	-0.24109
HOXB13-AS1	0.00225	-0.398	0.75891	-0.24109
MAGEA6	0.00485	-0.398	0.75891	-0.24109
GPER	0.00696	-0.398	0.75891	-0.24109
ICAM1	0.359	-0.398	0.75891	-0.24109
	7.86e-05	-0.397	0.759436	-0.240564
ACTR3	0.000133	-0.397	0.759436	-0.240564
TAF10	0.000558	-0.397	0.759436	-0.240564
LAMC1	0.000969	-0.397	0.759436	-0.240564
C15orf63	0.00146	-0.397	0.759436	-0.240564
CYB5A	0.0056	-0.397	0.759436	-0.240564
PURG	0.0059	-0.397	0.759436	-0.240564
FRMD5	0.00726	-0.397	0.759436	-0.240564
KRT5	0.0165	-0.397	0.759436	-0.240564
LOC100131910	0.163	-0.397	0.759436	-0.240564
USP15	4.29e-07	-0.396	0.759962	-0.240038
OR1J4	1.41e-05	-0.396	0.759962	-0.240038
ZNHIT1	1.99e-05	-0.396	0.759962	-0.240038
PRKXP1	5.15e-05	-0.396	0.759962	-0.240038
SHROOM3	8.28e-05	-0.396	0.759962	-0.240038
CCDC130	9.58e-05	-0.396	0.759962	-0.240038
SFXN5	0.000165	-0.396	0.759962	-0.240038
SH3KBP1	0.000269	-0.396	0.759962	-0.240038
LOC100132966	0.000354	-0.396	0.759962	-0.240038
EIF2B1	0.000935	-0.396	0.759962	-0.240038
CASS4	0.00101	-0.396	0.759962	-0.240038
SRGAP2P2	0.00111	-0.396	0.759962	-0.240038
ZNF248	0.00134	-0.396	0.759962	-0.240038
HBZ	0.00164	-0.396	0.759962	-0.240038
	0.00192	-0.396	0.759962	-0.240038
YWHAB	0.00354	-0.396	0.759962	-0.240038
LOC100132832	0.00354	-0.396	0.759962	-0.240038
CDC16	0.00691	-0.396	0.759962	-0.240038
DHRS3	0.00873	-0.396	0.759962	-0.240038
Q29HP5	0.00894	-0.396	0.759962	-0.240038
ND4	0.0416	-0.396	0.759962	-0.240038
PFKFB3	0.0419	-0.396	0.759962	-0.240038
ZNF664-FAM101A	8.47e-08	-0.395	0.760489	-0.239511
FAM53B	1.37e-07	-0.395	0.760489	-0.239511
OR11A1	2.37e-05	-0.395	0.760489	-0.239511
SKI	6.59e-05	-0.395	0.760489	-0.239511
NDUFA10	0.000211	-0.395	0.760489	-0.239511
DDX1	0.00066	-0.395	0.760489	-0.239511
RXFP2	0.000689	-0.395	0.760489	-0.239511
GAPDH	0.000962	-0.395	0.760489	-0.239511
XLOC_001935	0.0014	-0.395	0.760489	-0.239511
SEMA4C	0.00215	-0.395	0.760489	-0.239511
SNORD100	0.003	-0.395	0.760489	-0.239511
LOC100506380	0.00357	-0.395	0.760489	-0.239511
CPPED1	0.00581	-0.395	0.760489	-0.239511
	0.0186	-0.395	0.760489	-0.239511
LOC643719	0.0216	-0.395	0.760489	-0.239511
	0.0217	-0.395	0.760489	-0.239511
KLF4	0.0287	-0.395	0.760489	-0.239511
SFRP1	0.0412	-0.395	0.760489	-0.239511
XLOC_011596	0.157	-0.395	0.760489	-0.239511
MPI	0.165	-0.395	0.760489	-0.239511
	0.000268	-0.394	0.761017	-0.238983
ITGB1	0.000367	-0.394	0.761017	-0.238983
	0.000456	-0.394	0.761017	-0.238983
XLOC_l2_005295	0.000612	-0.394	0.761017	-0.238983
YWHAB	0.000622	-0.394	0.761017	-0.238983
ESYT3	0.00143	-0.394	0.761017	-0.238983
DEFB4A	0.00175	-0.394	0.761017	-0.238983
SLC35C2	0.00554	-0.394	0.761017	-0.238983
XLOC_012291	0.00721	-0.394	0.761017	-0.238983
ZMYND11	0.00734	-0.394	0.761017	-0.238983
SLIT3	0.0227	-0.394	0.761017	-0.238983
CCDC75	0.0256	-0.394	0.761017	-0.238983
CCL2	0.0578	-0.394	0.761017	-0.238983
NUDT9P1	0.0909	-0.394	0.761017	-0.238983
PART1	6.13e-06	-0.393	0.761544	-0.238456
	3.73e-05	-0.393	0.761544	-0.238456
FAM177A1	8.53e-05	-0.393	0.761544	-0.238456
TSL	0.000229	-0.393	0.761544	-0.238456
PSMD1	0.000948	-0.393	0.761544	-0.238456
	0.00128	-0.393	0.761544	-0.238456
PHF17	0.00155	-0.393	0.761544	-0.238456
BIRC5	0.00255	-0.393	0.761544	-0.238456
SNORA42	0.00284	-0.393	0.761544	-0.238456
LOC100506301	0.00543	-0.393	0.761544	-0.238456
LYZL1	0.0103	-0.393	0.761544	-0.238456
LOC100131381	0.0114	-0.393	0.761544	-0.238456
FAM107B	0.0133	-0.393	0.761544	-0.238456
LOC642980	1.99e-05	-0.392	0.762072	-0.237928
C11orf42	3.15e-05	-0.392	0.762072	-0.237928
	6.84e-05	-0.392	0.762072	-0.237928
FAM71E2	8.53e-05	-0.392	0.762072	-0.237928
FLAP	0.000105	-0.392	0.762072	-0.237928
MPHOSPH10	0.000133	-0.392	0.762072	-0.237928
SQRDL	0.00048	-0.392	0.762072	-0.237928
DPM3	0.000593	-0.392	0.762072	-0.237928
C9orf50	0.000776	-0.392	0.762072	-0.237928
CCDC23	0.000904	-0.392	0.762072	-0.237928
POMGNT1	0.00091	-0.392	0.762072	-0.237928
FIG4	0.00122	-0.392	0.762072	-0.237928
	0.00123	-0.392	0.762072	-0.237928
MAPKAP1	0.00252	-0.392	0.762072	-0.237928
TMEM205	0.00407	-0.392	0.762072	-0.237928
	0.00408	-0.392	0.762072	-0.237928
SCARA3	0.00553	-0.392	0.762072	-0.237928
XLOC_006979	0.00667	-0.392	0.762072	-0.237928
LPAL2	0.00739	-0.392	0.762072	-0.237928
WHAMMP2	0.0254	-0.392	0.762072	-0.237928
ZNF354A	0.07	-0.392	0.762072	-0.237928
XLOC_006404	7.52e-07	-0.391	0.762601	-0.237399
DDX1	2.22e-05	-0.391	0.762601	-0.237399
LCN9	3.6e-05	-0.391	0.762601	-0.237399
FAM113B	5.59e-05	-0.391	0.762601	-0.237399
FAM118A	0.000165	-0.391	0.762601	-0.237399
AGXT2L2	0.00017	-0.391	0.762601	-0.237399
KLF16	0.00022	-0.391	0.762601	-0.237399
WASH5P	0.00025	-0.391	0.762601	-0.237399
MARS	0.000343	-0.391	0.762601	-0.237399
	0.000343	-0.391	0.762601	-0.237399
C19orf26	0.000613	-0.391	0.762601	-0.237399
	0.00109	-0.391	0.762601	-0.237399
CHIA	0.00397	-0.391	0.762601	-0.237399
FERMT2	0.00417	-0.391	0.762601	-0.237399
	0.00457	-0.391	0.762601	-0.237399
CD79A	0.00504	-0.391	0.762601	-0.237399
HIST1H1D	0.00526	-0.391	0.762601	-0.237399
TCEB1	0.00883	-0.391	0.762601	-0.237399
	0.0166	-0.391	0.762601	-0.237399
EPS8L1	0.0189	-0.391	0.762601	-0.237399
RBPJL	0.0539	-0.391	0.762601	-0.237399
	0.0764	-0.391	0.762601	-0.237399
LOC100128818	0.254	-0.391	0.762601	-0.237399
	3.7e-06	-0.39	0.76313	-0.23687
FAM204A	0.000129	-0.39	0.76313	-0.23687
RRH	0.000139	-0.39	0.76313	-0.23687
CDK3	0.000156	-0.39	0.76313	-0.23687
	0.000361	-0.39	0.76313	-0.23687
YAP1	0.000389	-0.39	0.76313	-0.23687
LOC284260	0.000462	-0.39	0.76313	-0.23687
XLOC_004346	0.000529	-0.39	0.76313	-0.23687
MIOX	0.000717	-0.39	0.76313	-0.23687
CASP4	0.00243	-0.39	0.76313	-0.23687
F8A1	0.00331	-0.39	0.76313	-0.23687
GAPDH	0.00367	-0.39	0.76313	-0.23687
PDE4DIP	0.00404	-0.39	0.76313	-0.23687
C15orf63	0.0042	-0.39	0.76313	-0.23687
WASH1	0.00581	-0.39	0.76313	-0.23687
SMC1A	0.0117	-0.39	0.76313	-0.23687
ADH1A	0.0127	-0.39	0.76313	-0.23687
POU4F3	0.335	-0.39	0.76313	-0.23687
OR6C74	2.18e-06	-0.389	0.763659	-0.236341
CITED4	4.53e-06	-0.389	0.763659	-0.236341
EPB41L3	7.44e-06	-0.389	0.763659	-0.236341
LOC401557	4.93e-05	-0.389	0.763659	-0.236341
PHYH	5e-05	-0.389	0.763659	-0.236341
CD300E	0.000128	-0.389	0.763659	-0.236341
ABHD4	0.000165	-0.389	0.763659	-0.236341
LOC644050	0.000196	-0.389	0.763659	-0.236341
FNDC9	0.000204	-0.389	0.763659	-0.236341
	0.000455	-0.389	0.763659	-0.236341
LAMB2	0.00058	-0.389	0.763659	-0.236341
	0.000682	-0.389	0.763659	-0.236341
GHSR	0.000869	-0.389	0.763659	-0.236341
DUSP23	0.000979	-0.389	0.763659	-0.236341
XLOC_l2_009762	0.0014	-0.389	0.763659	-0.236341
XLOC_006263	0.00167	-0.389	0.763659	-0.236341
[truncated: 60,977 more rows]

## Sheet: Badoud et al. 2016 lean vs o
ID	P.Value	logFC	Reported fold change	Calculated fold change	gene_assignment
16965377	1.62e-10	-1.41	0.376312	-0.623688	ENST00000504154 // SLIT2 // slit homolog 2 (Drosophila) // 4p15.2 // 9353 /// NM_004787 // SLIT2 // slit homolog 2 (Drosophila) // 4p15.2 // 9353 /// AF055585 // SLIT2 // slit homolog 2 (Drosophila) // 4p15.2 // 9353 /// AF133270 // SLIT2 // slit homolog 2 (Drosophila) // 4p15.2 // 9353 /// AB017168 // SLIT2 // slit homolog 2 (Drosophila) // 4p15.2 // 9353 /// BC117190 // SLIT2 // slit homolog 2 …
16966285	9.7e-10	-0.819	0.566835	-0.433165	NM_004181 // UCHL1 // ubiquitin carboxyl-terminal esterase L1 (ubiquitin thiolesterase) // 4p14 // 7345 /// ENST00000284440 // UCHL1 // ubiquitin carboxyl-terminal esterase L1 (ubiquitin thiolesterase) // 4p14 // 7345 /// ENST00000503431 // UCHL1 // ubiquitin carboxyl-terminal esterase L1 (ubiquitin thiolesterase) // 4p14 // 7345 /// BC000332 // UCHL1 // ubiquitin carboxyl-terminal esterase L1 (u…
16811906	2.19e-09	0.677	1.59881	0.598812	ENST00000557943 // ETFA // electron-transfer-flavoprotein, alpha polypeptide // 15q23-q25 // 2108 /// NM_000126 // ETFA // electron-transfer-flavoprotein, alpha polypeptide // 15q23-q25 // 2108 /// NM_001127716 // ETFA // electron-transfer-flavoprotein, alpha polypeptide // 15q23-q25 // 2108 /// ENST00000433983 // ETFA // electron-transfer-flavoprotein, alpha polypeptide // 15q23-q25 // 2108 /// …
17019728	2.49e-09	-3.66	0.0791098	-0.92089	NM_005084 // PLA2G7 // phospholipase A2, group VII (platelet-activating factor acetylhydrolase, plasma) // 6p21.2-p12 // 7941 /// NM_001168357 // PLA2G7 // phospholipase A2, group VII (platelet-activating factor acetylhydrolase, plasma) // 6p21.2-p12 // 7941 /// ENST00000537365 // PLA2G7 // phospholipase A2, group VII (platelet-activating factor acetylhydrolase, plasma) // 6p21.2-p12 // 7941 /// …
16995601	9.24e-09	-1.31	0.403321	-0.596679	NM_001465 // FYB // FYN binding protein // 5p13.1 // 2533 /// NM_199335 // FYB // FYN binding protein // 5p13.1 // 2533 /// NM_001243093 // FYB // FYN binding protein // 5p13.1 // 2533 /// ENST00000351578 // FYB // FYN binding protein // 5p13.1 // 2533 /// ENST00000540520 // FYB // FYN binding protein // 5p13.1 // 2533 /// ENST00000505428 // FYB // FYN binding protein // 5p13.1 // 2533 /// ENST00…
16984829	9.52e-09	0.544	1.45801	0.458009	NM_015360 // SKIV2L2 // superkiller viralicidic activity 2-like 2 (S. cerevisiae) // 5q11.2 // 23517 /// ENST00000230640 // SKIV2L2 // superkiller viralicidic activity 2-like 2 (S. cerevisiae) // 5q11.2 // 23517 /// BC104996 // SKIV2L2 // superkiller viralicidic activity 2-like 2 (S. cerevisiae) // 5q11.2 // 23517 /// BC113509 // SKIV2L2 // superkiller viralicidic activity 2-like 2 (S. cerevisiae…
16726680	1.39e-08	0.678	1.59992	0.59992	ENST00000279263 // TM7SF2 // transmembrane 7 superfamily member 2 // 11q13 // 7108 /// NM_003273 // TM7SF2 // transmembrane 7 superfamily member 2 // 11q13 // 7108 /// AF023676 // TM7SF2 // transmembrane 7 superfamily member 2 // 11q13 // 7108 /// BC012857 // TM7SF2 // transmembrane 7 superfamily member 2 // 11q13 // 7108 /// BC009052 // TM7SF2 // transmembrane 7 superfamily member 2 // 11q13 // …
16759592	1.53e-08	1.02	2.02792	1.02792	NM_018663 // PXMP2 // peroxisomal membrane protein 2, 22kDa // 12q24.33 // 5827 /// ENST00000317479 // PXMP2 // peroxisomal membrane protein 2, 22kDa // 12q24.33 // 5827 /// AY044439 // PXMP2 // peroxisomal membrane protein 2, 22kDa // 12q24.33 // 5827 /// ENST00000545677 // PXMP2 // peroxisomal membrane protein 2, 22kDa // 12q24.33 // 5827 /// ENST00000454379 // PXMP2 // peroxisomal membrane pro…
17046041	1.83e-08	-0.396	0.759962	-0.240038	ENST00000331340 // IKZF1 // IKAROS family zinc finger 1 (Ikaros) // 7p13-p11.1 // 10320 /// ENST00000343574 // IKZF1 // IKAROS family zinc finger 1 (Ikaros) // 7p13-p11.1 // 10320 /// NM_006060 // IKZF1 // IKAROS family zinc finger 1 (Ikaros) // 7p13-p11.1 // 10320 /// NM_001220766 // IKZF1 // IKAROS family zinc finger 1 (Ikaros) // 7p13-p11.1 // 10320 /// NM_001220767 // IKZF1 // IKAROS family z…
16753914	1.98e-08	-2.31	0.20166	-0.79834	ENST00000261267 // LYZ // lysozyme // 12q15 // 4069 /// NM_000239 // LYZ // lysozyme // 12q15 // 4069 /// AK130149 // LYZ // lysozyme // 12q15 // 4069
16673945	2.05e-08	0.697	1.62113	0.62113	ENST00000340385 // PRDX6 // peroxiredoxin 6 // 1q25.1 // 9588 /// NM_004905 // PRDX6 // peroxiredoxin 6 // 1q25.1 // 9588 /// BC035857 // PRDX6 // peroxiredoxin 6 // 1q25.1 // 9588 /// D14662 // PRDX6 // peroxiredoxin 6 // 1q25.1 // 9588 /// BC053550 // PRDX6 // peroxiredoxin 6 // 1q25.1 // 9588 /// AK289352 // PRDX6 // peroxiredoxin 6 // 1q25.1 // 9588 /// AK300680 // PRDX6 // peroxiredoxin 6 //…
17101587	2.11e-08	-4.26	0.052193	-0.947807	NM_015507 // EGFL6 // EGF-like-domain, multiple 6 // Xp22 // 25975 /// NM_001167890 // EGFL6 // EGF-like-domain, multiple 6 // Xp22 // 25975 /// ENST00000361306 // EGFL6 // EGF-like-domain, multiple 6 // Xp22 // 25975 /// ENST00000380602 // EGFL6 // EGF-like-domain, multiple 6 // Xp22 // 25975 /// AF186084 // EGFL6 // EGF-like-domain, multiple 6 // Xp22 // 25975 /// ENST00000473826 // EGFL6 // EG…
16860920	2.29e-08	-0.5	0.707107	-0.292893	NR_028406 // FXYD5 // FXYD domain containing ion transport regulator 5 // 19q13.12 // 53827 /// NM_144779 // FXYD5 // FXYD domain containing ion transport regulator 5 // 19q13.12 // 53827 /// ENST00000541435 // FXYD5 // FXYD domain containing ion transport regulator 5 // 19q13.12 // 53827 /// ENST00000342879 // FXYD5 // FXYD domain containing ion transport regulator 5 // 19q13.12 // 53827 /// NM_…
16816739	2.33e-08	0.537	1.45095	0.450952	ENST00000268379 // UQCRC2 // ubiquinol-cytochrome c reductase core protein II // 16p12 // 7385 /// NM_003366 // UQCRC2 // ubiquinol-cytochrome c reductase core protein II // 16p12 // 7385 /// BC003136 // UQCRC2 // ubiquinol-cytochrome c reductase core protein II // 16p12 // 7385 /// BC000484 // UQCRC2 // ubiquinol-cytochrome c reductase core protein II // 16p12 // 7385 /// J04973 // UQCRC2 // ubi…
16935455	2.35e-08	0.415	1.3333	0.333299	ENST00000216259 // PMM1 // phosphomannomutase 1 // 22q13.2 // 5372 /// NM_002676 // PMM1 // phosphomannomutase 1 // 22q13.2 // 5372 /// BC016818 // PMM1 // phosphomannomutase 1 // 22q13.2 // 5372 /// BC010855 // PMM1 // phosphomannomutase 1 // 22q13.2 // 5372 /// U86070 // PMM1 // phosphomannomutase 1 // 22q13.2 // 5372 /// AK289368 // PMM1 // phosphomannomutase 1 // 22q13.2 // 5372 /// CR456544 …
17042506	2.37e-08	-0.744	0.597082	-0.402918	AB209577 // HLA-DMB // major histocompatibility complex, class II, DM beta // 6p21.3 // 3109 /// ENST00000480557 // HLA-DMB // major histocompatibility complex, class II, DM beta // 6p21.3 // 3109 /// ENST00000461570 // HLA-DMB // major histocompatibility complex, class II, DM beta // 6p21.3 // 3109 /// ENST00000487546 // HLA-DMB // major histocompatibility complex, class II, DM beta // 6p21.3 //…
17092421	2.44e-08	0.829	1.77645	0.776454	NM_001261406 // MPDZ // multiple PDZ domain protein // 9p23 // 8777 /// NM_003829 // MPDZ // multiple PDZ domain protein // 9p23 // 8777 /// NM_001261407 // MPDZ // multiple PDZ domain protein // 9p23 // 8777 /// ENST00000541718 // MPDZ // multiple PDZ domain protein // 9p23 // 8777 /// ENST00000381022 // MPDZ // multiple PDZ domain protein // 9p23 // 8777 /// AF093419 // MPDZ // multiple PDZ dom…
16844218	2.52e-08	1.86	3.63008	2.63008	NM_001042471 // GSDMB // gasdermin B // 17q12 // 55876 /// NM_018530 // GSDMB // gasdermin B // 17q12 // 55876 /// NM_001165958 // GSDMB // gasdermin B // 17q12 // 55876 /// NM_001165959 // GSDMB // gasdermin B // 17q12 // 55876 /// ENST00000394175 // GSDMB // gasdermin B // 17q12 // 55876 /// ENST00000309481 // GSDMB // gasdermin B // 17q12 // 55876 /// ENST00000520542 // GSDMB // gasdermin B //…
16675578	2.72e-08	-1.43	0.371131	-0.628869	NM_002838 // PTPRC // protein tyrosine phosphatase, receptor type, C // 1q31-q32 // 5788 /// NM_080921 // PTPRC // protein tyrosine phosphatase, receptor type, C // 1q31-q32 // 5788 /// NR_052021 // PTPRC // protein tyrosine phosphatase, receptor type, C // 1q31-q32 // 5788 /// NM_001267798 // PTPRC // protein tyrosine phosphatase, receptor type, C // 1q31-q32 // 5788 /// AK292131 // PTPRC // pro…
16897056	3.08e-08	0.546	1.46003	0.460032	NM_133259 // LRPPRC // leucine-rich pentatricopeptide repeat containing // 2p21 // 10128 /// ENST00000260665 // LRPPRC // leucine-rich pentatricopeptide repeat containing // 2p21 // 10128 /// AY289212 // LRPPRC // leucine-rich pentatricopeptide repeat containing // 2p21 // 10128 /// BC130285 // LRPPRC // leucine-rich pentatricopeptide repeat containing // 2p21 // 10128 /// BC050311 // LRPPRC // l…
17017998	3.08e-08	-0.67	0.628507	-0.371493	NM_002118 // HLA-DMB // major histocompatibility complex, class II, DM beta // 6p21.3 // 3109 /// ENST00000424822 // HLA-DMB // major histocompatibility complex, class II, DM beta // 6p21.3 // 3109 /// ENST00000450897 // HLA-DMB // major histocompatibility complex, class II, DM beta // 6p21.3 // 3109 /// ENST00000412948 // HLA-DMB // major histocompatibility complex, class II, DM beta // 6p21.3 /…
17096965	3.32e-08	0.832	1.78015	0.780151	NM_019114 // EPB41L4B // erythrocyte membrane protein band 4.1 like 4B // 9q31-q32 // 54566 /// ENST00000374566 // EPB41L4B // erythrocyte membrane protein band 4.1 like 4B // 9q31-q32 // 54566 /// NM_018424 // EPB41L4B // erythrocyte membrane protein band 4.1 like 4B // 9q31-q32 // 54566 /// ENST00000374557 // EPB41L4B // erythrocyte membrane protein band 4.1 like 4B // 9q31-q32 // 54566 /// AF1…
17037290	3.36e-08	-0.709	0.611744	-0.388256	ENST00000466737 // HLA-DMB // major histocompatibility complex, class II, DM beta // 6p21.3 // 3109 /// ENST00000482267 // HLA-DMB // major histocompatibility complex, class II, DM beta // 6p21.3 // 3109 /// AB209577 // HLA-DMB // major histocompatibility complex, class II, DM beta // 6p21.3 // 3109 /// ENST00000480557 // HLA-DMB // major histocompatibility complex, class II, DM beta // 6p21.3 //…
16835711	3.46e-08	0.581	1.49589	0.495886	ENST00000503176 // PDK2 // pyruvate dehydrogenase kinase, isozyme 2 // 17q21.33 // 5164 /// NM_002611 // PDK2 // pyruvate dehydrogenase kinase, isozyme 2 // 17q21.33 // 5164 /// NM_001199898 // PDK2 // pyruvate dehydrogenase kinase, isozyme 2 // 17q21.33 // 5164 /// ENST00000007708 // PDK2 // pyruvate dehydrogenase kinase, isozyme 2 // 17q21.33 // 5164 /// NM_001199900 // PDK2 // pyruvate dehydro…
16821083	3.78e-08	0.414	1.33237	0.332375	NM_018975 // TERF2IP // telomeric repeat binding factor 2, interacting protein // 16q23.1 // 54386 /// ENST00000300086 // TERF2IP // telomeric repeat binding factor 2, interacting protein // 16q23.1 // 54386 /// BC022428 // TERF2IP // telomeric repeat binding factor 2, interacting protein // 16q23.1 // 54386 /// ENST00000569234 // TERF2IP // telomeric repeat binding factor 2, interacting protein …
16804251	3.87e-08	2.31	4.95883	3.95883	NM_020778 // ALPK3 // alpha-kinase 3 // 15q25.2 // 57538 /// ENST00000258888 // ALPK3 // alpha-kinase 3 // 15q25.2 // 57538 /// AY044449 // ALPK3 // alpha-kinase 3 // 15q25.2 // 57538 /// ENST00000558077 // ALPK3 // alpha-kinase 3 // 15q25.2 // 57538
16778849	4.4e-08	-1.69	0.309927	-0.690073	ENST00000398576 // LCP1 // lymphocyte cytosolic protein 1 (L-plastin) // 13q14.3 // 3936 /// NM_002298 // LCP1 // lymphocyte cytosolic protein 1 (L-plastin) // 13q14.3 // 3936 /// ENST00000323076 // LCP1 // lymphocyte cytosolic protein 1 (L-plastin) // 13q14.3 // 3936 /// BC010271 // LCP1 // lymphocyte cytosolic protein 1 (L-plastin) // 13q14.3 // 3936 /// BC007673 // LCP1 // lymphocyte cytosolic…
16972249	4.49e-08	-1.02	0.493116	-0.506884	ENST00000335742 // PALLD // palladin, cytoskeletal associated protein // 4q32.3 // 23022 /// NM_001166108 // PALLD // palladin, cytoskeletal associated protein // 4q32.3 // 23022 /// NM_016081 // PALLD // palladin, cytoskeletal associated protein // 4q32.3 // 23022 /// ENST00000261509 // PALLD // palladin, cytoskeletal associated protein // 4q32.3 // 23022 /// NM_001166109 // PALLD // palladin, c…
16938630	4.56e-08	1.57	2.96905	1.96905	NM_015141 // GPD1L // glycerol-3-phosphate dehydrogenase 1-like // 3p22.3 // 23171 /// ENST00000282541 // GPD1L // glycerol-3-phosphate dehydrogenase 1-like // 3p22.3 // 23171 /// BC028726 // GPD1L // glycerol-3-phosphate dehydrogenase 1-like // 3p22.3 // 23171 /// AK292808 // GPD1L // glycerol-3-phosphate dehydrogenase 1-like // 3p22.3 // 23171 /// ENST00000428684 // GPD1L // glycerol-3-phosphat…
16830343	5.02e-08	1.88	3.68075	2.68075	NM_001042 // SLC2A4 // solute carrier family 2 (facilitated glucose transporter), member 4 // 17p13 // 6517 /// ENST00000317370 // SLC2A4 // solute carrier family 2 (facilitated glucose transporter), member 4 // 17p13 // 6517 /// AK300899 // SLC2A4 // solute carrier family 2 (facilitated glucose transporter), member 4 // 17p13 // 6517 /// ENST00000572485 // SLC2A4 // solute carrier family 2 (faci…
16805719	5.17e-08	-0.651	0.636839	-0.363161	NM_024652 // LRRK1 // leucine-rich repeat kinase 1 // 15q26.3 // 79705 /// ENST00000388948 // LRRK1 // leucine-rich repeat kinase 1 // 15q26.3 // 79705 /// DQ013130 // LRRK1 // leucine-rich repeat kinase 1 // 15q26.3 // 79705 /// BC068080 // LRRK1 // leucine-rich repeat kinase 1 // 15q26.3 // 79705 /// ENST00000284395 // LRRK1 // leucine-rich repeat kinase 1 // 15q26.3 // 79705 /// BC171802 // LR…
16833373	5.21e-08	1.17	2.25012	1.25012	NM_033315 // RASL10B // RAS-like, family 10, member B // 17q12 // 91608 /// ENST00000268864 // RASL10B // RAS-like, family 10, member B // 17q12 // 91608 /// BC041133 // RASL10B // RAS-like, family 10, member B // 17q12 // 91608
16741201	5.49e-08	0.893	1.85703	0.857034	NM_001277 // CHKA // choline kinase alpha // 11q13.2 // 1119 /// NM_212469 // CHKA // choline kinase alpha // 11q13.2 // 1119 /// ENST00000265689 // CHKA // choline kinase alpha // 11q13.2 // 1119 /// ENST00000356135 // CHKA // choline kinase alpha // 11q13.2 // 1119 /// BC036471 // CHKA // choline kinase alpha // 11q13.2 // 1119 /// ENST00000525155 // CHKA // choline kinase alpha // 11q13.2 // 1…
16726065	5.97e-08	1.05	2.07053	1.07053	NM_001142535 // LGALS12 // lectin, galactoside-binding, soluble, 12 // 11q13 // 85329 /// NM_033101 // LGALS12 // lectin, galactoside-binding, soluble, 12 // 11q13 // 85329 /// NM_001142536 // LGALS12 // lectin, galactoside-binding, soluble, 12 // 11q13 // 85329 /// ENST00000255684 // LGALS12 // lectin, galactoside-binding, soluble, 12 // 11q13 // 85329 /// ENST00000394618 // LGALS12 // lectin, g…
16724633	6.03e-08	-1.37	0.386891	-0.613109	NM_002843 // PTPRJ // protein tyrosine phosphatase, receptor type, J // 11p11.2 // 5795 /// NM_001098503 // PTPRJ // protein tyrosine phosphatase, receptor type, J // 11p11.2 // 5795 /// U10886 // PTPRJ // protein tyrosine phosphatase, receptor type, J // 11p11.2 // 5795 /// D37781 // PTPRJ // protein tyrosine phosphatase, receptor type, J // 11p11.2 // 5795 /// AL359057 // PTPRJ // protein tyros…
16853345	6.29e-08	0.424	1.34164	0.341642	NM_014913 // ADNP2 // ADNP homeobox 2 // 18q23 // 22850 /// ENST00000262198 // ADNP2 // ADNP homeobox 2 // 18q23 // 22850 /// BC071589 // ADNP2 // ADNP homeobox 2 // 18q23 // 22850 /// AK292566 // ADNP2 // ADNP homeobox 2 // 18q23 // 22850 /// ENST00000559951 // ADNP2 // ADNP homeobox 2 // 18q23 // 22850 /// ENST00000560561 // ADNP2 // ADNP homeobox 2 // 18q23 // 22850 /// ENST00000560752 // ADNP…
16824046	6.49e-08	-0.745	0.596668	-0.403332	ENST00000381774 // CPPED1 // calcineurin-like phosphoesterase domain containing 1 // 16p13.12 // 55313 /// NM_018340 // CPPED1 // calcineurin-like phosphoesterase domain containing 1 // 16p13.12 // 55313 /// ENST00000433677 // CPPED1 // calcineurin-like phosphoesterase domain containing 1 // 16p13.12 // 55313 /// NM_001099455 // CPPED1 // calcineurin-like phosphoesterase domain containing 1 // 16…
17080897	6.9e-08	-0.641	0.641268	-0.358732	NM_014751 // MTSS1 // metastasis suppressor 1 // 8p22 // 9788 /// ENST00000518547 // MTSS1 // metastasis suppressor 1 // 8p22 // 9788 /// AF086645 // MTSS1 // metastasis suppressor 1 // 8p22 // 9788 /// EF560715 // MTSS1 // metastasis suppressor 1 // 8p22 // 9788 /// AK302036 // MTSS1 // metastasis suppressor 1 // 8p22 // 9788 /// BC023998 // MTSS1 // metastasis suppressor 1 // 8p22 // 9788 /// A…
16749139	6.96e-08	2.88	7.3615	6.3615	ENST00000256969 // C12orf39 // chromosome 12 open reading frame 39 // 12p12.1 // 80763 /// NM_030572 // C12orf39 // chromosome 12 open reading frame 39 // 12p12.1 // 80763 /// BC004336 // C12orf39 // chromosome 12 open reading frame 39 // 12p12.1 // 80763 /// AK075342 // C12orf39 // chromosome 12 open reading frame 39 // 12p12.1 // 80763 /// ENST00000535033 // C12orf39 // chromosome 12 open readi…
16916901	7.99e-08	-1.45	0.366021	-0.633979	NM_014737 // RASSF2 // Ras association (RalGDS/AF-6) domain family member 2 // 20p13 // 9770 /// ENST00000379400 // RASSF2 // Ras association (RalGDS/AF-6) domain family member 2 // 20p13 // 9770 /// NM_170774 // RASSF2 // Ras association (RalGDS/AF-6) domain family member 2 // 20p13 // 9770 /// ENST00000379376 // RASSF2 // Ras association (RalGDS/AF-6) domain family member 2 // 20p13 // 9770 ///…
17102829	8.05e-08	0.582	1.49692	0.496923	NM_000240 // MAOA // monoamine oxidase A // Xp11.3 // 4128 /// ENST00000338702 // MAOA // monoamine oxidase A // Xp11.3 // 4128 /// AK293926 // MAOA // monoamine oxidase A // Xp11.3 // 4128 /// ENST00000542639 // MAOA // monoamine oxidase A // Xp11.3 // 4128 /// ENST00000497485 // MAOA // monoamine oxidase A // Xp11.3 // 4128 /// ENST00000490604 // MAOA // monoamine oxidase A // Xp11.3 // 4128
16829835	8.75e-08	-1.3	0.406126	-0.593874	NM_004313 // ARRB2 // arrestin, beta 2 // 17p13 // 409 /// NM_001257328 // ARRB2 // arrestin, beta 2 // 17p13 // 409 /// NM_001257330 // ARRB2 // arrestin, beta 2 // 17p13 // 409 /// ENST00000269260 // ARRB2 // arrestin, beta 2 // 17p13 // 409 /// NM_199004 // ARRB2 // arrestin, beta 2 // 17p13 // 409 /// NM_001257329 // ARRB2 // arrestin, beta 2 // 17p13 // 409 /// NM_001257331 // ARRB2 // arres…
16753270	9.56e-08	0.736	1.66555	0.665552	ENST00000261187 // SLC16A7 // solute carrier family 16, member 7 (monocarboxylic acid transporter 2) // 12q13 // 9194 /// ENST00000552024 // SLC16A7 // solute carrier family 16, member 7 (monocarboxylic acid transporter 2) // 12q13 // 9194 /// NM_004731 // SLC16A7 // solute carrier family 16, member 7 (monocarboxylic acid transporter 2) // 12q13 // 9194 /// ENST00000552432 // SLC16A7 // solute ca…
17104259	1.03e-07	-0.504	0.705149	-0.294851	NM_002444 // MSN // moesin // Xq11.1 // 4478 /// ENST00000360270 // MSN // moesin // Xq11.1 // 4478 /// BC017293 // MSN // moesin // Xq11.1 // 4478 /// ENST00000486030 // MSN // moesin // Xq11.1 // 4478
17062280	1.04e-07	1.37	2.58471	1.58471	NM_005763 // AASS // aminoadipate-semialdehyde synthase // 7q31.3 // 10157 /// ENST00000417368 // AASS // aminoadipate-semialdehyde synthase // 7q31.3 // 10157 /// ENST00000393376 // AASS // aminoadipate-semialdehyde synthase // 7q31.3 // 10157 /// BC144247 // AASS // aminoadipate-semialdehyde synthase // 7q31.3 // 10157 /// ENST00000358954 // AASS // aminoadipate-semialdehyde synthase // 7q31.3 …
17060380	1.07e-07	1.19	2.28153	1.28153	ENST00000292401 // AZGP1 // alpha-2-glycoprotein 1, zinc-binding // 7q22.1 // 563 /// NM_001185 // AZGP1 // alpha-2-glycoprotein 1, zinc-binding // 7q22.1 // 563 /// BC005306 // AZGP1 // alpha-2-glycoprotein 1, zinc-binding // 7q22.1 // 563 /// ENST00000477251 // AZGP1 // alpha-2-glycoprotein 1, zinc-binding // 7q22.1 // 563 /// ENST00000483612 // AZGP1 // alpha-2-glycoprotein 1, zinc-binding // …
17111895	1.11e-07	-0.722	0.606256	-0.393744	NM_000206 // IL2RG // interleukin 2 receptor, gamma // Xq13.1 // 3561 /// ENST00000374202 // IL2RG // interleukin 2 receptor, gamma // Xq13.1 // 3561 /// BC014972 // IL2RG // interleukin 2 receptor, gamma // Xq13.1 // 3561 /// D11086 // IL2RG // interleukin 2 receptor, gamma // Xq13.1 // 3561 /// AK298656 // IL2RG // interleukin 2 receptor, gamma // Xq13.1 // 3561 /// AB102797 // IL2RG // interle…
16834931	1.23e-07	-0.943	0.52015	-0.47985	ENST00000331495 // FMNL1 // formin-like 1 // 17q21 // 752 /// NM_005892 // FMNL1 // formin-like 1 // 17q21 // 752 /// AY278319 // FMNL1 // formin-like 1 // 17q21 // 752 /// ENST00000328118 // FMNL1 // formin-like 1 // 17q21 // 752 /// ENST00000539884 // FMNL1 // formin-like 1 // 17q21 // 752
16704375	1.31e-07	-0.798	0.575146	-0.424854	NM_000698 // ALOX5 // arachidonate 5-lipoxygenase // 10q11.2 // 240 /// NM_001256153 // ALOX5 // arachidonate 5-lipoxygenase // 10q11.2 // 240 /// NM_001256154 // ALOX5 // arachidonate 5-lipoxygenase // 10q11.2 // 240 /// ENST00000374391 // ALOX5 // arachidonate 5-lipoxygenase // 10q11.2 // 240 /// ENST00000574291 // ALOX5 // arachidonate 5-lipoxygenase // 10q11.2 // 240 /// ENST00000542434 // AL…
17121622	1.56e-07	-1.49	0.356013	-0.643987	---
16833082	1.59e-07	0.698	1.62225	0.622254	NM_001033568 // RHOT1 // ras homolog family member T1 // 17q11.2 // 55288 /// ENST00000358365 // RHOT1 // ras homolog family member T1 // 17q11.2 // 55288 /// NM_001033566 // RHOT1 // ras homolog family member T1 // 17q11.2 // 55288 /// ENST00000354266 // RHOT1 // ras homolog family member T1 // 17q11.2 // 55288 /// NM_018307 // RHOT1 // ras homolog family member T1 // 17q11.2 // 55288 /// ENST00…
16926849	1.62e-07	0.425	1.34257	0.342573	NM_031413 // CECR2 // cat eye syndrome chromosome region, candidate 2 // 22q11.2 // 27443 /// ENST00000262608 // CECR2 // cat eye syndrome chromosome region, candidate 2 // 22q11.2 // 27443 /// AF336133 // CECR2 // cat eye syndrome chromosome region, candidate 2 // 22q11.2 // 27443 /// ENST00000342247 // CECR2 // cat eye syndrome chromosome region, candidate 2 // 22q11.2 // 27443 /// ENST00000355…
17097152	1.66e-07	0.478	1.39281	0.392811	NM_001080398 // KIAA0368 // KIAA0368 // 9q31.3 // 23392 /// ENST00000259335 // KIAA0368 // KIAA0368 // 9q31.3 // 23392 /// BC021127 // KIAA0368 // KIAA0368 // 9q31.3 // 23392 /// ENST00000338205 // KIAA0368 // KIAA0368 // 9q31.3 // 23392 /// ENST00000543827 // KIAA0368 // KIAA0368 // 9q31.3 // 23392 /// ENST00000374378 // KIAA0368 // KIAA0368 // 9q31.3 // 23392 /// ENST00000465499 // KIAA0368 // …
16967631	1.68e-07	1.68	3.20428	2.20428	NM_001098484 // SLC4A4 // solute carrier family 4, sodium bicarbonate cotransporter, member 4 // 4q21 // 8671 /// NM_001134742 // SLC4A4 // solute carrier family 4, sodium bicarbonate cotransporter, member 4 // 4q21 // 8671 /// ENST00000264485 // SLC4A4 // solute carrier family 4, sodium bicarbonate cotransporter, member 4 // 4q21 // 8671 /// ENST00000425175 // SLC4A4 // solute carrier family 4, …
17109927	1.69e-07	0.839	1.78881	0.78881	NM_000109 // DMD // dystrophin // Xp21.2 // 1756 /// NM_004006 // DMD // dystrophin // Xp21.2 // 1756 /// NM_004009 // DMD // dystrophin // Xp21.2 // 1756 /// NM_004010 // DMD // dystrophin // Xp21.2 // 1756 /// ENST00000378677 // DMD // dystrophin // Xp21.2 // 1756 /// ENST00000535280 // DMD // dystrophin // Xp21.2 // 1756 /// ENST00000542849 // DMD // dystrophin // Xp21.2 // 1756 /// NM_004007 …
16868187	1.75e-07	-0.874	0.545632	-0.454368	NM_012335 // MYO1F // myosin IF // 19p13.3-p13.2 // 4542 /// ENST00000338257 // MYO1F // myosin IF // 19p13.3-p13.2 // 4542 /// ENST00000572880 // MYO1F // myosin IF // 19p13.3-p13.2 // 4542 /// BC028071 // MYO1F // myosin IF // 19p13.3-p13.2 // 4542 /// AB290178 // MYO1F // myosin IF // 19p13.3-p13.2 // 4542 /// AK301166 // MYO1F // myosin IF // 19p13.3-p13.2 // 4542 /// ENST00000305795 // MYO1F…
16824907	1.84e-07	-2.65	0.15932	-0.84068	NM_005849 // IGSF6 // immunoglobulin superfamily, member 6 // 16p12.2 // 10261 /// ENST00000268389 // IGSF6 // immunoglobulin superfamily, member 6 // 16p12.2 // 10261 /// BC017844 // IGSF6 // immunoglobulin superfamily, member 6 // 16p12.2 // 10261 /// ENST00000565499 // IGSF6 // immunoglobulin superfamily, member 6 // 16p12.2 // 10261
17115505	1.93e-07	-0.521	0.696889	-0.303111	NM_001456 // FLNA // filamin A, alpha // Xq28 // 2316 /// NM_001110556 // FLNA // filamin A, alpha // Xq28 // 2316 /// ENST00000422373 // FLNA // filamin A, alpha // Xq28 // 2316 /// ENST00000369850 // FLNA // filamin A, alpha // Xq28 // 2316 /// ENST00000360319 // FLNA // filamin A, alpha // Xq28 // 2316 /// GU727643 // FLNA // filamin A, alpha // Xq28 // 2316 /// AB593010 // FLNA // filamin A, …
16817692	2.09e-07	-0.704	0.613868	-0.386132	NM_017458 // MVP // major vault protein // 16p11.2 // 9961 /// NM_005115 // MVP // major vault protein // 16p11.2 // 9961 /// ENST00000357402 // MVP // major vault protein // 16p11.2 // 9961 /// ENST00000395353 // MVP // major vault protein // 16p11.2 // 9961 /// BC015623 // MVP // major vault protein // 16p11.2 // 9961 /// AK293302 // MVP // major vault protein // 16p11.2 // 9961 /// AK302052 //…
16949365	2.1e-07	0.342	1.26751	0.267513	NM_001967 // EIF4A2 // eukaryotic translation initiation factor 4A2 // 3q28 // 1974 /// ENST00000323963 // MIR1248 // microRNA 1248 // 3q27.3 // 100302143 /// ENST00000323963 // SNORA81 // small nucleolar RNA, H/ACA box 81 // 3q27.3 // 677847 /// ENST00000323963 // SNORA4 // small nucleolar RNA, H/ACA box 4 // 3q27 // 619568 /// ENST00000323963 // SNORD2 // small nucleolar RNA, C/D box 2 // 3q27 …
17012946	2.23e-07	-1.15	0.450625	-0.549375	NM_006290 // TNFAIP3 // tumor necrosis factor, alpha-induced protein 3 // 6q23 // 7128 /// ENST00000237289 // TNFAIP3 // tumor necrosis factor, alpha-induced protein 3 // 6q23 // 7128 /// M59465 // TNFAIP3 // tumor necrosis factor, alpha-induced protein 3 // 6q23 // 7128 /// ENST00000535574 // TNFAIP3 // tumor necrosis factor, alpha-induced protein 3 // 6q23 // 7128 /// ENST00000539356 // TNFAIP3…
17083900	2.23e-07	1.04	2.05623	1.05623	NM_001010887 // ACER2 // alkaline ceramidase 2 // 9p22.1 // 340485 /// ENST00000340967 // ACER2 // alkaline ceramidase 2 // 9p22.1 // 340485 /// BC092487 // ACER2 // alkaline ceramidase 2 // 9p22.1 // 340485 /// ENST00000380376 // ACER2 // alkaline ceramidase 2 // 9p22.1 // 340485
16662885	2.29e-07	-0.433	0.74072	-0.25928	NM_015038 // KIAA0754 // KIAA0754 // 1p34.3 // 643314 /// ENST00000530275 // KIAA0754 // KIAA0754 // 1p34.3 // 643314
17042844	2.5e-07	0.725	1.6529	0.652901	NM_138445 // GPR146 // G protein-coupled receptor 146 // 7p22.3 // 115330 /// BC014241 // GPR146 // G protein-coupled receptor 146 // 7p22.3 // 115330 /// ENST00000397095 // LOC100505568 // uncharacterized LOC100505568 // --- // 100505568 /// ENST00000397095 // LOC100505551 // uncharacterized LOC100505551 // --- // 100505551 /// ENST00000397095 // GPR146 // G protein-coupled receptor 146 // 7p22.…
16843374	2.65e-07	-0.728	0.60374	-0.39626	---
16880942	2.7e-07	-1.8	0.287175	-0.712825	NM_002664 // PLEK // pleckstrin // 2p13.3 // 5341 /// ENST00000234313 // PLEK // pleckstrin // 2p13.3 // 5341 /// BC018549 // PLEK // pleckstrin // 2p13.3 // 5341 /// ENST00000474788 // PLEK // pleckstrin // 2p13.3 // 5341
16840113	2.78e-07	-1.69	0.309927	-0.690073	NM_001100812 // CXCL16 // chemokine (C-X-C motif) ligand 16 // 17p13 // 58191 /// ENST00000574412 // CXCL16 // chemokine (C-X-C motif) ligand 16 // 17p13 // 58191 /// NM_022059 // CXCL16 // chemokine (C-X-C motif) ligand 16 // 17p13 // 58191 /// ENST00000293778 // CXCL16 // chemokine (C-X-C motif) ligand 16 // 17p13 // 58191 /// AY358909 // CXCL16 // chemokine (C-X-C motif) ligand 16 // 17p13 // …
16783927	2.78e-07	0.593	1.50838	0.50838	ENST00000359332 // KLHDC1 // kelch domain containing 1 // 14q21.3 // 122773 /// NM_172193 // KLHDC1 // kelch domain containing 1 // 14q21.3 // 122773 /// AF111806 // KLHDC1 // kelch domain containing 1 // 14q21.3 // 122773 /// ENST00000556392 // KLHDC1 // kelch domain containing 1 // 14q21.3 // 122773 /// ENST00000555704 // KLHDC1 // kelch domain containing 1 // 14q21.3 // 122773 /// ENST00000554…
16751209	2.79e-07	0.577	1.49174	0.491744	NM_015416 // LETMD1 // LETM1 domain containing 1 // 12q13.12 // 25875 /// NM_001243689 // LETMD1 // LETM1 domain containing 1 // 12q13.12 // 25875 /// NR_045018 // LETMD1 // LETM1 domain containing 1 // 12q13.12 // 25875 /// ENST00000262055 // LETMD1 // LETM1 domain containing 1 // 12q13.12 // 25875 /// ENST00000418425 // LETMD1 // LETM1 domain containing 1 // 12q13.12 // 25875 /// NR_045017 // L…
16844239	2.99e-07	1.3	2.46229	1.46229	ENST00000394169 // ORMDL3 // ORM1-like 3 (S. cerevisiae) // 17q12 // 94103 /// NM_139280 // ORMDL3 // ORM1-like 3 (S. cerevisiae) // 17q12 // 94103 /// ENST00000304046 // ORMDL3 // ORM1-like 3 (S. cerevisiae) // 17q12 // 94103 /// AK093063 // ORMDL3 // ORM1-like 3 (S. cerevisiae) // 17q12 // 94103
16896579	3.02e-07	0.398	1.31768	0.31768	NM_022374 // ATL2 // atlastin GTPase 2 // 2p22.3 // 64225 /// ENST00000419554 // ATL2 // atlastin GTPase 2 // 2p22.3 // 64225 /// NM_001135673 // ATL2 // atlastin GTPase 2 // 2p22.3 // 64225 /// ENST00000378954 // ATL2 // atlastin GTPase 2 // 2p22.3 // 64225 /// NR_024191 // ATL2 // atlastin GTPase 2 // 2p22.3 // 64225 /// AK294049 // ATL2 // atlastin GTPase 2 // 2p22.3 // 64225 /// AK294711 // A…
16677407	3.15e-07	-0.456	0.729005	-0.270995	NM_020197 // SMYD2 // SET and MYND domain containing 2 // 1q32.3 // 56950 /// ENST00000366957 // SMYD2 // SET and MYND domain containing 2 // 1q32.3 // 56950 /// BC049367 // SMYD2 // SET and MYND domain containing 2 // 1q32.3 // 56950 /// ENST00000471645 // SMYD2 // SET and MYND domain containing 2 // 1q32.3 // 56950 /// ENST00000491455 // SMYD2 // SET and MYND domain containing 2 // 1q32.3 // 56…
17088701	3.18e-07	-0.492	0.711039	-0.288961	ENST00000408936 // DAB2IP // DAB2 interacting protein // 9q33.1-q33.3 // 153090 /// NM_032552 // DAB2IP // DAB2 interacting protein // 9q33.1-q33.3 // 153090 /// ENST00000259371 // DAB2IP // DAB2 interacting protein // 9q33.1-q33.3 // 153090 /// NM_138709 // DAB2IP // DAB2 interacting protein // 9q33.1-q33.3 // 153090 /// ENST00000309989 // DAB2IP // DAB2 interacting protein // 9q33.1-q33.3 // 15…
16866912	3.18e-07	0.898	1.86348	0.863481	NM_018049 // PLEKHJ1 // pleckstrin homology domain containing, family J member 1 // 19p13.3 // 55111 /// ENST00000326631 // PLEKHJ1 // pleckstrin homology domain containing, family J member 1 // 19p13.3 // 55111 /// AK097723 // PLEKHJ1 // pleckstrin homology domain containing, family J member 1 // 19p13.3 // 55111
17016263	3.27e-07	-0.611	0.654743	-0.345257	NR_002174 // CMAHP // cytidine monophospho-N-acetylneuraminic acid hydroxylase, pseudogene // 6p21.32 // 8418 /// NR_027626 // CMAHP // cytidine monophospho-N-acetylneuraminic acid hydroxylase, pseudogene // 6p21.32 // 8418 /// AF074480 // CMAHP // cytidine monophospho-N-acetylneuraminic acid hydroxylase, pseudogene // 6p21.32 // 8418 /// AK303297 // CMAHP // cytidine monophospho-N-acetylneuramin…
16740725	3.32e-07	-1.64	0.320856	-0.679144	NM_020404 // CD248 // CD248 molecule, endosialin // 11q13 // 57124 /// ENST00000311330 // CD248 // CD248 molecule, endosialin // 11q13 // 57124 /// AF279142 // CD248 // CD248 molecule, endosialin // 11q13 // 57124
16794632	3.42e-07	1.12	2.17347	1.17347	ENST00000553458 // ALDH6A1 // aldehyde dehydrogenase 6 family, member A1 // 14q24.3 // 4329 /// NM_005589 // ALDH6A1 // aldehyde dehydrogenase 6 family, member A1 // 14q24.3 // 4329 /// BC032371 // ALDH6A1 // aldehyde dehydrogenase 6 family, member A1 // 14q24.3 // 4329 /// ENST00000554501 // ALDH6A1 // aldehyde dehydrogenase 6 family, member A1 // 14q24.3 // 4329 /// ENST00000554231 // ALDH6A1 /…
17075478	3.57e-07	-0.772	0.585605	-0.414395	NM_002318 // LOXL2 // lysyl oxidase-like 2 // 8p21.3 // 4017 /// ENST00000389131 // LOXL2 // lysyl oxidase-like 2 // 8p21.3 // 4017 /// BC000594 // LOXL2 // lysyl oxidase-like 2 // 8p21.3 // 4017 /// U89942 // LOXL2 // lysyl oxidase-like 2 // 8p21.3 // 4017 /// AK293292 // LOXL2 // lysyl oxidase-like 2 // 8p21.3 // 4017 /// AF117949 // LOXL2 // lysyl oxidase-like 2 // 8p21.3 // 4017 /// AK124508 …
16718870	3.65e-07	0.3	1.23114	0.231144	NM_003750 // EIF3A // eukaryotic translation initiation factor 3, subunit A // 10q26 // 8661 /// ENST00000369144 // EIF3A // eukaryotic translation initiation factor 3, subunit A // 10q26 // 8661 /// BC114429 // EIF3A // eukaryotic translation initiation factor 3, subunit A // 10q26 // 8661 /// ENST00000541549 // EIF3A // eukaryotic translation initiation factor 3, subunit A // 10q26 // 8661 /// …
17002612	3.74e-07	-0.521	0.696889	-0.303111	ENST00000519560 // SLIT3 // slit homolog 3 (Drosophila) // 5q35 // 6586 /// NM_003062 // SLIT3 // slit homolog 3 (Drosophila) // 5q35 // 6586 /// AY358884 // SLIT3 // slit homolog 3 (Drosophila) // 5q35 // 6586 /// ENST00000404867 // SLIT3 // slit homolog 3 (Drosophila) // 5q35 // 6586 /// ENST00000518140 // SLIT3 // slit homolog 3 (Drosophila) // 5q35 // 6586 /// ENST00000519486 // SLIT3 // slit…
16693976	3.78e-07	-0.265	0.832199	-0.167801	NM_001204286 // MUC1 // mucin 1, cell surface associated // 1q21 // 4582 /// NM_001204285 // MUC1 // mucin 1, cell surface associated // 1q21 // 4582 /// ENST00000368395 // MUC1 // mucin 1, cell surface associated // 1q21 // 4582 /// NM_002456 // MUC1 // mucin 1, cell surface associated // 1q21 // 4582 /// NM_001204287 // MUC1 // mucin 1, cell surface associated // 1q21 // 4582 /// NM_001204288 /…
16831464	3.86e-07	0.348	1.27279	0.272795	BC027986 // C17orf76-AS1 // C17orf76 antisense RNA 1 (non-protein coding) // 17p11.2 // 125144 /// BC040159 // C17orf76-AS1 // C17orf76 antisense RNA 1 (non-protein coding) // 17p11.2 // 125144 /// NR_027162 // C17orf76-AS1 // C17orf76 antisense RNA 1 (non-protein coding) // 17p11.2 // 125144 /// NR_045022 // C17orf76-AS1 // C17orf76 antisense RNA 1 (non-protein coding) // 17p11.2 // 125144 /// N…
17121624	3.98e-07	-1.4	0.378929	-0.621071	---
17088164	4.01e-07	-0.583	0.667574	-0.332426	ENST00000259392 // SLC31A2 // solute carrier family 31 (copper transporters), member 2 // 9q32 // 1318 /// NM_001860 // SLC31A2 // solute carrier family 31 (copper transporters), member 2 // 9q32 // 1318 /// BC026252 // SLC31A2 // solute carrier family 31 (copper transporters), member 2 // 9q32 // 1318 /// ENST00000374220 // SLC31A2 // solute carrier family 31 (copper transporters), member 2 // 9…
16995645	4.03e-07	-0.89	0.539614	-0.460386	NM_001343 // DAB2 // disabled homolog 2, mitogen-responsive phosphoprotein (Drosophila) // 5p13 // 1601 /// NM_001244871 // DAB2 // disabled homolog 2, mitogen-responsive phosphoprotein (Drosophila) // 5p13 // 1601 /// ENST00000320816 // DAB2 // disabled homolog 2, mitogen-responsive phosphoprotein (Drosophila) // 5p13 // 1601 /// ENST00000545653 // DAB2 // disabled homolog 2, mitogen-responsive …
16957884	4.16e-07	-0.412	0.751581	-0.248419	ENST00000295633 // FSTL1 // follistatin-like 1 // 3q13.33 // 11167 /// NM_007085 // FSTL1 // follistatin-like 1 // 3q13.33 // 11167 /// AK291138 // FSTL1 // follistatin-like 1 // 3q13.33 // 11167 /// ENST00000539471 // FSTL1 // follistatin-like 1 // 3q13.33 // 11167 /// ENST00000469005 // FSTL1 // follistatin-like 1 // 3q13.33 // 11167 /// ENST00000464690 // FSTL1 // follistatin-like 1 // 3q13.33…
16715241	4.17e-07	-0.447	0.733567	-0.266433	NM_002778 // PSAP // prosaposin // 10q21-q22 // 5660 /// NM_001042465 // PSAP // prosaposin // 10q21-q22 // 5660 /// NM_001042466 // PSAP // prosaposin // 10q21-q22 // 5660 /// ENST00000394936 // PSAP // prosaposin // 10q21-q22 // 5660 /// ENST00000357471 // PSAP // prosaposin // 10q21-q22 // 5660 /// ENST00000394934 // PSAP // prosaposin // 10q21-q22 // 5660 /// ENST00000404083 // PSAP // prosap…
16950632	4.26e-07	0.444	1.36037	0.360371	ENST00000245046 // EMC3 // ER membrane protein complex subunit 3 // 3p25.3 // 55831 /// NM_018447 // EMC3 // ER membrane protein complex subunit 3 // 3p25.3 // 55831 /// BC022807 // EMC3 // ER membrane protein complex subunit 3 // 3p25.3 // 55831 /// ENST00000487465 // EMC3 // ER membrane protein complex subunit 3 // 3p25.3 // 55831 /// ENST00000497557 // EMC3 // ER membrane protein complex subun…
16754373	4.29e-07	-1.8	0.287175	-0.712825	NM_006851 // GLIPR1 // GLI pathogenesis-related 1 // 12q21.2 // 11010 /// ENST00000266659 // GLIPR1 // GLI pathogenesis-related 1 // 12q21.2 // 11010 /// AK304847 // GLIPR1 // GLI pathogenesis-related 1 // 12q21.2 // 11010 /// ENST00000536703 // GLIPR1 // GLI pathogenesis-related 1 // 12q21.2 // 11010
16757098	4.32e-07	-0.425	0.744839	-0.255161	NM_005475 // SH2B3 // SH2B adaptor protein 3 // 12q24 // 10019 /// ENST00000341259 // SH2B3 // SH2B adaptor protein 3 // 12q24 // 10019 /// AF055581 // SH2B3 // SH2B adaptor protein 3 // 12q24 // 10019 /// ENST00000538307 // SH2B3 // SH2B adaptor protein 3 // 12q24 // 10019 /// ENST00000550925 // SH2B3 // SH2B adaptor protein 3 // 12q24 // 10019
16818272	4.51e-07	-2.22	0.214641	-0.785359	NM_000887 // ITGAX // integrin, alpha X (complement component 3 receptor 4 subunit) // 16p11.2 // 3687 /// ENST00000268296 // ITGAX // integrin, alpha X (complement component 3 receptor 4 subunit) // 16p11.2 // 3687 /// BC038237 // ITGAX // integrin, alpha X (complement component 3 receptor 4 subunit) // 16p11.2 // 3687 /// M81695 // ITGAX // integrin, alpha X (complement component 3 receptor 4 s…
17106852	4.88e-07	-0.714	0.609628	-0.390372	NM_003399 // XPNPEP2 // X-prolyl aminopeptidase (aminopeptidase P) 2, membrane-bound // Xq25 // 7512 /// ENST00000371106 // XPNPEP2 // X-prolyl aminopeptidase (aminopeptidase P) 2, membrane-bound // Xq25 // 7512 /// BC126174 // XPNPEP2 // X-prolyl aminopeptidase (aminopeptidase P) 2, membrane-bound // Xq25 // 7512 /// ENST00000371105 // XPNPEP2 // X-prolyl aminopeptidase (aminopeptidase P) 2, mem…
16666055	4.94e-07	0.595	1.51047	0.510473	NM_001902 // CTH // cystathionase (cystathionine gamma-lyase) // 1p31.1 // 1491 /// NM_001190463 // CTH // cystathionase (cystathionine gamma-lyase) // 1p31.1 // 1491 /// ENST00000411986 // CTH // cystathionase (cystathionine gamma-lyase) // 1p31.1 // 1491 /// ENST00000370938 // CTH // cystathionase (cystathionine gamma-lyase) // 1p31.1 // 1491 /// NM_153742 // CTH // cystathionase (cystathionine…
17040221	4.95e-07	-0.433	0.74072	-0.25928	NM_003190 // TAPBP // TAP binding protein (tapasin) // 6p21.3 // 6892 /// ENST00000383066 // TAPBP // TAP binding protein (tapasin) // 6p21.3 // 6892 /// ENST00000434618 // TAPBP // TAP binding protein (tapasin) // 6p21.3 // 6892 /// NM_172209 // TAPBP // TAP binding protein (tapasin) // 6p21.3 // 6892 /// ENST00000551943 // TAPBP // TAP binding protein (tapasin) // 6p21.3 // 6892 /// AF029750 //…
17085951	4.99e-07	2.54	5.81589	4.81589	NM_006914 // RORB // RAR-related orphan receptor B // 9q22 // 6096 /// ENST00000376896 // RORB // RAR-related orphan receptor B // 9q22 // 6096 /// BC051830 // RORB // RAR-related orphan receptor B // 9q22 // 6096 /// ENST00000396204 // RORB // RAR-related orphan receptor B // 9q22 // 6096
16830577	5.04e-07	-1.25	0.420448	-0.579552	NM_001251 // CD68 // CD68 molecule // 17p13 // 968 /// ENST00000250092 // CD68 // CD68 molecule // 17p13 // 968 /// NM_001040059 // CD68 // CD68 molecule // 17p13 // 968 /// BC015557 // CD68 // CD68 molecule // 17p13 // 968 /// ENST00000380498 // CD68 // CD68 molecule // 17p13 // 968
17009093	5.22e-07	0.916	1.88688	0.886877	NM_001025366 // VEGFA // vascular endothelial growth factor A // 6p12 // 7422 /// NM_001171623 // VEGFA // vascular endothelial growth factor A // 6p12 // 7422 /// NM_003376 // VEGFA // vascular endothelial growth factor A // 6p12 // 7422 /// NM_001171624 // VEGFA // vascular endothelial growth factor A // 6p12 // 7422 /// NM_001025367 // VEGFA // vascular endothelial growth factor A // 6p12 // 7…
17020846	5.61e-07	-1.08	0.473029	-0.526971	NM_004370 // COL12A1 // collagen, type XII, alpha 1 // 6q12-q13 // 1303 /// ENST00000322507 // COL12A1 // collagen, type XII, alpha 1 // 6q12-q13 // 1303 /// NM_080645 // COL12A1 // collagen, type XII, alpha 1 // 6q12-q13 // 1303 /// ENST00000345356 // COL12A1 // collagen, type XII, alpha 1 // 6q12-q13 // 1303 /// BC146868 // COL12A1 // collagen, type XII, alpha 1 // 6q12-q13 // 1303 /// ENST0000…
16664802	5.73e-07	0.512	1.42603	0.426026	ENST00000371514 // SCP2 // sterol carrier protein 2 // 1p32 // 6342 /// NM_002979 // SCP2 // sterol carrier protein 2 // 1p32 // 6342 /// NM_001193599 // SCP2 // sterol carrier protein 2 // 1p32 // 6342 /// NM_001193617 // SCP2 // sterol carrier protein 2 // 1p32 // 6342 /// NM_001193600 // SCP2 // sterol carrier protein 2 // 1p32 // 6342 /// ENST00000407246 // SCP2 // sterol carrier protein 2 //…
16718719	5.81e-07	-1.11	0.463294	-0.536706	NM_001127211 // KIAA1598 // KIAA1598 // 10q25.3 // 57698 /// NM_018330 // KIAA1598 // KIAA1598 // 10q25.3 // 57698 /// NM_001258298 // KIAA1598 // KIAA1598 // 10q25.3 // 57698 /// ENST00000355371 // KIAA1598 // KIAA1598 // 10q25.3 // 57698 /// NM_001258299 // KIAA1598 // KIAA1598 // 10q25.3 // 57698 /// NM_001258300 // KIAA1598 // KIAA1598 // 10q25.3 // 57698 /// ENST00000260777 // KIAA1598 // KI…
17088148	5.83e-07	-0.532	0.691595	-0.308405	NM_001012994 // SNX30 // sorting nexin family member 30 // 9q32 // 401548 /// ENST00000374232 // SNX30 // sorting nexin family member 30 // 9q32 // 401548 /// ENST00000416585 // SNX30 // sorting nexin family member 30 // 9q32 // 401548
16767364	5.99e-07	-1.3	0.406126	-0.593874	---
17001654	6.28e-07	-0.66	0.632878	-0.367122	NM_001025159 // CD74 // CD74 molecule, major histocompatibility complex, class II invariant chain // 5q32 // 972 /// NM_004355 // CD74 // CD74 molecule, major histocompatibility complex, class II invariant chain // 5q32 // 972 /// ENST00000353334 // CD74 // CD74 molecule, major histocompatibility complex, class II invariant chain // 5q32 // 972 /// ENST00000009530 // CD74 // CD74 molecule, major …
16756649	7.12e-07	0.679	1.60103	0.60103	ENST00000338432 // ACACB // acetyl-CoA carboxylase beta // 12q24.11 // 32 /// NM_001093 // ACACB // acetyl-CoA carboxylase beta // 12q24.11 // 32 /// ENST00000377848 // ACACB // acetyl-CoA carboxylase beta // 12q24.11 // 32 /// AY382667 // ACACB // acetyl-CoA carboxylase beta // 12q24.11 // 32 /// DQ493870 // ACACB // acetyl-CoA carboxylase beta // 12q24.11 // 32 /// U89344 // ACACB // acetyl-CoA…
16703495	7.39e-07	0.368	1.29056	0.290562	NM_001256410 // RAB18 // RAB18, member RAS oncogene family // 10p12.1 // 22931 /// NM_021252 // RAB18 // RAB18, member RAS oncogene family // 10p12.1 // 22931 /// NM_001256415 // RAB18 // RAB18, member RAS oncogene family // 10p12.1 // 22931 /// NR_046172 // RAB18 // RAB18, member RAS oncogene family // 10p12.1 // 22931 /// ENST00000356940 // RAB18 // RAB18, member RAS oncogene family // 10p12.1 …
17084866	7.99e-07	-1.33	0.397768	-0.602232	NM_022343 // GLIPR2 // GLI pathogenesis-related 2 // 9p13.3 // 152007 /// AY039756 // GLIPR2 // GLI pathogenesis-related 2 // 9p13.3 // 152007 /// AK298741 // GLIPR2 // GLI pathogenesis-related 2 // 9p13.3 // 152007 /// BC017918 // GLIPR2 // GLI pathogenesis-related 2 // 9p13.3 // 152007 /// ENST00000377960 // LOC100652973 // uncharacterized LOC100652973 // --- // 100652973 /// ENST00000377960 //…
16849072	8.05e-07	0.451	1.36699	0.366987	NM_014230 // SRP68 // signal recognition particle 68kDa // 17q25.1 // 6730 /// ENST00000307877 // SRP68 // signal recognition particle 68kDa // 17q25.1 // 6730 /// NM_001260502 // SRP68 // signal recognition particle 68kDa // 17q25.1 // 6730 /// NR_048541 // SRP68 // signal recognition particle 68kDa // 17q25.1 // 6730 /// NM_001260503 // SRP68 // signal recognition particle 68kDa // 17q25.1 // 6…
16872551	8.07e-07	-0.856	0.552482	-0.447518	NM_000660 // TGFB1 // transforming growth factor, beta 1 // 19q13.1 // 7040 /// ENST00000221930 // TGFB1 // transforming growth factor, beta 1 // 19q13.1 // 7040 /// AK291907 // TGFB1 // transforming growth factor, beta 1 // 19q13.1 // 7040
16747623	8.77e-07	-0.818	0.567228	-0.432772	NM_002831 // PTPN6 // protein tyrosine phosphatase, non-receptor type 6 // 12p13 // 5777 /// NM_080548 // PTPN6 // protein tyrosine phosphatase, non-receptor type 6 // 12p13 // 5777 /// NM_080549 // PTPN6 // protein tyrosine phosphatase, non-receptor type 6 // 12p13 // 5777 /// ENST00000399448 // PTPN6 // protein tyrosine phosphatase, non-receptor type 6 // 12p13 // 5777 /// ENST00000318974 // PT…
16750325	8.84e-07	0.443	1.35943	0.359428	NM_001025356 // ANO6 // anoctamin 6 // 12q12 // 196527 /// NM_001204803 // ANO6 // anoctamin 6 // 12q12 // 196527 /// NM_001142679 // ANO6 // anoctamin 6 // 12q12 // 196527 /// ENST00000425752 // ANO6 // anoctamin 6 // 12q12 // 196527 /// ENST00000320560 // ANO6 // anoctamin 6 // 12q12 // 196527 /// ENST00000423947 // ANO6 // anoctamin 6 // 12q12 // 196527 /// NM_001142678 // ANO6 // anoctamin 6 …
17126208	9.71e-07	-2.12	0.230047	-0.769953	---
16958573	1.01e-06	1.16	2.23457	1.23457	NM_001270364 // ALDH1L1 // aldehyde dehydrogenase 1 family, member L1 // 3q21.3 // 10840 /// NM_012190 // ALDH1L1 // aldehyde dehydrogenase 1 family, member L1 // 3q21.3 // 10840 /// ENST00000472186 // ALDH1L1 // aldehyde dehydrogenase 1 family, member L1 // 3q21.3 // 10840 /// ENST00000393434 // ALDH1L1 // aldehyde dehydrogenase 1 family, member L1 // 3q21.3 // 10840 /// ENST00000273450 // ALDH1…
16709856	1.02e-06	-0.358	0.780245	-0.219755	NM_004281 // BAG3 // BCL2-associated athanogene 3 // 10q25.2-q26.2 // 9531 /// ENST00000369085 // BAG3 // BCL2-associated athanogene 3 // 10q25.2-q26.2 // 9531 /// AF127139 // BAG3 // BCL2-associated athanogene 3 // 10q25.2-q26.2 // 9531 /// ENST00000450186 // BAG3 // BCL2-associated athanogene 3 // 10q25.2-q26.2 // 9531
17010584	1.05e-06	0.621	1.53794	0.537941	NM_183050 // BCKDHB // branched chain keto acid dehydrogenase E1, beta polypeptide // 6q14.1 // 594 /// ENST00000320393 // BCKDHB // branched chain keto acid dehydrogenase E1, beta polypeptide // 6q14.1 // 594 /// NM_000056 // BCKDHB // branched chain keto acid dehydrogenase E1, beta polypeptide // 6q14.1 // 594 /// ENST00000356489 // BCKDHB // branched chain keto acid dehydrogenase E1, beta poly…
17032710	1.06e-06	-0.443	0.735603	-0.264397	NM_003190 // TAPBP // TAP binding protein (tapasin) // 6p21.3 // 6892 /// ENST00000383066 // TAPBP // TAP binding protein (tapasin) // 6p21.3 // 6892 /// ENST00000434618 // TAPBP // TAP binding protein (tapasin) // 6p21.3 // 6892 /// NM_172209 // TAPBP // TAP binding protein (tapasin) // 6p21.3 // 6892 /// ENST00000551943 // TAPBP // TAP binding protein (tapasin) // 6p21.3 // 6892 /// AF029750 //…
17030026	1.07e-06	-0.442	0.736113	-0.263887	NM_003190 // TAPBP // TAP binding protein (tapasin) // 6p21.3 // 6892 /// ENST00000383066 // TAPBP // TAP binding protein (tapasin) // 6p21.3 // 6892 /// ENST00000434618 // TAPBP // TAP binding protein (tapasin) // 6p21.3 // 6892 /// NM_172209 // TAPBP // TAP binding protein (tapasin) // 6p21.3 // 6892 /// ENST00000551943 // TAPBP // TAP binding protein (tapasin) // 6p21.3 // 6892 /// AF029750 //…
17123870	1.07e-06	-2.4	0.189465	-0.810535	---
16658536	1.12e-06	0.699	1.62338	0.623379	NM_016831 // PER3 // period homolog 3 (Drosophila) // 1p36.23 // 8863 /// ENST00000361923 // PER3 // period homolog 3 (Drosophila) // 1p36.23 // 8863 /// BC146781 // PER3 // period homolog 3 (Drosophila) // 1p36.23 // 8863 /// AY493418 // PER3 // period homolog 3 (Drosophila) // 1p36.23 // 8863 /// BC026102 // PER3 // period homolog 3 (Drosophila) // 1p36.23 // 8863 /// AK299123 // PER3 // period…
16830461	1.14e-06	-0.334	0.793334	-0.206666	NM_004112 // FGF11 // fibroblast growth factor 11 // 17p13.1 // 2256 /// ENST00000293829 // FGF11 // fibroblast growth factor 11 // 17p13.1 // 2256 /// BC108265 // FGF11 // fibroblast growth factor 11 // 17p13.1 // 2256 /// ENST00000575331 // FGF11 // fibroblast growth factor 11 // 17p13.1 // 2256 /// ENST00000572907 // FGF11 // fibroblast growth factor 11 // 17p13.1 // 2256 /// ENST00000576328 /…
16981502	1.15e-06	0.25	1.18921	0.189207	---
16746437	1.17e-06	0.516	1.42998	0.429985	NM_014174 // THYN1 // thymocyte nuclear protein 1 // 11q25 // 29087 /// ENST00000341541 // THYN1 // thymocyte nuclear protein 1 // 11q25 // 29087 /// NM_199298 // THYN1 // thymocyte nuclear protein 1 // 11q25 // 29087 /// NM_199297 // THYN1 // thymocyte nuclear protein 1 // 11q25 // 29087 /// NM_001037305 // THYN1 // thymocyte nuclear protein 1 // 11q25 // 29087 /// ENST00000392594 // THYN1 // th…
16747678	1.21e-06	-0.687	0.621144	-0.378856	NM_201442 // C1S // complement component 1, s subcomponent // 12p13 // 716 /// ENST00000328916 // C1S // complement component 1, s subcomponent // 12p13 // 716 /// NM_001734 // C1S // complement component 1, s subcomponent // 12p13 // 716 /// ENST00000360817 // C1S // complement component 1, s subcomponent // 12p13 // 716 /// ENST00000406697 // C1S // complement component 1, s subcomponent // 12p…
16972912	1.22e-06	0.444	1.36037	0.360371	NM_001151 // SLC25A4 // solute carrier family 25 (mitochondrial carrier; adenine nucleotide translocator), member 4 // 4q35 // 291 /// ENST00000281456 // SLC25A4 // solute carrier family 25 (mitochondrial carrier; adenine nucleotide translocator), member 4 // 4q35 // 291 /// AB209764 // SLC25A4 // solute carrier family 25 (mitochondrial carrier; adenine nucleotide translocator), member 4 // 4q35 …
16668582	1.23e-06	-2.03	0.244855	-0.755145	NM_001040033 // CD53 // CD53 molecule // 1p13 // 963 /// NM_000560 // CD53 // CD53 molecule // 1p13 // 963 /// ENST00000271324 // CD53 // CD53 molecule // 1p13 // 963 /// BC040693 // CD53 // CD53 molecule // 1p13 // 963 /// M37033 // CD53 // CD53 molecule // 1p13 // 963 /// M60871 // CD53 // CD53 molecule // 1p13 // 963 /// BT019643 // CD53 // CD53 molecule // 1p13 // 963 /// AK298723 // CD53 // …
16866849	1.26e-06	0.72	1.64718	0.647182	NM_199054 // MKNK2 // MAP kinase interacting serine/threonine kinase 2 // 19p13.3 // 2872 /// ENST00000250896 // MKNK2 // MAP kinase interacting serine/threonine kinase 2 // 19p13.3 // 2872 /// NM_017572 // MKNK2 // MAP kinase interacting serine/threonine kinase 2 // 19p13.3 // 2872 /// ENST00000309340 // MKNK2 // MAP kinase interacting serine/threonine kinase 2 // 19p13.3 // 2872 /// AF237776 //…
17061532	1.3e-06	0.268	1.20414	0.204137	NM_006754 // SYPL1 // synaptophysin-like 1 // 7q22.3 // 6856 /// NM_182715 // SYPL1 // synaptophysin-like 1 // 7q22.3 // 6856 /// ENST00000455385 // SYPL1 // synaptophysin-like 1 // 7q22.3 // 6856 /// ENST00000011473 // SYPL1 // synaptophysin-like 1 // 7q22.3 // 6856 /// BC016835 // SYPL1 // synaptophysin-like 1 // 7q22.3 // 6856 /// ENST00000460770 // SYPL1 // synaptophysin-like 1 // 7q22.3 // 6…
16817883	1.3e-06	-0.632	0.645281	-0.354719	NM_002209 // ITGAL // integrin, alpha L (antigen CD11A (p180), lymphocyte function-associated antigen 1; alpha polypeptide) // 16p11.2 // 3683 /// NM_001114380 // ITGAL // integrin, alpha L (antigen CD11A (p180), lymphocyte function-associated antigen 1; alpha polypeptide) // 16p11.2 // 3683 /// ENST00000356798 // ITGAL // integrin, alpha L (antigen CD11A (p180), lymphocyte function-associated an…
16866974	1.32e-06	0.907	1.87514	0.875142	NM_052847 // GNG7 // guanine nucleotide binding protein (G protein), gamma 7 // 19p13.3 // 2788 /// ENST00000382159 // GNG7 // guanine nucleotide binding protein (G protein), gamma 7 // 19p13.3 // 2788 /// BC053630 // GNG7 // guanine nucleotide binding protein (G protein), gamma 7 // 19p13.3 // 2788
17080450	1.33e-06	-0.576	0.670821	-0.329179	ENST00000378204 // EXT1 // exostosin 1 // 8q24.11 // 2131 /// NM_000127 // EXT1 // exostosin 1 // 8q24.11 // 2131 /// BC001174 // EXT1 // exostosin 1 // 8q24.11 // 2131 /// ENST00000437196 // EXT1 // exostosin 1 // 8q24.11 // 2131
17000793	1.34e-06	-1.23	0.426317	-0.573683	ENST00000302014 // CD14 // CD14 molecule // 5q31.1 // 929 /// NM_000591 // CD14 // CD14 molecule // 5q31.1 // 929 /// NM_001174104 // CD14 // CD14 molecule // 5q31.1 // 929 /// ENST00000401743 // CD14 // CD14 molecule // 5q31.1 // 929 /// NM_001040021 // CD14 // CD14 molecule // 5q31.1 // 929 /// NM_001174105 // CD14 // CD14 molecule // 5q31.1 // 929 /// BC010507 // CD14 // CD14 molecule // 5q31.…
16836021	1.36e-06	-1.58	0.334482	-0.665518	NM_003786 // ABCC3 // ATP-binding cassette, sub-family C (CFTR/MRP), member 3 // 17q22 // 8714 /// ENST00000285238 // ABCC3 // ATP-binding cassette, sub-family C (CFTR/MRP), member 3 // 17q22 // 8714 /// NM_001144070 // ABCC3 // ATP-binding cassette, sub-family C (CFTR/MRP), member 3 // 17q22 // 8714 /// ENST00000427699 // ABCC3 // ATP-binding cassette, sub-family C (CFTR/MRP), member 3 // 17q22 …
17105280	1.39e-06	0.63	1.54756	0.547565	---
16800962	1.4e-06	3.36	10.2674	9.26741	NM_003645 // SLC27A2 // solute carrier family 27 (fatty acid transporter), member 2 // 15q21.2 // 11001 /// ENST00000267842 // SLC27A2 // solute carrier family 27 (fatty acid transporter), member 2 // 15q21.2 // 11001 /// NM_001159629 // SLC27A2 // solute carrier family 27 (fatty acid transporter), member 2 // 15q21.2 // 11001 /// ENST00000380902 // SLC27A2 // solute carrier family 27 (fatty acid…
17005420	1.41e-06	-0.645	0.639493	-0.360507	NM_017640 // LRRC16A // leucine rich repeat containing 16A // 6p22.2 // 55604 /// NM_001173977 // LRRC16A // leucine rich repeat containing 16A // 6p22.2 // 55604 /// ENST00000329474 // LRRC16A // leucine rich repeat containing 16A // 6p22.2 // 55604 /// BC140770 // LRRC16A // leucine rich repeat containing 16A // 6p22.2 // 55604 /// ENST00000399313 // LRRC16A // leucine rich repeat containing 16…
17080116	1.44e-06	0.346	1.27103	0.271032	ENST00000220849 // EIF3E // eukaryotic translation initiation factor 3, subunit E // 8q22-q23 // 3646 /// NM_001568 // EIF3E // eukaryotic translation initiation factor 3, subunit E // 8q22-q23 // 3646 /// U94175 // EIF3E // eukaryotic translation initiation factor 3, subunit E // 8q22-q23 // 3646 /// BC008419 // EIF3E // eukaryotic translation initiation factor 3, subunit E // 8q22-q23 // 3646 /…
17087768	1.45e-06	1.89	3.70635	2.70635	NM_018376 // NIPSNAP3B // nipsnap homolog 3B (C. elegans) // 9q31.1 // 55335 /// ENST00000374762 // NIPSNAP3B // nipsnap homolog 3B (C. elegans) // 9q31.1 // 55335 /// BC017914 // NIPSNAP3B // nipsnap homolog 3B (C. elegans) // 9q31.1 // 55335 /// ENST00000461177 // NIPSNAP3B // nipsnap homolog 3B (C. elegans) // 9q31.1 // 55335 /// ENST00000460936 // NIPSNAP3B // nipsnap homolog 3B (C. elegans) …
16760792	1.45e-06	-1.92	0.264255	-0.735745	ENST00000359156 // CD163 // CD163 molecule // 12p13.3 // 9332 /// NM_004244 // CD163 // CD163 molecule // 12p13.3 // 9332 /// NM_203416 // CD163 // CD163 molecule // 12p13.3 // 9332 /// ENST00000432237 // CD163 // CD163 molecule // 12p13.3 // 9332 /// ENST00000537044 // CD163 // CD163 molecule // 12p13.3 // 9332 /// ENST00000396620 // CD163 // CD163 molecule // 12p13.3 // 9332 /// Z22970 // CD163…
16985094	1.48e-06	-0.593	0.662963	-0.337037	NM_020928 // ZSWIM6 // zinc finger, SWIM-type containing 6 // 5q12.1 // 57688 /// ENST00000252744 // ZSWIM6 // zinc finger, SWIM-type containing 6 // 5q12.1 // 57688
16871546	1.55e-06	-1.95	0.258816	-0.741184	NM_003332 // TYROBP // TYRO protein tyrosine kinase binding protein // 19q13.1 // 7305 /// NM_198125 // TYROBP // TYRO protein tyrosine kinase binding protein // 19q13.1 // 7305 /// NM_001173514 // TYROBP // TYRO protein tyrosine kinase binding protein // 19q13.1 // 7305 /// NM_001173515 // TYROBP // TYRO protein tyrosine kinase binding protein // 19q13.1 // 7305 /// NR_033390 // TYROBP // TYRO p…
16710548	1.59e-06	-0.697	0.616854	-0.383146	NM_006504 // PTPRE // protein tyrosine phosphatase, receptor type, E // 10q26 // 5791 /// NM_130435 // PTPRE // protein tyrosine phosphatase, receptor type, E // 10q26 // 5791 /// ENST00000254667 // PTPRE // protein tyrosine phosphatase, receptor type, E // 10q26 // 5791 /// ENST00000306042 // PTPRE // protein tyrosine phosphatase, receptor type, E // 10q26 // 5791 /// ENST00000419012 // PTPRE //…
16691333	1.6e-06	2.32	4.99332	3.99332	NM_001232 // CASQ2 // calsequestrin 2 (cardiac muscle) // 1p13.3-p11 // 845 /// ENST00000261448 // CASQ2 // calsequestrin 2 (cardiac muscle) // 1p13.3-p11 // 845 /// BC022288 // CASQ2 // calsequestrin 2 (cardiac muscle) // 1p13.3-p11 // 845 /// ENST00000446755 // CASQ2 // calsequestrin 2 (cardiac muscle) // 1p13.3-p11 // 845 /// ENST00000456138 // CASQ2 // calsequestrin 2 (cardiac muscle) // 1p13…
16838985	1.61e-06	0.207	1.15429	0.154285	---
17031139	1.65e-06	-0.865	0.549046	-0.450954	BC071659 // HLA-DRA // major histocompatibility complex, class II, DR alpha // 6p21.3 // 3122 /// AK301354 // HLA-DRA // major histocompatibility complex, class II, DR alpha // 6p21.3 // 3122 /// ENST00000416883 // HLA-DRA // major histocompatibility complex, class II, DR alpha // 6p21.3 // 3122 /// ENST00000442960 // HLA-DRA // major histocompatibility complex, class II, DR alpha // 6p21.3 // 31…
16851067	1.66e-06	1.43	2.69447	1.69447	NM_001279 // CIDEA // cell death-inducing DFFA-like effector a // 18p11.21|18 // 1149 /// NR_036468 // CIDEA // cell death-inducing DFFA-like effector a // 18p11.21|18 // 1149 /// ENST00000320477 // CIDEA // cell death-inducing DFFA-like effector a // 18p11.21|18 // 1149 /// AK122762 // CIDEA // cell death-inducing DFFA-like effector a // 18p11.21|18 // 1149 /// ENST00000522713 // CIDEA // cell d…
16752061	1.72e-06	-1.65	0.31864	-0.68136	ENST00000293373 // NCKAP1L // NCK-associated protein 1-like // 12q13.1 // 3071 /// NM_005337 // NCKAP1L // NCK-associated protein 1-like // 12q13.1 // 3071 /// NM_001184976 // NCKAP1L // NCK-associated protein 1-like // 12q13.1 // 3071 /// ENST00000545638 // NCKAP1L // NCK-associated protein 1-like // 12q13.1 // 3071 /// M58285 // NCKAP1L // NCK-associated protein 1-like // 12q13.1 // 3071 /// AK…
16929741	1.76e-06	-0.881	0.542991	-0.457009	ENST00000248901 // CYTH4 // cytohesin 4 // 22q12.3-q13.1 // 27128 /// NM_013385 // CYTH4 // cytohesin 4 // 22q12.3-q13.1 // 27128 /// AF125349 // CYTH4 // cytohesin 4 // 22q12.3-q13.1 // 27128 /// AF075458 // CYTH4 // cytohesin 4 // 22q12.3-q13.1 // 27128 /// BC041161 // CYTH4 // cytohesin 4 // 22q12.3-q13.1 // 27128 /// AK304453 // CYTH4 // cytohesin 4 // 22q12.3-q13.1 // 27128 /// CR456551 // C…
17024079	1.81e-06	1.5	2.82843	1.82843	NM_005923 // MAP3K5 // mitogen-activated protein kinase kinase kinase 5 // 6q22.33 // 4217 /// ENST00000359015 // MAP3K5 // mitogen-activated protein kinase kinase kinase 5 // 6q22.33 // 4217 /// BC088829 // MAP3K5 // mitogen-activated protein kinase kinase kinase 5 // 6q22.33 // 4217 /// ENST00000367768 // MAP3K5 // mitogen-activated protein kinase kinase kinase 5 // 6q22.33 // 4217 /// ENST0000…
16766260	1.82e-06	0.42	1.33793	0.337928	NM_001686 // ATP5B // ATP synthase, H+ transporting, mitochondrial F1 complex, beta polypeptide // 12q13.13 // 506 /// ENST00000262030 // ATP5B // ATP synthase, H+ transporting, mitochondrial F1 complex, beta polypeptide // 12q13.13 // 506 /// BC016512 // ATP5B // ATP synthase, H+ transporting, mitochondrial F1 complex, beta polypeptide // 12q13.13 // 506 /// ENST00000547250 // ATP5B // ATP synth…
17018215	1.94e-06	-0.401	0.757333	-0.242667	ENST00000426633 // TAPBP // TAP binding protein (tapasin) // 6p21.3 // 6892 /// NM_003190 // TAPBP // TAP binding protein (tapasin) // 6p21.3 // 6892 /// NM_172208 // TAPBP // TAP binding protein (tapasin) // 6p21.3 // 6892 /// ENST00000383066 // TAPBP // TAP binding protein (tapasin) // 6p21.3 // 6892 /// ENST00000383065 // TAPBP // TAP binding protein (tapasin) // 6p21.3 // 6892 /// ENST0000043…
16898903	1.98e-06	1.16	2.23457	1.23457	NM_020459 // PAIP2B // poly(A) binding protein interacting protein 2B // 2p13.3 // 400961 /// ENST00000244221 // PAIP2B // poly(A) binding protein interacting protein 2B // 2p13.3 // 400961
16895471	2e-06	0.42	1.33793	0.337928	NM_000182 // HADHA // hydroxyacyl-CoA dehydrogenase/3-ketoacyl-CoA thiolase/enoyl-CoA hydratase (trifunctional protein), alpha subunit // 2p23 // 3030 /// ENST00000380649 // HADHA // hydroxyacyl-CoA dehydrogenase/3-ketoacyl-CoA thiolase/enoyl-CoA hydratase (trifunctional protein), alpha subunit // 2p23 // 3030 /// GU727642 // HADHA // hydroxyacyl-CoA dehydrogenase/3-ketoacyl-CoA thiolase/enoyl-Co…
16780592	2e-06	-1.6	0.329877	-0.670123	NM_004951 // GPR183 // G protein-coupled receptor 183 // 13q32.3 // 1880 /// ENST00000376414 // GPR183 // G protein-coupled receptor 183 // 13q32.3 // 1880 /// BC020752 // GPR183 // G protein-coupled receptor 183 // 13q32.3 // 1880
17124778	2.02e-06	0.473	1.38799	0.387993	---
16725969	2.03e-06	0.212	1.15829	0.158293	NM_199337 // TMEM179B // transmembrane protein 179B // 11q12.3 // 374395 /// ENST00000333449 // TMEM179B // transmembrane protein 179B // 11q12.3 // 374395 /// BC051355 // TMEM179B // transmembrane protein 179B // 11q12.3 // 374395 /// ENST00000532345 // TMEM179B // transmembrane protein 179B // 11q12.3 // 374395 /// ENST00000532586 // TMEM179B // transmembrane protein 179B // 11q12.3 // 374395
16923842	2.07e-06	-0.499	0.707597	-0.292403	NM_001848 // COL6A1 // collagen, type VI, alpha 1 // 21q22.3 // 1291 /// ENST00000361866 // COL6A1 // collagen, type VI, alpha 1 // 21q22.3 // 1291 /// BC052575 // COL6A1 // collagen, type VI, alpha 1 // 21q22.3 // 1291 /// AK299396 // COL6A1 // collagen, type VI, alpha 1 // 21q22.3 // 1291 /// AK298968 // COL6A1 // collagen, type VI, alpha 1 // 21q22.3 // 1291 /// ENST00000498614 // COL6A1 // co…
16684310	2.07e-06	-1.31	0.403321	-0.596679	NM_006762 // LAPTM5 // lysosomal protein transmembrane 5 // 1p34 // 7805 /// ENST00000294507 // LAPTM5 // lysosomal protein transmembrane 5 // 1p34 // 7805 /// U51240 // LAPTM5 // lysosomal protein transmembrane 5 // 1p34 // 7805 /// ENST00000424259 // LAPTM5 // lysosomal protein transmembrane 5 // 1p34 // 7805 /// ENST00000464569 // LAPTM5 // lysosomal protein transmembrane 5 // 1p34 // 7805 ///…
16978236	2.09e-06	1.08	2.11404	1.11404	ENST00000305046 // ADH1B // alcohol dehydrogenase 1B (class I), beta polypeptide // 4q23 // 125 /// NM_000668 // ADH1B // alcohol dehydrogenase 1B (class I), beta polypeptide // 4q23 // 125 /// BX647469 // ADH1B // alcohol dehydrogenase 1B (class I), beta polypeptide // 4q23 // 125 /// ENST00000515694 // ADH1B // alcohol dehydrogenase 1B (class I), beta polypeptide // 4q23 // 125 /// ENST00000506…
17045291	2.12e-06	-1.05	0.482968	-0.517032	NM_017549 // EPDR1 // ependymin related protein 1 (zebrafish) // 7p14.1 // 54749 /// ENST00000559325 // EPDR1 // ependymin related protein 1 (zebrafish) // 7p14.1 // 54749 /// ENST00000199448 // EPDR1 // ependymin related protein 1 (zebrafish) // 7p14.1 // 54749 /// NM_001242948 // EPDR1 // ependymin related protein 1 (zebrafish) // 7p14.1 // 54749 /// ENST00000425345 // EPDR1 // ependymin relate…
16738897	2.13e-06	-0.496	0.70907	-0.29093	NM_016582 // SLC15A3 // solute carrier family 15, member 3 // 11q12.2 // 51296 /// ENST00000227880 // SLC15A3 // solute carrier family 15, member 3 // 11q12.2 // 51296 /// NR_027391 // SLC15A3 // solute carrier family 15, member 3 // 11q12.2 // 51296 /// AF135600 // SLC15A3 // solute carrier family 15, member 3 // 11q12.2 // 51296 /// AB020598 // SLC15A3 // solute carrier family 15, member 3 // 1…
16784157	2.14e-06	-0.416	0.7495	-0.2505	NM_053064 // GNG2 // guanine nucleotide binding protein (G protein), gamma 2 // 14q21 // 54331 /// NM_001243773 // GNG2 // guanine nucleotide binding protein (G protein), gamma 2 // 14q21 // 54331 /// NM_001243774 // GNG2 // guanine nucleotide binding protein (G protein), gamma 2 // 14q21 // 54331 /// ENST00000335281 // GNG2 // guanine nucleotide binding protein (G protein), gamma 2 // 14q21 // 5…
16976362	2.17e-06	0.457	1.37268	0.372684	ENST00000273853 // CENPC1 // centromere protein C 1 // 4q13.2 // 1060 /// NM_001812 // CENPC1 // centromere protein C 1 // 4q13.2 // 1060 /// BC030695 // CENPC1 // centromere protein C 1 // 4q13.2 // 1060 /// ENST00000506882 // CENPC1 // centromere protein C 1 // 4q13.2 // 1060 /// ENST00000510189 // CENPC1 // centromere protein C 1 // 4q13.2 // 1060 /// ENST00000513216 // CENPC1 // centromere pr…
17111725	2.18e-06	-0.306	0.808881	-0.191119	ENST00000374719 // EDA2R // ectodysplasin A2 receptor // Xq12 // 60401 /// ENST00000450752 // EDA2R // ectodysplasin A2 receptor // Xq12 // 60401 /// NM_001199687 // EDA2R // ectodysplasin A2 receptor // Xq12 // 60401 /// NM_021783 // EDA2R // ectodysplasin A2 receptor // Xq12 // 60401 /// NM_001242310 // EDA2R // ectodysplasin A2 receptor // Xq12 // 60401 /// ENST00000396050 // EDA2R // ectodysp…
16827366	2.18e-06	-0.363	0.777546	-0.222454	ENST00000290949 // ATP6V0D1 // ATPase, H+ transporting, lysosomal 38kDa, V0 subunit d1 // 16q22.1 // 9114 /// NM_004691 // ATP6V0D1 // ATPase, H+ transporting, lysosomal 38kDa, V0 subunit d1 // 16q22.1 // 9114 /// AK301630 // ATP6V0D1 // ATPase, H+ transporting, lysosomal 38kDa, V0 subunit d1 // 16q22.1 // 9114 /// BC008861 // ATP6V0D1 // ATPase, H+ transporting, lysosomal 38kDa, V0 subunit d1 //…
17067170	2.18e-06	0.208	1.15509	0.155086	ENST00000380629 // BNIP3L // BCL2/adenovirus E1B 19kDa interacting protein 3-like // 8p21 // 665 /// NM_004331 // BNIP3L // BCL2/adenovirus E1B 19kDa interacting protein 3-like // 8p21 // 665 /// AF067396 // BNIP3L // BCL2/adenovirus E1B 19kDa interacting protein 3-like // 8p21 // 665 /// ENST00000221209 // BNIP3L // BCL2/adenovirus E1B 19kDa interacting protein 3-like // 8p21 // 665 /// ENST0000…
16868219	2.27e-06	-1.18	0.441351	-0.558649	NM_030957 // ADAMTS10 // ADAM metallopeptidase with thrombospondin type 1 motif, 10 // 19p13.2 // 81794 /// ENST00000270328 // ADAMTS10 // ADAM metallopeptidase with thrombospondin type 1 motif, 10 // 19p13.2 // 81794 /// ENST00000393912 // ADAMTS10 // ADAM metallopeptidase with thrombospondin type 1 motif, 10 // 19p13.2 // 81794 /// ENST00000574321 // ADAMTS10 // ADAM metallopeptidase with throm…
17037511	2.3e-06	-0.455	0.72951	-0.27049	NM_003190 // TAPBP // TAP binding protein (tapasin) // 6p21.3 // 6892 /// ENST00000383066 // TAPBP // TAP binding protein (tapasin) // 6p21.3 // 6892 /// ENST00000434618 // TAPBP // TAP binding protein (tapasin) // 6p21.3 // 6892 /// NM_172209 // TAPBP // TAP binding protein (tapasin) // 6p21.3 // 6892 /// ENST00000551943 // TAPBP // TAP binding protein (tapasin) // 6p21.3 // 6892 /// AF029750 //…
16916574	2.37e-06	0.293	1.22519	0.225185	NM_006899 // IDH3B // isocitrate dehydrogenase 3 (NAD+) beta // 20p13 // 3420 /// ENST00000380843 // IDH3B // isocitrate dehydrogenase 3 (NAD+) beta // 20p13 // 3420 /// NM_174855 // IDH3B // isocitrate dehydrogenase 3 (NAD+) beta // 20p13 // 3420 /// ENST00000380851 // IDH3B // isocitrate dehydrogenase 3 (NAD+) beta // 20p13 // 3420 /// NM_001258384 // IDH3B // isocitrate dehydrogenase 3 (NAD+) …
16910143	2.38e-06	-0.167	0.890693	-0.109307	---
17079598	2.4e-06	-0.29	0.817902	-0.182098	ENST00000341084 // RNF19A // ring finger protein 19A, E3 ubiquitin protein ligase // 8q22 // 25897 /// NM_183419 // RNF19A // ring finger protein 19A, E3 ubiquitin protein ligase // 8q22 // 25897 /// NM_015435 // RNF19A // ring finger protein 19A, E3 ubiquitin protein ligase // 8q22 // 25897 /// ENST00000519449 // RNF19A // ring finger protein 19A, E3 ubiquitin protein ligase // 8q22 // 25897 ///…
16926460	2.44e-06	-0.423	0.745872	-0.254128	ENST00000397850 // ITGB2 // integrin, beta 2 (complement component 3 receptor 3 and 4 subunit) // 21q22.3 // 3689 /// NM_000211 // ITGB2 // integrin, beta 2 (complement component 3 receptor 3 and 4 subunit) // 21q22.3 // 3689 /// ENST00000302347 // ITGB2 // integrin, beta 2 (complement component 3 receptor 3 and 4 subunit) // 21q22.3 // 3689 /// NM_001127491 // ITGB2 // integrin, beta 2 (compleme…
16855781	2.47e-06	-1.24	0.423373	-0.576627	NM_032160 // DSEL // dermatan sulfate epimerase-like // 18q22.1 // 92126 /// ENST00000310045 // DSEL // dermatan sulfate epimerase-like // 18q22.1 // 92126 /// ENST00000572659 // DSEL // dermatan sulfate epimerase-like // 18q22.1 // 92126 /// AF480435 // DSEL // dermatan sulfate epimerase-like // 18q22.1 // 92126 /// ENST00000397964 // DSEL // dermatan sulfate epimerase-like // 18q22.1 // 92126
16671187	2.47e-06	0.628	1.54542	0.545421	NM_000906 // NPR1 // natriuretic peptide receptor A/guanylate cyclase A (atrionatriuretic peptide receptor A) // 1q21-q22 // 4881 /// ENST00000368680 // NPR1 // natriuretic peptide receptor A/guanylate cyclase A (atrionatriuretic peptide receptor A) // 1q21-q22 // 4881 /// BC063304 // NPR1 // natriuretic peptide receptor A/guanylate cyclase A (atrionatriuretic peptide receptor A) // 1q21-q22 // 4…
16758052	2.48e-06	-0.778	0.583175	-0.416825	NR_033948 // P2RX7 // purinergic receptor P2X, ligand-gated ion channel, 7 // 12q24 // 5027 /// NR_033949 // P2RX7 // purinergic receptor P2X, ligand-gated ion channel, 7 // 12q24 // 5027 /// NR_033951 // P2RX7 // purinergic receptor P2X, ligand-gated ion channel, 7 // 12q24 // 5027 /// NM_002562 // P2RX7 // purinergic receptor P2X, ligand-gated ion channel, 7 // 12q24 // 5027 /// NR_033950 // P2…
16875145	2.5e-06	0.502	1.41618	0.416175	NM_198893 // ZNF160 // zinc finger protein 160 // 19q13.42 // 90338 /// NM_001102603 // ZNF160 // zinc finger protein 160 // 19q13.42 // 90338 /// ENST00000429604 // ZNF160 // zinc finger protein 160 // 19q13.42 // 90338 /// NM_033288 // ZNF160 // zinc finger protein 160 // 19q13.42 // 90338 /// ENST00000418871 // ZNF160 // zinc finger protein 160 // 19q13.42 // 90338 /// BC000807 // ZNF160 // zi…
16859763	2.52e-06	-2.68	0.156041	-0.843959	NM_006332 // IFI30 // interferon, gamma-inducible protein 30 // 19p13.1 // 10437 /// ENST00000407280 // IFI30 // interferon, gamma-inducible protein 30 // 19p13.1 // 10437 /// BC021136 // IFI30 // interferon, gamma-inducible protein 30 // 19p13.1 // 10437
16698883	2.57e-06	-1.4	0.378929	-0.621071	NM_001017402 // LAMB3 // laminin, beta 3 // 1q32 // 3914 /// ENST00000391911 // LAMB3 // laminin, beta 3 // 1q32 // 3914 /// NM_000228 // LAMB3 // laminin, beta 3 // 1q32 // 3914 /// NM_001127641 // LAMB3 // laminin, beta 3 // 1q32 // 3914 /// ENST00000356082 // LAMB3 // laminin, beta 3 // 1q32 // 3914 /// ENST00000367030 // LAMB3 // laminin, beta 3 // 1q32 // 3914 /// BC075838 // LAMB3 // lamini…
17016221	2.64e-06	-0.244	0.844401	-0.155599	NM_014722 // FAM65B // family with sequence similarity 65, member B // 6p22.3-p21.32 // 9750 /// ENST00000259698 // FAM65B // family with sequence similarity 65, member B // 6p22.3-p21.32 // 9750 /// NM_015864 // FAM65B // family with sequence similarity 65, member B // 6p22.3-p21.32 // 9750 /// ENST00000378023 // FAM65B // family with sequence similarity 65, member B // 6p22.3-p21.32 // 9750 ///…
16832880	2.64e-06	-1.27	0.41466	-0.58534	ENST00000330889 // ADAP2 // ArfGAP with dual PH domains 2 // 17q11.2 // 55803 /// NM_018404 // ADAP2 // ArfGAP with dual PH domains 2 // 17q11.2 // 55803 /// BC033758 // ADAP2 // ArfGAP with dual PH domains 2 // 17q11.2 // 55803 /// ENST00000470962 // ADAP2 // ArfGAP with dual PH domains 2 // 17q11.2 // 55803 /// ENST00000480980 // ADAP2 // ArfGAP with dual PH domains 2 // 17q11.2 // 55803
16948320	2.67e-06	0.615	1.53156	0.531558	ENST00000263966 // USP13 // ubiquitin specific peptidase 13 (isopeptidase T-3) // 3q26.2-q26.3 // 8975 /// NM_003940 // USP13 // ubiquitin specific peptidase 13 (isopeptidase T-3) // 3q26.2-q26.3 // 8975 /// BC016146 // USP13 // ubiquitin specific peptidase 13 (isopeptidase T-3) // 3q26.2-q26.3 // 8975 /// ENST00000482333 // USP13 // ubiquitin specific peptidase 13 (isopeptidase T-3) // 3q26.2-q2…
16807342	2.77e-06	-0.442	0.736113	-0.263887	NM_004573 // PLCB2 // phospholipase C, beta 2 // 15q15 // 5330 /// ENST00000260402 // PLCB2 // phospholipase C, beta 2 // 15q15 // 5330 /// M95678 // PLCB2 // phospholipase C, beta 2 // 15q15 // 5330 /// BC136467 // PLCB2 // phospholipase C, beta 2 // 15q15 // 5330 /// AK291657 // PLCB2 // phospholipase C, beta 2 // 15q15 // 5330 /// BC009009 // PLCB2 // phospholipase C, beta 2 // 15q15 // 5330 /…
17002681	2.78e-06	-0.814	0.568803	-0.431197	ENST00000046794 // LCP2 // lymphocyte cytosolic protein 2 (SH2 domain containing leukocyte protein of 76kDa) // 5q35.1 // 3937 /// NM_005565 // LCP2 // lymphocyte cytosolic protein 2 (SH2 domain containing leukocyte protein of 76kDa) // 5q35.1 // 3937 /// AK292890 // LCP2 // lymphocyte cytosolic protein 2 (SH2 domain containing leukocyte protein of 76kDa) // 5q35.1 // 3937 /// BC016618 // LCP2 //…
16919022	2.85e-06	-0.879	0.543744	-0.456256	ENST00000262878 // SAMHD1 // SAM domain and HD domain 1 // 20pter-q12 // 25939 /// NM_015474 // SAMHD1 // SAM domain and HD domain 1 // 20pter-q12 // 25939 /// AK304187 // SAMHD1 // SAM domain and HD domain 1 // 20pter-q12 // 25939 /// ENST00000373694 // SAMHD1 // SAM domain and HD domain 1 // 20pter-q12 // 25939 /// ENST00000465985 // SAMHD1 // SAM domain and HD domain 1 // 20pter-q12 // 25939
16684056	2.87e-06	-0.557	0.679714	-0.320286	NM_001042747 // FGR // Gardner-Rasheed feline sarcoma viral (v-fgr) oncogene homolog // 1p36.2-p36.1 // 2268 /// ENST00000374005 // FGR // Gardner-Rasheed feline sarcoma viral (v-fgr) oncogene homolog // 1p36.2-p36.1 // 2268 /// ENST00000399173 // FGR // Gardner-Rasheed feline sarcoma viral (v-fgr) oncogene homolog // 1p36.2-p36.1 // 2268 /// NM_001042729 // FGR // Gardner-Rasheed feline sarcoma …
16926433	3.02e-06	-0.245	0.843816	-0.156184	NM_006936 // SUMO3 // SMT3 suppressor of mif two 3 homolog 3 (S. cerevisiae) // 21q22.3 // 6612 /// ENST00000332859 // SUMO3 // SMT3 suppressor of mif two 3 homolog 3 (S. cerevisiae) // 21q22.3 // 6612 /// BC000036 // SUMO3 // SMT3 suppressor of mif two 3 homolog 3 (S. cerevisiae) // 21q22.3 // 6612 /// BC008420 // SUMO3 // SMT3 suppressor of mif two 3 homolog 3 (S. cerevisiae) // 21q22.3 // 6612…
16819856	3.02e-06	-0.721	0.606677	-0.393323	NM_144601 // CMTM3 // CKLF-like MARVEL transmembrane domain containing 3 // 16q21 // 123920 /// NR_037613 // CMTM3 // CKLF-like MARVEL transmembrane domain containing 3 // 16q21 // 123920 /// ENST00000424011 // CMTM3 // CKLF-like MARVEL transmembrane domain containing 3 // 16q21 // 123920 /// ENST00000361909 // CMTM3 // CKLF-like MARVEL transmembrane domain containing 3 // 16q21 // 123920 /// NR_…
16663033	3.02e-06	-0.621	0.65022	-0.34978	NM_022733 // SMAP2 // small ArfGAP2 // 1p35.3-p34.1 // 64744 /// ENST00000372718 // SMAP2 // small ArfGAP2 // 1p35.3-p34.1 // 64744 /// NM_001198979 // SMAP2 // small ArfGAP2 // 1p35.3-p34.1 // 64744 /// NM_001198980 // SMAP2 // small ArfGAP2 // 1p35.3-p34.1 // 64744 /// NM_001198978 // SMAP2 // small ArfGAP2 // 1p35.3-p34.1 // 64744 /// ENST00000372708 // SMAP2 // small ArfGAP2 // 1p35.3-p34.1 /…
16672583	3.1e-06	-0.396	0.759962	-0.240038	ENST00000368076 // PEA15 // phosphoprotein enriched in astrocytes 15 // 1q21.1 // 8682 /// NM_003768 // PEA15 // phosphoprotein enriched in astrocytes 15 // 1q21.1 // 8682 /// ENST00000360472 // PEA15 // phosphoprotein enriched in astrocytes 15 // 1q21.1 // 8682 /// BC002426 // PEA15 // phosphoprotein enriched in astrocytes 15 // 1q21.1 // 8682 /// BC022554 // PEA15 // phosphoprotein enriched in …
16811372	3.16e-06	-0.63	0.646176	-0.353824	NM_001206796 // PKM // pyruvate kinase, muscle // 15q22 // 5315 /// NM_182470 // PKM // pyruvate kinase, muscle // 15q22 // 5315 /// ENST00000319622 // PKM // pyruvate kinase, muscle // 15q22 // 5315 /// ENST00000565154 // PKM // pyruvate kinase, muscle // 15q22 // 5315 /// ENST00000565184 // PKM // pyruvate kinase, muscle // 15q22 // 5315 /// NM_182471 // PKM // pyruvate kinase, muscle // 15q22 …
16983373	3.18e-06	-0.836	0.560195	-0.439805	NM_019018 // FAM105A // family with sequence similarity 105, member A // 5p15.2 // 54491 /// ENST00000274217 // FAM105A // family with sequence similarity 105, member A // 5p15.2 // 54491 /// BC011524 // FAM105A // family with sequence similarity 105, member A // 5p15.2 // 54491 /// ENST00000513825 // FAM105A // family with sequence similarity 105, member A // 5p15.2 // 54491
16723614	3.24e-06	-0.749	0.595016	-0.404984	NM_000610 // CD44 // CD44 molecule (Indian blood group) // 11p13 // 960 /// NM_001001389 // CD44 // CD44 molecule (Indian blood group) // 11p13 // 960 /// NM_001001390 // CD44 // CD44 molecule (Indian blood group) // 11p13 // 960 /// ENST00000428726 // CD44 // CD44 molecule (Indian blood group) // 11p13 // 960 /// NM_001202555 // CD44 // CD44 molecule (Indian blood group) // 11p13 // 960 /// NM_0…
16894614	3.29e-06	0.234	1.17609	0.176091	NM_015909 // NBAS // neuroblastoma amplified sequence // 2p24 // 51594 /// ENST00000281513 // NBAS // neuroblastoma amplified sequence // 2p24 // 51594 /// NR_052013 // NBAS // neuroblastoma amplified sequence // 2p24 // 51594 /// BC131735 // NBAS // neuroblastoma amplified sequence // 2p24 // 51594 /// ENST00000441750 // NBAS // neuroblastoma amplified sequence // 2p24 // 51594 /// ENST000004277…
16759087	3.32e-06	1.22	2.32947	1.32947	NM_001136103 // TMEM132C // transmembrane protein 132C // 12q24.32 // 92293 /// ENST00000435159 // TMEM132C // transmembrane protein 132C // 12q24.32 // 92293 /// AL832160 // TMEM132C // transmembrane protein 132C // 12q24.32 // 92293
16828400	3.36e-06	1.02	2.02792	1.02792	NM_153486 // LDHD // lactate dehydrogenase D // 16q23.1 // 197257 /// ENST00000300051 // LDHD // lactate dehydrogenase D // 16q23.1 // 197257 /// NM_194436 // LDHD // lactate dehydrogenase D // 16q23.1 // 197257 /// ENST00000450168 // LDHD // lactate dehydrogenase D // 16q23.1 // 197257 /// BC040279 // LDHD // lactate dehydrogenase D // 16q23.1 // 197257 /// ENST00000569876 // LDHD // lactate deh…
17120916	3.37e-06	0.169	1.12428	0.124279	---
16890787	3.41e-06	-0.395	0.760489	-0.239511	NM_001077191 // GPBAR1 // G protein-coupled bile acid receptor 1 // 2q35 // 151306 /// ENST00000522678 // GPBAR1 // G protein-coupled bile acid receptor 1 // 2q35 // 151306 /// NM_001077194 // GPBAR1 // G protein-coupled bile acid receptor 1 // 2q35 // 151306 /// NM_170699 // GPBAR1 // G protein-coupled bile acid receptor 1 // 2q35 // 151306 /// ENST00000479077 // GPBAR1 // G protein-coupled bile…
16841768	3.42e-06	0.909	1.87774	0.877743	NM_181716 // CENPV // centromere protein V // 17p11.2 // 201161 /// ENST00000299736 // CENPV // centromere protein V // 17p11.2 // 201161 /// BC052604 // CENPV // centromere protein V // 17p11.2 // 201161 /// ENST00000476243 // CENPV // centromere protein V // 17p11.2 // 201161 /// ENST00000482983 // CENPV // centromere protein V // 17p11.2 // 201161 /// ENST00000472570 // CENPV // centromere pro…
16977111	3.43e-06	0.301	1.232	0.231998	NM_001042784 // CCDC158 // coiled-coil domain containing 158 // 4q21.1 // 339965 /// ENST00000388914 // CCDC158 // coiled-coil domain containing 158 // 4q21.1 // 339965 /// ENST00000318586 // CCDC158 // coiled-coil domain containing 158 // 4q21.1 // 339965 /// AL832445 // CCDC158 // coiled-coil domain containing 158 // 4q21.1 // 339965 /// ENST00000504667 // CCDC158 // coiled-coil domain containi…
17103185	3.47e-06	-0.614	0.653383	-0.346617	NM_003254 // TIMP1 // TIMP metallopeptidase inhibitor 1 // Xp11.3-p11.23 // 7076 /// ENST00000218388 // TIMP1 // TIMP metallopeptidase inhibitor 1 // Xp11.3-p11.23 // 7076 /// AK296116 // TIMP1 // TIMP metallopeptidase inhibitor 1 // Xp11.3-p11.23 // 7076 /// BC000866 // TIMP1 // TIMP metallopeptidase inhibitor 1 // Xp11.3-p11.23 // 7076 /// M59906 // TIMP1 // TIMP metallopeptidase inhibitor 1 //…
16713877	3.48e-06	-0.451	0.731536	-0.268464	NM_004962 // GDF10 // growth differentiation factor 10 // 10q11.22 // 2662 /// ENST00000224605 // GDF10 // growth differentiation factor 10 // 10q11.22 // 2662 /// BC028237 // GDF10 // growth differentiation factor 10 // 10q11.22 // 2662 /// ENST00000374247 // GDF10 // growth differentiation factor 10 // 10q11.22 // 2662
16867915	3.5e-06	0.6	1.51572	0.515717	NM_000208 // INSR // insulin receptor // 19p13.3-p13.2 // 3643 /// ENST00000302850 // INSR // insulin receptor // 19p13.3-p13.2 // 3643 /// NM_001079817 // INSR // insulin receptor // 19p13.3-p13.2 // 3643 /// ENST00000341500 // INSR // insulin receptor // 19p13.3-p13.2 // 3643 /// M10051 // INSR // insulin receptor // 19p13.3-p13.2 // 3643 /// ENST00000538006 // INSR // insulin receptor // 19p13…
16911070	3.52e-06	-0.287	0.819605	-0.180395	NM_001204446 // AP5S1 // adaptor-related protein complex 5, sigma 1 subunit // 20p13 // 55317 /// NM_018347 // AP5S1 // adaptor-related protein complex 5, sigma 1 subunit // 20p13 // 55317 /// ENST00000246041 // AP5S1 // adaptor-related protein complex 5, sigma 1 subunit // 20p13 // 55317 /// NM_001204447 // AP5S1 // adaptor-related protein complex 5, sigma 1 subunit // 20p13 // 55317 /// ENST000…
17051236	3.53e-06	-0.593	0.662963	-0.337037	NM_001199671 // CALU // calumenin // 7q32.1 // 813 /// NM_001219 // CALU // calumenin // 7q32.1 // 813 /// NM_001199672 // CALU // calumenin // 7q32.1 // 813 /// ENST00000249364 // CALU // calumenin // 7q32.1 // 813 /// ENST00000479257 // CALU // calumenin // 7q32.1 // 813 /// NM_001130674 // CALU // calumenin // 7q32.1 // 813 /// ENST00000542996 // CALU // calumenin // 7q32.1 // 813 /// NM_00119…
17086708	3.54e-06	-0.884	0.541863	-0.458137	NM_001174167 // SYK // spleen tyrosine kinase // 9q22 // 6850 /// ENST00000375746 // SYK // spleen tyrosine kinase // 9q22 // 6850 /// NM_003177 // SYK // spleen tyrosine kinase // 9q22 // 6850 /// ENST00000375754 // SYK // spleen tyrosine kinase // 9q22 // 6850 /// NM_001135052 // SYK // spleen tyrosine kinase // 9q22 // 6850 /// NM_001174168 // SYK // spleen tyrosine kinase // 9q22 // 6850 /// …
16972346	3.68e-06	0.669	1.58997	0.589971	---
16929509	3.68e-06	0.455	1.37078	0.370783	NR_027780 // HMGXB4 // HMG box domain containing 4 // 22q13.1 // 10042 /// NM_001003681 // HMGXB4 // HMG box domain containing 4 // 22q13.1 // 10042 /// ENST00000216106 // HMGXB4 // HMG box domain containing 4 // 22q13.1 // 10042 /// AK299833 // HMGXB4 // HMG box domain containing 4 // 22q13.1 // 10042 /// ENST00000418170 // HMGXB4 // HMG box domain containing 4 // 22q13.1 // 10042 /// ENST000004…
17102538	3.73e-06	-1.94	0.260616	-0.739384	NM_000397 // CYBB // cytochrome b-245, beta polypeptide // Xp21.1 // 1536 /// ENST00000378588 // CYBB // cytochrome b-245, beta polypeptide // Xp21.1 // 1536 /// BC032720 // CYBB // cytochrome b-245, beta polypeptide // Xp21.1 // 1536 /// ENST00000545017 // CYBB // cytochrome b-245, beta polypeptide // Xp21.1 // 1536 /// ENST00000536160 // CYBB // cytochrome b-245, beta polypeptide // Xp21.1 // 1…
[truncated: 48,036 more rows]

## Sheet: Petrus, 2018 lean vs obese
Gene symbol	Gene name	P.Value	log2FC	Reported fold change	Calculated fold change
ABCC4	ATP binding cassette subfamily C member 4	1.06e-11	-0.898	0.53663	-0.46337
ETV6	ETS variant 6	3.25e-11	-0.71	0.61132	-0.38868
[truncated: 33,295 more rows]
