# Supplementary material for: Differential Gene Expression of Subcutaneous Adipose Tissue among Lean, Obese, and after RYGB (Different Timepoints): Systematic Review and Analysis
Source: Nutrients. 2022 Nov 21;14(22):4925. doi: 10.3390/nu14224925 (PMC9693162; doi:10.3390/nu14224925)
Supplement: Supplementary file 1 [file nutrients-14-04925-s001.zip › Table S2. Summary of the genes with differential expression in SAT using a candidate gene approach..xlsx]

## Sheet: Candidate genes
	Table S2. Summary of the genes with differential expression in subcutaneous adipose tissue using a candidate gene approach.
			Calculated fold change is highlighted in red (downregulated genes) and in green (upregulated genes), bold font appoints significance.
	GLUCOSE METABOLISM
	Gene	Time	Groups (obese and post-RYGB)	Age (years)	BMI (kg/m²)	ΔBMI	Method	Fold change (FC)			Fold change (FC)			Reference
								["post-RYGB" or "lean"/obese] or log2 reported			[("post-RYGB" or "lean"/obese)]		[("post-RYGB" or "lean"/obese)-1]
1	IRS-1	BEFORE AND AFTER BARIATRIC SURGERY
								Reported		Calculated	Calculated
								[("post-RYGB" or "lean"/obese)]	log2	Logarithmic conversion	[("post-RYGB" or "lean"/obese)]		[("post-RYGB" or "lean"/obese)-1]
		1 month	n=11 Obese	B: ~55 ± 9	B: ~37 ± 4	~4	qPCR							Katsogiannos, 2019
					A: ~33 ± 3			1.2	-	-	-		0.2
		6 months	n=12 Obese	B: ~55 ± 9	B: ~37 ± 4	~8	qPCR							Katsogiannos, 2019
					A: ~29 ± 3			1.66	-	-	-		0.66
		2 years	n=22 Obese	B: ~49 ± 8	B: ~43 ± 5	~13	qPCR	B: 0.0107						Latorre, 2018
				A: ~53 ± 8	A: ~30 ± 5			A: 0.0144	-	-	1.34579		0.345794
		2 years	n=8; Obese; LOW-RI	B: ~39 ± 13	B: ~49 ± 5	~17	Microarrays	2.27						González-Plaza, 2018
					A: ~32 ± 6				-	-	-		1.27
			n=8; Obese; HIGH-RI	B: ~43 ± 11	B: ~52 ± 7	~16		2.27
					A: ~37 ± 3				-	-	-		1.27
			n=20; Obese; LOW-RI	B:45 ± 13	B: ~57 ± 9	~18	qPCR	3.36
					A: ~39 ± 9				-	-	-		2.36
			n=20; Obese; HIGH-RI	B: ~47 ± 9	B: ~55 ± 6	~17		3.73
					A: ~38 ± 6				-	-	-		2.73
		2 years	n=8 Obese	B: ~41 ± 11	B: ~52 ± 7	~18	Microarrays							González-Plaza, 2016
					A: ~34 ± 9			2.19	-	-	-		1.19
			n=20 Obese	B: ~46 ± 10	B: ~56 ± 7	~17	qPCR
					A: ~39 ± 6			2.5	-	-	-		1.5
		2 years	n=16 Obese	B: ~ 46 ± 2	B: ~ 41 ± 1	~16	Microarrays							Petrus, 2018
				A: ~ 48 ± 2	A: ~ 25 ± 1			-	0.39	1.31039	-		0.310393
		2 years	n=25 Obese	B: ~48 ± 10	B: ~43 ± 5	~14	qPCR							Ortega, 2015
				A: ~51 ± 9	A: ~29 ± 6			-	-	-	-		0.38 ‡
		2 years	n=50 Obese	B: ~43 ± 9	B: ~43 ± 5	~14	Microarrays		B: 5.38	41.6429				Kerr, 2020
			n=49 post-RYGB	A: ~45±9	A: ~29 ± 4			-	A: 5.85	57.68	1.38511		0.385109
		5 years	n=50 Obese	B: ~ 43±9	B: ~43 ± 5	~11	Microarrays		B: 5.38	41.6429				Kerr, 2020
			n=38 post-RYGB	A: ~47±10	A: ~32 ± 6			-	A: 5.85	57.68	1.38511		0.385109
		LEAN VS OBESE
		Obese baseline	n=16 Obese	O: ~46 ± 2	O: ~41 ± 1	-	Microarrays							Petrus, 2018
			n= Lean	L: ~48 ± 2	L: ~25			-	0.5	1.41421	-		0.414214
		Obese baseline	n=25 Obese	O: ~48 ± 10	O: ~43 ± 5	.	qPCR							Ortega, 2015
			n=26 Lean	L: ~45 ± 5	L: ~24 ± 2			-	-	-	-		0.42 ‡
		Obese baseline	n=19 Obese	O: ~26 ± 5	O: ~33 ± 3	-	qPCR	O: 0.59						Matulewicz, 2017
			n=83 Lean	L: ~23 ± 2	L: ~22 ± 2			L: 0.78	-	-	1.32203		0.322034
		RYGB: bariatric surgery Roux-en-Y; BMI: body mass index; ΔBMI: BMI change; B: before bariatric surgery; A: after bariatric surgery (Post-RYGB); O: obese; L: lean
		‡: reported value [("post-RYGB" or "lean"/obese)-1] in the article
	Gene	Time	Groups (obese and post-RYGB)	Age (years)	BMI (kg/m²)	ΔBMI	Method	Fold change (FC)			Fold change (FC)			Reference
								["post-RYGB" or "lean"/obese] or log2 reported			[("post-RYGB" or "lean"/obese)]		[("post-RYGB" or "lean"/obese)-1]
	GLUT4| SLC2A4	BEFORE AND AFTER BARIATRIC SURGERY
								Reported		Calculated	Calculated
2								[("post-RYGB" or "lean"/obese)]	log2	Logarithmic conversion	[("post-RYGB" or "lean"/obese)]		[("post-RYGB" or "lean"/obese)-1]
		1 month	n=11 Obese	B: ~55 ± 9	B: ~37 ± 4	~4	qPCR							Katsogiannos, 2019
					A: ~33 ± 3			1.32	-	-	-		0.32
		6 months	n=12 Obese	B: ~55 ± 9	B: ~37 ± 3	~8	qPCR							Katsogiannos, 2019
					A: ~29 ± 3			3.57	-	-	-		2.57
		1 year	n=26 Obese	B: ~42 ± 12	B: ~46 ± 6	~15	qPCR	B: 1.01						Jürets, 2017
				A: ~43 ± 12	A: ~31 ± 6			A: 0.31	-	-	0.306931		-0.693069
		1 year	n=42 Obese	B: ~ 43 ± 11	B: ~ 47 ± 6	~14	Microarrays							Liu, 2016
					A: ~ 33 ± 5			-	0.05	1.03526	-		0.0352649
		2 years	n=8 Obese	B: ~ 41 ± 11	B: ~ 52 ± 7	~18	Microarrays							González-Plaza, 2016
					A: ~ 34 ± 9			-	3.66	12.6407	-		11.6407
		2 years	n=22 Obese	B: ~49 ± 8	B: ~43 ± 5	~13	qPCR	B: 0.0447						Latorre, 2018
				A: ~53 ± 8	A: ~30 ± 5			A: 0.0876	-	-	1.95973		0.959732
		2 years	n=16 Obese	B: ~ 46 ± 2	B: ~ 41 ± 1	~16	Microarrays							Petrus, 2018
				A: ~ 48 ± 2	A: ~ 25 ± 1			-	0.99	1.98618	-		0.986185
		2 years	n=16 Obese	B: ~48 ± 10	B: ~43 ± 5	~14	Microarrays							Ortega, 2015
				A: ~51 ± 9	A: ~29 ± 6			-	1.07	2.09943	-		1.09943
		2 years	n=25 Obese	B: ~48 ± 10	B: ~43 ± 5	~14	qPCR							Ortega, 2015
				A: ~51 ± 9	A: ~29 ± 6			-	-	-	-		0.63
		2 years	n=50 Obese	B: ~43 ± 9	B: ~43 ± 5	~14	Microarrays	B: 7.21	B: 7.21	148.056				Kerr, 2020
			n=49 post-RYGB	A: ~45±9	A: ~29 ± 4			A: 8.21	A: 8.21	296.112	2		1
		5 years	n=50 Obese	B: ~ 43±9	B: ~43 ± 5	~11	Microarrays	B: 7.21	B: 7.21	148.056				Kerr, 2020
			n=38 post-RYGB	A: ~47±10	A: ~32 ± 6			A: 8.30	A: 8.30	315.173	2.12874		1.12874
		LEAN VS OBESE
		Obese baseline	n=16 Obese	O: ~46 ± 2	O: ~41 ± 1	-	Microarrays							Petrus, 2018
			n= Lean	L: ~48 ± 2	L: ~25			-	1.19	2.28153	-		1.28153
		Obese baseline	n=31 Obese	O: ~42 ± 12	O: ~46 ± 6	-	qPCR	O: 1.00						Jürets, 2017
			n=20 Lean	L: ~43 ± 9	L: ~23 ± 3			L: 1.10	-	-	1.1		0.1
		Obese baseline	n=19 Obese	O: ~26 ± 5	O: ~33 ± 3	-	qPCR	O: 0.20						Matulewicz, 2017
			n=83 Lean	L: ~23 ± 2	L: ~22 ± 2			L: 0.49	-	-	2.45		1.45
		Obese baseline	n=25 Obese	O: ~48 ± 10	O: ~43 ± 5	.	qPCR							Ortega, 2015
			n=26 Lean	L: ~45 ± 5	L: ~24 ± 2			-	-	-	-		0.63 ‡
		Obese baseline	n=8 Obese	O: ~ 41 ± 9	O: ~ 33 ± 3	-	Microarrays							Ronquillo, 2019
			n=8 Lean	L: ~ 36 ± 9	L: ~ 24 ± 1			-	0.28	1.21419	0.823591		-0.176409		Value obtained from GSE84599
		Obese baseline	n=11 Obese	O: ~ 46 ± 2	O: ~ 35 ± 1	-	Microarrays							Badoud, 2016
			n=9 Lean	L: ~ 50 ± 3	L: ~ 22 ± 2			-	-1.88	0.271684	3.68075		2.68075
		RYGB: bariatric surgery Roux-en-Y; BMI: body mass index; ΔBMI: BMI change; B: before bariatric surgery; A: after bariatric surgery (Post-RYGB); O: obese; L: lean
		‡: reported value [("post-RYGB" or "lean"/obese)-1] in the article
	LIPID METABOLISM
	Gene	Time	Groups (obese and post-RYGB)	Age (years)	BMI (kg/m²)	ΔBMI	Method	Fold change (FC)			Fold change (FC)			Reference
								["post-RYGB" or "lean"/obese] or log2 reported			[("post-RYGB" or "lean"/obese)]		[("post-RYGB" or "lean"/obese)-1]
3	ACSL1	BEFORE AND AFTER BARIATRIC SURGERY
								Reported		Calculated	Calculated
								[("post-RYGB" or "lean"/obese)]	log2	Logarithmic conversion	[("post-RYGB" or "lean"/obese)]		[("post-RYGB" or "lean"/obese)-1]
		1 year	n=42 Obese	B: ~ 43 ± 11	B: ~ 47 ± 6	~14	Microarrays							Liu, 2016
					A: ~ 33 ± 5			-	0.05	1.03526	-		0.0352649
		2 years	n=8 Obese	B: ~ 41 ± 11	B: ~ 52 ± 7	~18	Microarrays							González-Plaza, 2016
					A: ~ 34 ± 9			-	1.44	2.71321	-		1.71321
		2 years	n=16 Obese	B: ~ 46 ± 2	B: ~ 41 ± 1	~16	Microarrays							Petrus, 2018
				A: ~ 48 ± 2	A: ~ 25 ± 1			-	0.21	1.15669	-		0.156688
		2 years	n=16 Obese	B: ~48 ± 10	B: ~43 ± 5	~14	Microarrays							Ortega, 2015
				A: ~51 ± 9	A: ~29 ± 6			-	1.07	2.09943	-		1.09943
		2 years	n=25 Obese	B: ~48 ± 10	B: ~43 ± 5	~14	qPCR							Ortega, 2015
				A: ~51 ± 9	A: ~29 ± 6			-	-	-	-		0.78 ‡
		2 years	n=50 Obese	B: ~43 ± 9	B: ~43 ± 5	~14	Microarrays		B:11.01	2062.24				Kerr, 2020
			n=49 post-RYGB	A: ~45±9	A: ~29 ± 4			-	A: 11.21	2368.9	1.1487		0.148698
		5 years	n=50 Obese	B: ~ 43±9	B: ~43 ± 5	~11	Microarrays		B:11.01	2062.24				Kerr, 2020
			n=38 post-RYGB	A: ~47±10	A: ~32 ± 6			-	A: 11.27	2469.49	1.19748		0.197479
		LEAN VS OBESE
		Obese baseline	n=16 Obese	O: ~46 ± 2	O: ~41 ± 1	-	Microarrays							Petrus, 2018
			n= Lean	L: ~48 ± 2	L: ~25			-	0.16	1.11729	-		0.117287
		Obese baseline	n=25 Obese	O: ~48 ± 10	O: ~43 ± 5	-	qPCR							Ortega, 2015
			n=26 Lean	C: 45 ± 5	C: 24 ± 2			-	-	-	-		0.47 ‡
		Obese baseline	n=8 Obese	O: ~ 41 ± 9	O: ~ 33 ± 3	-	Microarrays							Ronquillo, 2019
			n=8 Lean	L: ~ 36 ± 9	L: ~ 24 ± 1			-	-0.42	0.747425	1.33793		0.337928		Value obtained from GSE84599
		Obese baseline	n=8 Obese	O: ~41 ± 9	O: ~33 ± 3	-	Microarrays	↑↑						Ronquillo, 2019
			n=8 Lean	C: 36 ± 9	C: 24 ± 1				-	-	-		-
		Obese baseline	n=11 Obese	O: ~ 46 ± 2	O: ~ 35 ± 1	-	Microarrays							Badoud, 2016
			n=9 Lean	L: ~ 50 ± 3	L: ~ 22 ± 2			-	-0.44	0.737135	1.3566		0.356604
		RYGB: bariatric surgery Roux-en-Y; BMI: body mass index; ΔBMI: BMI change; B: before bariatric surgery; A: after bariatric surgery (Post-RYGB); O: obese; L: lean
		‡: reported value [("post-RYGB" or "lean"/obese)-1] in the article
		↑↑: Upregulated expression in lean
	Gene	Time	Groups (obese and post-RYGB)	Age (years)	BMI (kg/m²)	ΔBMI	Method	Fold change (FC)			Fold change (FC)			Reference
								["post-RYGB" or "lean"/obese] or log2 reported			[("post-RYGB" or "lean"/obese)]		[("post-RYGB" or "lean"/obese)-1]
4	FASN	BEFORE AND AFTER BARIATRIC SURGERY
								Reported		Calculated	Calculated
								[("post-RYGB" or "lean"/obese)]	log2	Logarithmic conversion	[("post-RYGB" or "lean"/obese)]		[("post-RYGB" or "lean"/obese)-1]
		1 year	n=42 Obese	B: ~ 43 ± 11	B: ~ 47 ± 6	~14	Microarrays							Liu, 2016
					A: ~ 33 ± 5			-	0.606	1.52203	-		0.522033
		2 years	n=8 Obese	B: ~41 ± 11	B: ~52 ± 7	~18	Microarrays							González-Plaza, 2016
					A: ~34 ± 9			5.94	-	-	-		4.94
			n=20 Obese	B: ~46 ± 10	B: ~56 ± 7	~17	qPCR
					A: ~39 ± 6			6.88	-	-	-		5.88
		2 years	n=16 Obese	B: ~ 46 ± 2	B: ~ 41 ± 1	~16	Microarrays							Petrus, 2018
				A: ~ 48 ± 2	A: ~ 25 ± 1			-	0.65	1.56917	-		0.569168
		2 years	n=16 Obese	B: ~48 ± 10	B: ~43 ± 5	~14	Microarrays							Ortega, 2015
				A: ~51 ± 9	A: ~29 ± 5			-	1.52	2.86791	-		1.86791
			n=25 Obese	B: ~48 ± 10	B: ~43 ± 5	~14	qPCR
				A: ~51 ± 9	A: ~29 ± 6			-	-	-	-		2.63 ‡
		2 years	n=50 Obese	B: ~43 ± 9	B: ~43 ± 5	~14	Microarrays		B: 10.24	1209.34				Kerr, 2020
			n=49 post-RYGB	A: ~45±9	A: ~29 ± 4			-	A: 10.99	2033.85	1.68179		0.681793
		5 years	n=50 Obese	B: ~ 43±9	B: ~43 ± 5	~11	Microarrays		B: 10.24	1209.34				Kerr, 2020
			n=38 post-RYGB	A: ~47±10	A: ~32 ± 6			-	A: 11.34	2592.27	2.14355		1.14355
		LEAN VS OBESE
		Obese baseline	n=16 Obese	O: ~46 ± 2	O: ~41 ± 1	-	Microarrays							Petrus, 2018
			n= Lean	L: ~48 ± 2	L: ~25			-	0.9	1.86607	-		0.866066
		Obese baseline	n=25 Obese	O: ~48 ± 10	O: ~43 ± 5	-	qPCR							Ortega, 2015
			n=26 Lean	L: ~45 ± 5	L: ~24 ± 2			-	-	-	-		0.43 ‡
		Obese baseline	n=50 Obese	O: ~43 ± 9	O: ~43 ± 5	-	Microarrays		O: 10.24	1209.34				Kerr, 2020
			n=28 Lean	L: ~44 ± 9	L: ~27 ± 5			-	L: 10.84	1833.01	1.52109		0.521092
		Obese baseline	n=8 Obese	O: ~ 41 ± 9	O: ~ 33 ± 3	-	Microarrays							Ronquillo, 2019
			n=8 Lean	L: ~ 36 ± 9	L: ~ 24 ± 1			-	-0.56	0.678302	1.47427		0.474269		Value obtained from GSE84599
		Obese baseline	n=11 Obese	O: ~ 46 ± 2	O: ~ 35 ± 1	-	Microarrays							Badoud, 2016
			n=9 Lean	L: ~ 50 ± 3	L: ~ 22 ± 2			-	-1.231	0.426022	2.3473		1.3473
		RYGB: bariatric surgery Roux-en-Y; BMI: body mass index; ΔBMI: BMI change; B: before bariatric surgery; A: after bariatric surgery (Post-RYGB); O: obese; L: lean
		‡: reported value [("post-RYGB" or "lean"/obese)-1] in the article
	Gene	Time	Groups (obese and post-RYGB)	Age (years)	BMI (kg/m²)	ΔBMI	Method	Fold change (FC)			Fold change (FC)			Reference
								["post-RYGB" or "lean"/obese] or log2 reported			[("post-RYGB" or "lean"/obese)]		[("post-RYGB" or "lean"/obese)-1]
5	AQP9	BEFORE AND AFTER BARIATRIC SURGERY
								Reported		Calculated	Calculated
								[("post-RYGB" or "lean"/obese)]	log2	Logarithmic conversion	[("post-RYGB" or "lean"/obese)]		[("post-RYGB" or "lean"/obese)-1]
		1 year	n=42 Obese	B: ~ 43 ± 11	B: ~ 47 ± 6	~14	Microarrays							Liu, 2016
					A: ~ 33 ± 5			-	-0.912	0.531448	-		-0.468552
		2 years	n=8 Obese	B: ~ 41 ± 11	B: ~ 52 ± 7	~18	Microarrays							González-Plaza, 2016
					A: ~ 34 ± 9			-	-6.18	0.0137922	-		-0.986208
		2 years	n=16 Obese	B: ~ 46 ± 2	B: ~ 41 ± 1	~16	Microarrays							Petrus, 2018
				A: ~ 48 ± 2	A: ~ 25 ± 1			-	-1.54	0.343885	-		-0.656115
		2 years	n=16 Obese	B: ~48 ± 10	B: ~43 ± 5	~14	Microarrays							Ortega, 2015
				A: ~51 ± 9	A: ~29 ± 6			0.22	-	-	-		-0.78
			n=25 Obese	B: ~48 ± 10	B: ~43 ± 5	~14	qPCR
				A: ~51 ± 9	A: ~29 ± 6			-	-	-	-		-0.90 ‡
		2 years	n=50 Obese	B: ~43 ± 9	B: ~43 ± 5	~14	Microarrays		B: 6.16	71.5064				Kerr, 2020
			n=49 post-RYGB	A: ~45±9	A: ~29 ± 4			-	A: 4.80	27.8576	0.389582		-0.610418
		5 years	n=50 Obese	B: ~ 43±9	B: ~43 ± 5	~11	Microarrays		B: 6.16	71.5064				Kerr, 2020
			n=38 post-RYGB	A: ~47±10	A: ~32 ± 6			-	A: 4.05	16.5642	0.231576		-0.768424
		LEAN VS OBESE
		Obese baseline	n=16 Obese	O: ~46 ± 2	O: ~41 ± 1	-	Microarrays							Petrus, 2018
			n= Lean	L: ~48 ± 2	L: ~25			-	-1.7	0.307786	-		-0.692214
		Obese baseline	n=25 Obese	O: ~48 ± 10	O: ~43 ± 5	-	qPCR							Ortega, 2015
			n=26 Lean	L: ~45 ± 5	L: ~24 ± 2			-	-	-	-		-0.56 ‡
		Obese baseline	n=50 Obese	O: ~43 ± 9	O: ~43 ± 5	-	Microarrays		O: 6.16	71.5064				Kerr, 2020
			n=28 Lean	L: ~44 ± 9	L: ~27 ± 5			-	L: 4.87	29.2426	0.408951		-0.591049
		Obese baseline	n=8 Obese	O: ~ 41 ± 9	O: ~ 33 ± 3	-	Microarrays							Ronquillo, 2019
			n=8 Lean	L: ~ 36 ± 9	L: ~ 24 ± 1			-	-0.17	0.888843	1.12506		0.125058		Value obtained from GSE84599
		Obese baseline	n=11 Obese	O: ~ 46 ± 2	O: ~ 35 ± 1	-	Microarrays							Badoud, 2016
			n=9 Lean	L: ~ 50 ± 3	L: ~ 22 ± 2			-	0.642	1.56049	0.640824		-0.359176
		RYGB: bariatric surgery Roux-en-Y; BMI: body mass index; ΔBMI: BMI change; B: before bariatric surgery; A: after bariatric surgery (Post-RYGB); O: obese; L: lean
		‡: reported value [("post-RYGB" or "lean"/obese)-1] in the article
	Gene	Time	Groups (obese and post-RYGB)	Age (years)	BMI (kg/m²)	ΔBMI	Method	Fold change (FC)			Fold change (FC)			Reference
								["post-RYGB" or "lean"/obese] or log2 reported			[("post-RYGB" or "lean"/obese)]		[("post-RYGB" or "lean"/obese)-1]
6	PPARG	BEFORE AND AFTER BARIATRIC SURGERY
								Reported		Calculated	Calculated
								[("post-RYGB" or "lean"/obese)]	log2	Logarithmic conversion	[("post-RYGB" or "lean"/obese)]		[("post-RYGB" or "lean"/obese)-1]
		1 month	n=11 Obese	B: ~55 ± 9	B: ~37 ± 4	~4	qPCR							Katsogiannos, 2019
					A: ~33 ± 3			1.22	-	-	-		0.22
		3 months	n=13 Obese	B: ~38 ± 8	B: ~42 ± 4	~6	qPCR		B: -0.05	0.965936				Ferraz-Bannitz, 2021
					A: ~36 ± 5			-	A: -1.14	0.45376	0.469761		-0.530239
		6 months	n=13 Obese	B: ~38 ± 8	B: ~42 ± 4	~9	qPCR		B: -0.05	0.965936				Ferraz-Bannitz, 2021
					A: ~33 ± 3			-	A: -0.72	0.607097	0.628507		-0.371493
		6 months	n=12 Obese	B: ~55 ± 9	B: ~37 ± 4	~8	qPCR							Katsogiannos, 2019
					A: ~29 ± 3			2.14	-	-	-		1.14
		1 year	n=26 Obese	B: ~42 ± 12	B: ~46 ± 6	~15	qPCR	B: 1.01						Jürets, 2017
				A: ~43 ± 12	A: ~31 ± 6			A: 0.11	-	-	0.108911		-0.891089
		1 year	n=42 Obese	B: ~ 43 ± 11	B: ~ 47 ± 6	~14	Microarrays							Liu, 2016
					A: ~ 33 ± 5			-	0.29	1.22264	-		0.22264
		2 years	n=8 Obese	B: ~ 41 ± 11	B: ~ 52 ± 7	~18	Microarrays							González-Plaza, 2016
					A: ~ 34 ± 9			-	1.12	2.17347	-		1.17347
		2 years	n=16 Obese	B: ~ 46 ± 2	B: ~ 41 ± 1	~16	Microarrays							Petrus, 2018
				A: ~ 48 ± 2	A: ~ 25 ± 1			-	0.31	1.23971	-		0.239708
		2 years	n=16 Obese	B: ~48 ± 10	B: ~43 ± 5	~14	Microarrays							Ortega, 2015
				A: ~51 ± 9	A: ~29 ± 6			-	0.3	1.23114	-		0.231144
		2 years	n=50 Obese	B: ~43 ± 9	B: ~43 ± 5	~14	Microarrays		B: 9.85	922.88				Kerr, 2020
			n=49 post-RYGB	A: ~45±9	A: ~29 ± 4			-	A: 10.11	1105.13	1.19748		0.197479
		5 years	n=50 Obese	B: ~ 43±9	B: ~43 ± 5	~11	Microarrays							Kerr, 2020
			n=38 post-RYGB	A: ~47±10	A: ~32 ± 6			-	-	-	1.1851		0.185101
		LEAN VS OBESE
		Obese baseline	n=16 Obese	O: ~46 ± 2	O: ~41 ± 1	-	Microarrays							Petrus, 2018
			n= Lean	L: ~48 ± 2	L: ~25			-	0.33	1.25701	-		0.257013
		Obese baseline	n=31 Obese	O: ~42 ± 12	O: ~46 ± 6	-	qPCR	O: 1.00						Jürets, 2017
			n=20 Lean	L: ~43 ± 9	L: ~23 ± 3			L: 0.88	-	-	0.88		-0.12
		Obese baseline	n=19 Obese	O: ~26 ± 5	O: ~33 ± 3	-	qPCR	O: 0.95						Matulewicz, 2017
			n=83 Lean	L: ~23 ± 2	L: ~22 ± 2			L: 1.34	-	-	1.41053		0.410526
		Obese baseline	n=8 Obese	O: ~ 41 ± 9	O: ~ 33 ± 3	-	Microarrays							Ronquillo, 2019
			n=8 Lean	L: ~ 36 ± 9	L: ~ 24 ± 1			-	-0.47	0.721965	1.38511		0.385109		Value obtained from GSE84599
		Obese baseline	n=8 Obese	O: ~41 ± 9	O: ~33 ± 3	-	Microarrays							Ronquillo, 2019
			n=8 Lean	L: ~36 ± 9	L: ~24 ± 1			↑↑	-	-	-		-
			n=37 Obese	Not Reported	-	-	qPCR	O: 0.90
			n=35 Lean		-			L: 1.00	-	-	1.11111		0.111111
		Obese baseline	n=11 Obese	O: ~ 46 ± 2	O: ~ 35 ± 1	-	Microarrays							Badoud, 2016
			n=9 Lean	L: ~ 50 ± 3	L: ~ 22 ± 2			-	-0.34	0.790041	1.26576		0.265757
		RYGB: bariatric surgery Roux-en-Y; BMI: body mass index; ΔBMI: BMI change; B: before bariatric surgery; A: after bariatric surgery (Post-RYGB); O: obese; L: lean
		↑↑: Upregulated expression in lean
	ENDOCRINE FUNCTION
	Gene	Time	Groups (obese and post-RYGB)	Age (years)	BMI (kg/m²)	ΔBMI	Method	Fold change (FC)			Fold change (FC)			Reference
								["post-RYGB" or "lean"/obese] or log2 reported			[("post-RYGB" or "lean"/obese)]		[("post-RYGB" or "lean"/obese)-1]
7	ADIPOQ	BEFORE AND AFTER BARIATRIC SURGERY
								Reported		Calculated	Calculated
								[("post-RYGB" or "lean"/obese)]	log2	Logarithmic conversion	[("post-RYGB" or "lean"/obese)]		[("post-RYGB" or "lean"/obese)-1]
		1 month	n=11 Obese	B: ~55 ± 9	B: ~37 ± 4	~4	qPCR							Katsogiannos, 2019
					A: ~33 ± 3			4.81	-	-	-		3.81
		3 months	n=13 Obese	B: ~38 ± 8	B: ~42 ± 4	~6	qPCR		B: -0.32	0.80107				Ferraz-Bannitz, 2021
					A: ~36 ± 5			-	A: 1.72	3.29436	4.11246		3.11246
		6 months	n=13 Obese	B: ~38 ± 8	B: ~42 ± 4	~9	qPCR		B: -0.32	0.80107				Ferraz-Bannitz, 2021
					A: ~33 ± 3			-	A: 2.29	4.89056	6.10504		5.10504
		6 months	n=12 Obese	B: ~55 ± 9	B: ~37 ± 4	~8	qPCR							Katsogiannos, 2019
					A: ~29 ± 3			12.15	-	-	-		11.15
		1 year	n=26 Obese	B: ~42 ± 12	B: ~46 ± 6	~15	qPCR	B: 1.00						Jürets, 2017
				A: ~43 ± 12	A: ~31 ± 6			A: 0.12	-	-	0.12		-0.88
		1 year	n=42 Obese	B: ~ 43 ± 11	B: ~ 47 ± 6	~14	Microarrays							Liu, 2016
					A: ~ 33 ± 5			-	0.29	1.22264	-		0.22264
		2 years	n=8 Obese	B: ~ 41 ± 11	B: ~ 52 ± 7	~18	Microarrays							González-Plaza, 2016
					A: ~ 34 ± 9			-	0.63	1.54756	-		0.547565
		2 years	n=22 Obese	B: ~49 ± 8	B: ~43 ± 5	~13	qPCR	B: 3.24						Latorre, 2018
				A: ~53 ± 8	A: ~30 ± 5			A: 4.57	-	-	1.41049		0.410494
		2 years	n=16 Obese	B: ~ 46 ± 2	B: ~ 41 ± 1	~16	Microarrays							Petrus, 2018
				A: ~ 48 ± 2	A: ~ 25 ± 1			-	0.24	1.18099	-		0.180993
		2 years	n=16 Obese	B: ~48 ± 10	B: ~43 ± 5	~14	Microarrays							Ortega, 2015
				A: ~51 ± 9	A: ~29 ± 6			-	0.14	1.10191	-		0.101905
		2 years	n=50 Obese	B: ~43 ± 9	B: ~43 ± 5	~14	Microarrays		B: 12.18	4640.29				Kerr, 2020
			n=49 post-RYGB	A: ~45±9	A: ~29 ± 4			-	A: 12.30	5042.77	1.08673		0.0867349
		5 years	n=50 Obese	B: ~ 43±9	B: ~43 ± 5	~11	Microarrays		B: 12.18	4640.29				Kerr, 2020
			n=38 post-RYGB	A: ~47±10	A: ~32 ± 6			-	A: 12.30	5042.77	1.09		0.09
		LEAN VS OBESE
		Obese baseline	n=16 Obese	O: ~46 ± 2	O: ~41 ± 1	-	Microarrays							Petrus, 2018
			n= Lean	L: ~48 ± 2	L: ~25			-	0.2	1.1487	-		0.148698
		Obese baseline	n=31 Obese	O: ~42 ± 12	O: ~46 ± 6	-	qPCR	O: 1.00						Jürets, 2017
			n=20 Lean	L: ~43 ± 9	L: ~23 ± 3			L: 1.13	-	-	1.13		0.13
		Obese baseline	n=19 Obese	O: ~26 ± 5	O: ~33 ± 3	-	qPCR	O: 0.48						Matulewicz, 2017
			n=83 Lean	L: ~23 ± 2	L: ~22 ± 2			L: 0.68	-	-	1.41667		0.416667
		Obese baseline	n=8 Obese	O: ~ 41 ± 9	O: ~ 33 ± 3	-	Microarrays							Ronquillo, 2019
			n=8 Lean	L: ~ 36 ± 9	L: ~ 24 ± 1			-	0.21	1.15669	0.864537		-0.135463		Value obtained from GSE84599
		Obese baseline	n=11 Obese	O: ~ 46 ± 2	O: ~ 35 ± 1	-	Microarrays							Badoud, 2016
			n=9 Lean	L: ~ 50 ± 3	L: ~ 22 ± 2			-	-0.24	0.846745	1.18099		0.180993
		RYGB: bariatric surgery Roux-en-Y; BMI: body mass index; ΔBMI: BMI change; B: before bariatric surgery; A: after bariatric surgery (Post-RYGB); O: obese; L: lean
	INFLAMMATION
	Gene	Time	Groups (obese and post-RYGB)	Age (years)	BMI (kg/m²)	ΔBMI	Method	Fold change (FC)			Fold change (FC)			Reference
								["post-RYGB" or "lean"/obese] or log2 reported			[("post-RYGB" or "lean"/obese)]		[("post-RYGB" or "lean"/obese)-1]
8	CD68	BEFORE AND AFTER BARIATRIC SURGERY
								Reported		Calculated	Calculated
								[("post-RYGB" or "lean"/obese)]	log2	Logarithmic conversion	[("post-RYGB" or "lean"/obese)]		[("post-RYGB" or "lean"/obese)-1]
		1 year	n=26 Obese	B: ~42 ± 12	B: ~46 ± 6	~15	qPCR	B: 0.97						Jürets, 2017
				A: ~43 ± 12	A: ~31 ± 6			A: 0.13	-	-	0.134021		-0.865979
		1 year	n=42 Obese	B: ~ 43 ± 11	B: ~ 47 ± 6	~14	Microarrays							Liu, 2016
					A: ~ 33 ± 5			-	-0.67	0.628507	-		-0.371493
		2 years	n=8 Obese	B: ~ 41 ± 11	B: ~ 52 ± 7	~18	Microarrays							González-Plaza, 2016
					A: ~ 34 ± 9			-	-2.36	0.194791	-		-0.805209
		2 years	n=16 Obese	B: ~ 46 ± 2	B: ~ 41 ± 1	~16	Microarrays							Petrus, 2018
				A: ~ 48 ± 2	A: ~ 25 ± 1			-	-0.91	0.532185	-		-0.467815
		2 years	n=16 Obese	B: ~48 ± 10	B: ~43 ± 5	~14	Microarrays							Ortega, 2015
				A: ~51 ± 9	A: ~29 ± 6				-0.65	0.63728	-		-0.36272
		2 years	n=50 Obese	B: ~43 ± 9	B: ~43 ± 5	~14	Microarrays		O: 10.09	1089.92				Kerr, 2020
			n=49 post-RYGB	A: ~45±9	A: ~29 ± 4			-	L: 8.97	501.463	0.460094		-0.539906
		5 years	n=50 Obese	B: ~ 43±9	B: ~43 ± 5	~11	Microarrays		O: 10.09	1089.92				Kerr, 2020
			n=38 post-RYGB	A: ~47±10	A: ~32 ± 6			-	L: 8.66	404.501	0.371131		-0.628869
		LEAN VS OBESE
		Obese baseline	n=16 Obese	O: ~46 ± 2	O: ~41 ± 1	-	Microarrays							Petrus, 2018
			n= Lean	L: ~48 ± 2	L: ~25			-	-0.85	0.554785	-		-0.445215
		Obese baseline	n=50 Obese	O: ~43 ± 9	O: ~43 ± 5	-	Microarrays		O: 10.09	1089.92				Kerr, 2020
			n=28 Lean	L: ~44 ± 9	L: ~27 ± 5			-	L: 9.12	556.408	0.510506		-0.489494
		Obese baseline	n=31 Obese	O: ~42 ± 12	O: ~46 ± 6	-	qPCR	O: 1.00						Jürets, 2017
			n=20 Lean	L: ~43 ± 9	L: ~23 ± 3			L: 0.70	-	-	0.7		-0.3
		Obese baseline	n=19 Obese	O: ~26 ± 5	O: ~33 ± 3	-	qPCR	O: 0.31						Matulewicz, 2017
			n=83 Lean	L: ~23 ± 2	L: ~22 ± 2			L: 0.18	-	-	0.580645		-0.419355
		Obese baseline	n=8 Obese	O: ~ 41 ± 9	O: ~ 33 ± 3	-	Microarrays							Ronquillo, 2019
			n=8 Lean	L: ~ 36 ± 9	L: ~ 24 ± 1			-	-0.11	0.926588	1.07923		0.0792282		Value obtained from GSE84599
		Obese baseline	n=11 Obese	O: ~ 46 ± 2	O: ~ 35 ± 1	-	Microarrays							Badoud, 2016
			n=9 Lean	L: ~ 50 ± 3	L: ~ 22 ± 2			-	1.25	2.37841	0.420448		-0.579552
		RYGB: bariatric surgery Roux-en-Y; BMI: body mass index; ΔBMI: BMI change; B: before bariatric surgery; A: after bariatric surgery (Post-RYGB); O: obese; L: lean
	Gene	Time	Groups (obese and post-RYGB)	Age (years)	BMI (kg/m²)	ΔBMI	Method	Fold change (FC)			Fold change (FC)			Reference
								["post-RYGB" or "lean"/obese] or log2 reported			[("post-RYGB" or "lean"/obese)]		[("post-RYGB" or "lean"/obese)-1]
9	IL-6	BEFORE AND AFTER BARIATRIC SURGERY
								Reported		Calculated	Calculated
								[("post-RYGB" or "lean"/obese)]	log2	Logarithmic conversion	[("post-RYGB" or "lean"/obese)]		[("post-RYGB" or "lean"/obese)-1]
		1 month	n=11 Obese	B: ~55 ± 9	B: ~37 ± 4	~4	qPCR							Katsogiannos, 2019
					A: ~33 ± 3			1.23	-	-	-		0.23
		3 months	n=13 Obese	B: ~38 ± 8	B: ~42 ± 4	~6	qPCR		B: -0.22	0.858565				Ferraz-Bannitz, 2021
					A: ~36 ± 5			-	A: -1.43	0.371131	0.432269		-0.567731
		6 months	n=13 Obese	B: ~38 ± 8	B: ~42 ± 4	~9	qPCR		B: -0.22	0.858565				Ferraz-Bannitz, 2021
					A: ~33 ± 3			-	A: -0.59	0.664343	0.773782		-0.226218
		1 year	n=42 Obese	B: ~ 43 ± 11	B: ~ 47 ± 6	~14	Microarrays							Liu, 2016
					A: ~ 33 ± 5			-	-0.06	0.959264	-		-0.0407359
		1 year	n=26 Obese	B: ~42 ± 12	B: ~46 ± 6	~15	qPCR	B: 1.00						Jürets, 2017
				A: ~43 ± 12	A: ~31 ± 6			A: 0	-	-	0		-1
		2 years	n=22 Obese	B: ~49 ± 8	B: ~43 ± 5	~13	qPCR	B: 0.01695						Latorre, 2018
				A: ~53 ± 8	A: ~30 ± 5			A: 0.0006	-	-	0.0353982		-0.964602
		2 years	n=16 Obese	B: ~ 46 ± 2	B: ~ 41 ± 1	~16	Microarrays							Petrus, 2018
				A: ~ 48 ± 2	A: ~ 25 ± 1			-	-0.69	0.619854	-		-0.380146
		2 years	n=16 Obese	B: ~48 ± 10	B: ~43 ± 5	~14	Microarrays							Ortega, 2015
				A: ~51 ± 9	A: ~29 ± 6			-	-0.71	0.61132	-		-0.38868
			n=25 Obese	B: ~48 ± 10	B: ~43 ± 5	~14	qPCR
				A: ~51 ± 9	A: ~29 ± 6			-	-	-	-		-0.96 ‡
		2 years	n=8 Obese	B: ~41 ± 11	B: ~52 ± 7	~18	Microarrays	-56.67						González-Plaza, 2016
					A: ~34 ± 9				-	-	-		-57.67
			n=20 Obese	B: ~46 ± 10	B: ~56 ± 7	~17	qPCR	-6.56
					A: ~39 ± 6				-	-	-		-7.56
		2 years	n=50 Obese	B: ~43 ± 9	B: ~43 ± 5	~14	Microarrays		B: 4.86	29.0406				Kerr, 2020
			n=49 post-RYGB	A: ~45±9	A: ~29 ± 4			-	A: 4.08	16.9123	0.582367		-0.417633
		5 years	n=50 Obese	B: ~ 43±9	B: ~43 ± 5	~11	Microarrays		B: 4.86	29.0406				Kerr, 2020
			n=38 post-RYGB	A: ~47±10	A: ~32 ± 6			-	A: 3.92	15.1369	0.521233		-0.478767
		LEAN VS OBESE
		Obese baseline	n=16 Obese	O: ~46 ± 2	O: ~41 ± 1	-	Microarrays							Petrus, 2018
			n= Lean	L: ~48 ± 2	L: ~25			-	-0.96	0.514057	-		-0.485943
		Obese baseline	n=31 Obese	O: ~42 ± 12	O: ~46 ± 6	-	qPCR	O: 1.00						Jürets, 2017
			n=20 Lean	L: ~43 ± 9	L: ~23 ± 3			L: 0.17	-	-	0.17		-0.83
		Obese baseline	n=25 Obese	O: ~48 ± 10	O: ~43 ± 5	.	qPCR							Ortega, 2015
			n=26 Lean	L: ~45 ± 5	L: ~24 ± 2			-	-	-	-		0.66 ‡
		Obese baseline	n=8 Obese	O: ~ 41 ± 9	O: ~ 33 ± 3	-	Microarrays							Ronquillo, 2019
			n=8 Lean	L: ~ 36 ± 9	L: ~ 24 ± 1			-	-0.36	0.779165	1.28343		0.283426		Value obtained from GSE84599
		RYGB: bariatric surgery Roux-en-Y; BMI: body mass index; ΔBMI: BMI change; B: before bariatric surgery; A: after bariatric surgery (Post-RYGB); O: obese; L: lean
		‡: reported value [("post-RYGB" or "lean"/obese)-1] in the article
	Gene	Time	Groups (obese and post-RYGB)	Age (years)	BMI (kg/m²)	ΔBMI	Method	Fold change (FC)			Fold change (FC)			Reference
								["post-RYGB" or "lean"/obese] or log2 reported			[("post-RYGB" or "lean"/obese)]		[("post-RYGB" or "lean"/obese)-1]
10	TNFα	BEFORE AND AFTER BARIATRIC SURGERY
								Reported		Calculated	Calculated
								[("post-RYGB" or "lean"/obese)]	log2	Logarithmic conversion	[("post-RYGB" or "lean"/obese)]		[("post-RYGB" or "lean"/obese)-1]
		1 month	n=11 Obese	B: ~55 ± 9	B: ~37 ± 4	~4	qPCR							Katsogiannos, 2019
					A: ~33 ± 3			0.85	-	-	-		-0.15
		3 months	n=13 Obese	B: ~38 ± 8	B: ~42 ± 4	~6	qPCR		B: -0.34	0.790041				Ferraz-Bannitz, 2021
					A: ~36 ± 5			-	A: -1.82	0.283221	0.358489		-0.641511
		6 months	n=13 Obese	B: ~38 ± 8	B: ~42 ± 4	~9	qPCR		B: -0.34	0.790041				Ferraz-Bannitz, 2021
					A: ~33 ± 3			-	A: -2.57	0.168404	0.213159		-0.786841
		1 year	n=26 Obese	B: ~42 ± 12	B: ~46 ± 6	~15	qPCR	B: 1.00						Jürets, 2017
				A: ~43 ± 12	A: ~31 ± 6			A: 2.72	-	-	2.72		1.72
		2 years	n=22 Obese	B: ~49 ± 8	B: ~43 ± 5	~13	qPCR	B: 0.00320						Latorre, 2018
				A: ~53 ± 8	A: ~30 ± 5			A: 0.00074	-	-	0.23125		-0.76875
		2 years	n=8; Obese; LOW-RI	B: ~39 ± 13	B: ~49 ± 5	~17	Microarrays							González-Plaza, 2018
					A: ~32 ± 6			-3.64	-	-	-		-4.64
			n=8; Obese; HIGH-RI	B: ~43 ± 11	B: ~52 ± 7	~16
					A: ~37 ± 3			-4.82	-	-	-		-5.82
			n=20; Obese; LOW-RI	B:45 ± 13	B: ~57 ± 9	~18	qPCR
					A: ~39 ± 9			-1.91	-	-	-		-2.91
			n=20; Obese; HIGH-RI	B: ~47 ± 9	B: ~55 ± 6	~17
					A: ~38 ± 6			-2.27	-	-	-		-3.27
		2 years	n=8 Obese	B: ~41 ± 11	B: ~52 ± 7	~18	Microarrays	-3.75						González-Plaza, 2016
					A: ~34 ± 9				-	-	-		-4.75
			n=20 Obese	B: ~46 ± 10	B: ~56 ± 7	~17	qPCR	-1.88
					A: ~39 ± 6				-	-	-		-2.88
		2 years	n=16 Obese	B: ~ 46 ± 2	B: ~ 41 ± 1	~16	Microarrays							Petrus, 2018
				A: ~ 48 ± 2	A: ~ 25 ± 1			-	-0.08	0.946058	-		-0.0539424
		2 years	n=25 Obese	B: ~48 ± 10	B: ~43 ± 5	~14	qPCR							Ortega, 2015
				A: ~51 ± 9	A: ~29 ± 6			-	-	-	-		-0.75 ‡
		LEAN VS OBESE
		Obese baseline	n=16 Obese	O: ~46 ± 2	O: ~41 ± 1	-	Microarrays							Petrus, 2018
			n= Lean	L: ~48 ± 2	L: ~25			-	-0.09	0.939523	-		-0.0604773
		Obese baseline	n=25 Obese	O: ~48 ± 10	O: ~43 ± 5	-	qPCR							Ortega, 2015
			n=26 Lean	L: ~45 ± 5	L: ~24 ± 2			-	-	-	-		0.18 ‡
		Obese baseline	n=31 Obese	O: ~42 ± 12	O: ~46 ± 6	-	qPCR	O: 1.00						Jürets, 2017
			n=20 Lean	L: ~43 ± 9	L: ~23 ± 3			L: 0.92	-	-	0.92		-0.08
		RYGB: bariatric surgery Roux-en-Y; BMI: body mass index; ΔBMI: BMI change; B: before bariatric surgery; A: after bariatric surgery (Post-RYGB); O: obese; L: lean
		‡: reported value [("post-RYGB" or "lean"/obese)-1] in the article
	Gene	Time	Groups (obese and post-RYGB)	Age (years)	BMI (kg/m²)	ΔBMI	Method	Fold change (FC)			Fold change (FC)			Reference
								["post-RYGB" or "lean"/obese] or log2 reported			[("post-RYGB" or "lean"/obese)]		[("post-RYGB" or "lean"/obese)-1]
11	LYZ	BEFORE AND AFTER BARIATRIC SURGERY
								Reported		Calculated	Calculated
								[("post-RYGB" or "lean"/obese)]	log2	Logarithmic conversion	[("post-RYGB" or "lean"/obese)]		[("post-RYGB" or "lean"/obese)-1]
		1 year	n=42 Obese	B: ~ 43 ± 11	B: ~ 47 ± 6	~14	Microarrays							Liu, 2016
					A: ~ 33 ± 5			-	-1.59	0.332171	-		-0.667829
		2 years	n=16 Obese	B: ~ 46 ± 2	B: ~ 41 ± 1	~16	Microarrays							Petrus, 2018
				A: ~ 48 ± 2	A: ~ 25 ± 1			-	-1.25	0.420448	-		-0.579552
		2 years	n=16 Obese	B: ~48 ± 10	B: ~43 ± 5	~14	Microarrays							Ortega, 2015
				A: ~51 ± 9	A: ~29 ± 5			0.33	-	-	-		-0.67
			n=25 Obese	B: ~48 ± 10	B: ~43 ± 5	~14	qPCR
				A: ~51 ± 9	A: ~29 ± 6			-	-	-	-		-0.68 ‡
		2 years	n=50 Obese	B: ~43 ± 9	B: ~43 ± 5	~14	Microarrays		B: 10.74	1710.26				Kerr, 2020
			n=49 post-RYGB	A: ~45±9	A: ~29 ± 4			-	A: 9.22	596.344	0.348686		-0.651314
		5 years	n=50 Obese	B: ~ 43±9	B: ~43 ± 5	~11	Microarrays		B: 10.74	1710.26				Kerr, 2020
			n=38 post-RYGB	A: ~47±10	A: ~32 ± 6			-	A: 8.56	377.413	0.220676		-0.779324
		LEAN VS OBESE
		Obese baseline	n=16 Obese	O: ~46 ± 2	O: ~41 ± 1	-	Microarrays							Petrus, 2018
			n= Lean	L: ~48 ± 2	L: ~25			-	-1.42	0.373712	-		-0.626288
		Obese baseline	n=25 Obese	O: ~48 ± 10	O: ~43 ± 5	-	qPCR							Ortega, 2015
			n=26 Lean	L: ~45 ± 5	L: ~24 ± 2			-	-	-	-		-0.7
		Obese baseline	n=50 Obese	O: ~43 ± 9	O: ~43 ± 5	-	Microarrays		O: 10.74	1710.26				Kerr, 2020
			n=28 Lean	L: ~44 ± 9	L: ~27 ± 5			-	L: 9.58	765.363	0.447508		-0.552492
		Obese baseline	n=11 Obese	O: ~ 46 ± 2	O: ~ 35 ± 1	-	Microarrays							Badoud, 2016
			n=9 Lean	L: ~ 50 ± 3	L: ~ 22 ± 2			-	2.31	4.95883	0.20166		-0.79834
		RYGB: bariatric surgery Roux-en-Y; BMI: body mass index; ΔBMI: BMI change; B: before bariatric surgery; A: after bariatric surgery (Post-RYGB); O: obese; L: lean
		‡: reported value [("post-RYGB" or "lean"/obese)-1] in the article
