# Supplementary material for: Differential Gene Expression of Subcutaneous Adipose Tissue among Lean, Obese, and after RYGB (Different Timepoints): Systematic Review and Analysis
Source: Nutrients. 2022 Nov 21;14(22):4925. doi: 10.3390/nu14224925 (PMC9693162; doi:10.3390/nu14224925)
Supplement: Supplementary file 1 [file nutrients-14-04925-s001.zip › Table S3. Summary of the genes with differential expression in SAT using a transcriptomic approach..xlsx]

## Sheet: 26 selected omic genes
	Table S3. Summary of the genes with differential expression in subcutaneous adipose tissue using a transcriptomic approach.
			Calculated fold change is highlighted in red (downregulated genes) and in green (upregulated genes), bold font appoints significance.
	LIPID METABOLISM
	Gene	Time	Groups	Age (years)	BMI (kg/m²)	ΔBMI	Method	Fold change			Fold change			Reference
			(obese and post-RYGB)					["post-RYGB" or "lean"/obese] or log2 reported			[("post-RYGB" or "lean"/obese)]		[("post-RYGB" or "lean"/obese)-1]
1	FASN	BEFORE AND AFTER BARIATRIC SURGERY
								Reported		Calculated	Calculated
								[("post-RYGB" or "lean"/obese)]	log2	Logarithmic conversion	[("post-RYGB" or "lean"/obese)]		[("post-RYGB" or "lean"/obese)-1]
		1 year	n=42 Obese	B: ~ 43 ± 11	B: ~ 47 ± 6	~14	Microarrays							Liu, 2016
					A: ~ 33 ± 5			-	0.606	1.52203	-		0.522033
		2 years	n=8 Obese	B: ~ 41 ± 11	B: ~ 52 ± 7	~18	Microarrays							González-Plaza, 2016
					A: ~ 34 ± 9			-	4.75	26.9087	-		25.9087
		2 years	n=16 Obese	B: ~ 46 ± 2	B: ~ 41 ± 1	~16	Microarrays							Petrus, 2018
				A: ~ 48 ± 2	A: ~ 25 ± 1			-	0.9	1.86607	-		0.866066
		2 years	n=16 Obese	B: ~ 48 ± 10	B: ~ 43	~14	Microarrays							Ortega, 2015
				A: ~ 51 ± 9	A: ~ 29			-	1.524	2.87587	-		1.87587
		2 years	n=50 Obese	B: ~ 43 ± 9	B: ~ 43 ± 5	~14	Microarrays		B: 10.24	1209.34				Kerr, 2020
			n=49 post-RYGB	A: ~ 45±9	A: ~ 29 ± 4			-	B: 10.99	2033.85	1.68179		0.681793
		5 years	n=50 Obese	B: ~ 43±9	B: ~ 43 ± 5	~11	Microarrays		B: 10.24	1209.34				Kerr, 2020
			n=38 post-RYGB	A: ~ 47±10	A: ~ 32 ± 6			-	B: 11.34	2592.27	2.14355		1.14355
		LEAN COMPARED WITH OBESE
		Obese baseline	n=16 Obese	O: ~46 ± 2	O: ~41 ± 1	-	Microarrays							Petrus, 2018
			n= Lean	L: ~48 ± 2	L: ~25			-	0.65	1.56917	-		0.569168
		Obese baseline	n=50 Obese	O: ~43 ± 9	O: ~43 ± 5	.	Microarrays		O: 10.24	1209.34				Kerr et al., 2020
			n=28 Lean	L: ~44 ± 9	L: ~27 ± 5			-	L: 10.84	1833.01	1.51572		0.515717
		Obese baseline	n=8 Obese	O: ~ 41 ± 9	O: ~ 33 ± 3	-	Microarrays							Ronquillo, 2019
			n=8 Lean	L: ~ 36 ± 9	L: ~ 24 ± 1			-	-0.56	0.678302	1.47427		0.474269
		Obese baseline	n=11 Obese	O: ~ 46 ± 2	O: ~ 35 ± 1	-	Microarrays							Badoud, 2016
			n=9 Lean	L: ~ 50 ± 3	L: ~ 22 ± 2			-	-1.231	0.426022	2.3473		1.3473
		RYGB: bariatric surgery Roux-en-Y; BMI: body mass index; ΔBMI: BMI change; B: before bariatric surgery; A: after bariatric surgery (Post-RYGB); O: obese; L: lean
	Gene	Time	Groups	Age (years)	BMI (kg/m²)	ΔBMI	Method	Fold change			Fold change			Reference
			(obese and post-RYGB)					["post-RYGB" or "lean"/obese] or log2 reported			[("post-RYGB" or "lean"/obese)]		[("post-RYGB" or "lean"/obese)-1]
2	APOE	BEFORE AND AFTER BARIATRIC SURGERY
								Reported		Calculated	Calculated
								[("post-RYGB" or "lean"/obese)]	log2	Logarithmic conversion	[("post-RYGB" or "lean"/obese)]		[("post-RYGB" or "lean"/obese)-1]
		1 year	n=42 Obese	B: ~ 43 ± 11	B: ~ 47 ± 6	~14	Microarrays							Liu, 2016
					A: ~ 33 ± 5			-	0.89	1.85318	-		0.853176
		2 years	n=8 Obese	B: ~ 41 ± 11	B: ~ 52 ± 7	~18	Microarrays							González-Plaza, 2016
					A: ~ 34 ± 9			-	2.31	4.95883	-		3.95883
		2 years	n=16 Obese	B: ~ 46 ± 2	B: ~ 41 ± 1	~16	Microarrays							Petrus, 2018
				A: ~ 48 ± 2	A: ~ 25 ± 1			-	1.54	2.90795	-		1.90795
		2 years	n=16 Obese	B: ~ 48 ± 10	B: ~ 43	~14	Microarrays							Ortega, 2015
				A: ~ 51 ± 9	A: ~ 29			-	0.858	1.81252	-		0.812524
		LEAN COMPARED WITH OBESE
		Obese baseline	n=16 Obese	O: ~46 ± 2	O: ~41 ± 1	-	Microarrays							Petrus, 2018
			n= Lean	L: ~48 ± 2	L: ~25			-	0.69	1.61328	-		0.613284
		Obese baseline	n=8 Obese	O: ~ 41 ± 9	O: ~ 33 ± 3	-	Microarrays							Ronquillo, 2019
			n=8 Lean control	L: ~ 36 ± 9	L: ~ 24 ± 1			-	-0.23	0.852635	1.17283		0.172835
		Obese baseline	n=11 Obese	O: ~ 46 ± 2	O: ~ 35 ± 1	-	Microarrays							Badoud, 2016
			n=9 lean or Lean control	L: ~ 50 ± 3	L: ~ 22 ± 2			-	-0.335	0.792784	1.26138		0.261377
		RYGB: bariatric surgery Roux-en-Y; BMI: body mass index; ΔBMI: BMI change; B: before bariatric surgery; A: after bariatric surgery (Post-RYGB); O: obese; L: lean
	IMMUNE INNATE SYSTEM
	Gene	Time	Groups	Age (years)	BMI (kg/m²)	ΔBMI	Method	Fold change			Fold change			Reference
			(obese and post-RYGB)					["post-RYGB" or "lean"/obese] or log2 reported			[("post-RYGB" or "lean"/obese)]		[("post-RYGB" or "lean"/obese)-1]
3	TLR8	BEFORE AND AFTER BARIATRIC SURGERY
								Reported		Calculated	Calculated
								[("post-RYGB" or "lean"/obese)]	log2	Logarithmic conversion	[("post-RYGB" or "lean"/obese)]		[("post-RYGB" or "lean"/obese)-1]
		1 year	n=42 Obese	B: ~ 43 ± 11	B: ~ 47 ± 6	~14	Microarrays							Liu, 2016
					A: ~ 33 ± 5			-	0.02	1.01396	-		0.0139595
		2 years	n=8 Obese	B: ~ 41 ± 11	B: ~ 52 ± 7	~18	Microarrays							González-Plaza, 2016
					A: ~ 34 ± 9			-	-2.36	0.194791	-		-0.805209
		2 years	n=16 Obese	B: ~ 46 ± 2	B: ~ 41 ± 1	~16	Microarrays							Petrus, 2018
				A: ~ 48 ± 2	A: ~ 25 ± 1			-	-1.02	0.493116	-		-0.506884
		2 years	n=16 Obese	B: ~ 48 ± 10	B: ~ 43	~14	Microarrays							Ortega, 2015
				A: ~ 51 ± 9	A: ~ 29			-	-1.08	0.473029	-		-0.526971
		2 years	n=50 Obese	B: ~ 43 ± 9	B: ~ 43 ± 5	~14	Microarrays		B: 5.11	34.5353				Kerr, 2020
			n=49 post-RYGB	A: ~ 45±9	A: ~ 29 ± 4			-	B: 3.91	15.0324	0.435275		-0.564725
		5 years	n=50 Obese	B: ~ 43±9	B: ~ 43 ± 5	~11	Microarrays		B: 5.11	34.5353				Kerr, 2020
			n=38 post-RYGB	A: ~ 47±10	A: ~ 32 ± 6			-	B: 3.50	11.3137	0.327598		-0.672402
		LEAN COMPARED WITH OBESE
		Obese baseline	n=16 Obese	O: ~46 ± 2	O: ~41 ± 1	-	Microarrays							Petrus, 2018
			n= Lean	L: ~48 ± 2	L: ~25			-	-1.38	0.384219	-		-0.615781
		Obese baseline	n=50 Obese	O: ~43 ± 9	O: ~43 ± 5	.	Microarrays		O: 5.11	34.5353				Kerr et al., 2020
			n=28 Lean	L: ~44 ± 9	L: ~27 ± 5			-	L: 4.12	17.3878	0.503478		-0.496522
		Obese baseline	n=8 Obese	O: ~ 41 ± 9	O: ~ 33 ± 3	-	Microarrays							Ronquillo, 2019
			n=8 Lean	L: ~ 36 ± 9	L: ~ 24 ± 1			-	0.27	1.20581	0.82932		-0.17068
		Obese baseline	n=11 Obese	O: ~ 46 ± 2	O: ~ 35 ± 1	-	Microarrays							Badoud, 2016
			n=9 Lean	L: ~ 50 ± 3	L: ~ 22 ± 2			-	0.4	1.31951	0.757858		-0.242142
		RYGB: bariatric surgery Roux-en-Y; BMI: body mass index; ΔBMI: BMI change; B: before bariatric surgery; A: after bariatric surgery (Post-RYGB); O: obese; L: lean
	INFLAMMATION MEDIATED BY CHEMOKINE AND CYTOKINE SIGNALING
	Gene	Time	Groups	Age (years)	BMI (kg/m²)	ΔBMI	Method	Fold change			Fold change			Reference
			(obese and post-RYGB)					["post-RYGB" or "lean"/obese] or log2 reported			[("post-RYGB" or "lean"/obese)]		[("post-RYGB" or "lean"/obese)-1]
4	ALOX5AP	BEFORE AND AFTER BARIATRIC SURGERY
								Reported		Calculated	Calculated
								[("post-RYGB" or "lean"/obese)]	log2	Logarithmic conversion	[("post-RYGB" or "lean"/obese)]		[("post-RYGB" or "lean"/obese)-1]
		1 year	n=42 Obese	B: ~ 43 ± 11	B: ~ 47 ± 6	~14	Microarrays							Liu, 2016
					A: ~ 33 ± 5			-	-0.54	0.687771	-		-0.312229
		2 years	n=8 Obese	B: ~ 41 ± 11	B: ~ 52 ± 7	~18	Microarrays							González-Plaza, 2016
					A: ~ 34 ± 9			-	-2.41	0.188156	-		-0.811844
		2 years	n=16 Obese	B: ~ 46 ± 2	B: ~ 41 ± 1	~16	Microarrays							Petrus, 2018
				A: ~ 48 ± 2	A: ~ 25 ± 1			-	-0.7	0.615572	-		-0.384428
		2 years	n=16 Obese	B: ~ 48 ± 10	B: ~ 43	~14	Microarrays							Ortega, 2015
				A: ~ 51 ± 9	A: ~ 29			-	-0.82	0.566442	-		-0.433558
		2 years	n=50 Obese	B: ~ 43 ± 9	B: ~ 43 ± 5	~14	Microarrays		B: 9.15	568.1				Kerr, 2020
			n=49 post-RYGB	A: ~ 45±9	A: ~ 29 ± 4			-	B: 8.32	319.573	0.562529		-0.437471
		5 years	n=50 Obese	B: ~ 43±9	B: ~ 43 ± 5	~11	Microarrays		B: 9.15	568.1				Kerr, 2020
			n=38 post-RYGB	A: ~ 47±10	A: ~ 32 ± 6			-	B: 7.88	235.568	0.41466		-0.58534
		LEAN COMPARED WITH OBESE
		Obese baseline	n=16 Obese	O: ~46 ± 2	O: ~41 ± 1	-	Microarrays							Petrus, 2018
			n= Lean	L: ~48 ± 2	L: ~25			-	-1.38	0.384219	-		-0.615781
		Obese baseline	n=50 Obese	O: ~43 ± 9	O: ~43 ± 5	.	Microarrays		O: 9.15	568.1				Kerr et al., 2020
			n=28 Lean	L: ~44 ± 9	L: ~27 ± 5			-	L: 8.46	352.139	0.619854		-0.380146
		Obese baseline	n=8 Obese	O: ~ 41 ± 9	O: ~ 33 ± 3	-	Microarrays							Ronquillo, 2019
			n=8 Lean	L: ~ 36 ± 9	L: ~ 24 ± 1			-	0.12	1.08673	0.920188		-0.0798123
		Obese baseline	n=11 Obese	O: ~ 46 ± 2	O: ~ 35 ± 1	-	Microarrays							Badoud, 2016
			n=9 Lean	L: ~ 50 ± 3	L: ~ 22 ± 2			-	1.12	2.17347	0.460094		-0.539906
		RYGB: bariatric surgery Roux-en-Y; BMI: body mass index; ΔBMI: BMI change; B: before bariatric surgery; A: after bariatric surgery (Post-RYGB); O: obese; L: lean
	Gene	Time	Groups	Age (years)	BMI (kg/m²)	ΔBMI	Method	Fold change			Fold change			Reference
			(obese and post-RYGB)					["post-RYGB" or "lean"/obese] or log2 reported			[("post-RYGB" or "lean"/obese)]		[("post-RYGB" or "lean"/obese)-1]
5	PTAFR	BEFORE AND AFTER BARIATRIC SURGERY
								Reported		Calculated	Calculated
								[("post-RYGB" or "lean"/obese)]	log2	Logarithmic conversion	[("post-RYGB" or "lean"/obese)]		[("post-RYGB" or "lean"/obese)-1]
		1 year	n=42 Obese	B: ~ 43 ± 11	B: ~ 47 ± 6	~14	Microarrays							Liu, 2016
					A: ~ 33 ± 5			-	-0.214	0.862144	-0.137856		-0.137856
		2 years	n=8 Obese	B: ~ 41 ± 11	B: ~ 52 ± 7	~18	Microarrays							González-Plaza, 2016
					A: ~ 34 ± 9			-	-3.09	0.11744	-		-0.88256
		2 years	n=16 Obese	B: ~ 46 ± 2	B: ~ 41 ± 1	~16	Microarrays							Petrus, 2018
				A: ~ 48 ± 2	A: ~ 25 ± 1			-	-0.57	0.673617	-		-0.326383
		2 years	n=16 Obese	B: ~ 48 ± 10	B: ~ 43	~14	Microarrays							Ortega, 2015
				A: ~ 51 ± 9	A: ~ 29			-	-0.63	0.646176	-		-0.353824
		LEAN COMPARED WITH OBESE
		Obese baseline	n=16 Obese	O: ~46 ± 2	O: ~41 ± 1	-	Microarrays							Petrus, 2018
			n= Lean	L: ~48 ± 2	L: ~25			-	-1.38	0.384219	-		-0.615781
		Obese baseline	n=8 Obese	O: ~ 41 ± 9	O: ~ 33 ± 3	-	Microarrays							Ronquillo, 2019
			n=8 Lean	L: ~ 36 ± 9	L: ~ 24 ± 1			-	0.1	1.07177	0.933033		-0.066967
		Obese baseline	n=11 Obese	O: ~ 46 ± 2	O: ~ 35 ± 1	-	Microarrays							Badoud, 2016
			n=9 Lean	L: ~ 50 ± 3	L: ~ 22 ± 2			-	0.7	1.6245	0.615572		-0.384428
		RYGB: bariatric surgery Roux-en-Y; BMI: body mass index; ΔBMI: BMI change; B: before bariatric surgery; A: after bariatric surgery (Post-RYGB); O: obese; L: lean
	Gene	Time	Groups	Age (years)	BMI (kg/m²)	ΔBMI	Method	Fold change			Fold change			Reference
			(obese and post-RYGB)					["post-RYGB" or "lean"/obese] or log2 reported			[("post-RYGB" or "lean"/obese)]		[("post-RYGB" or "lean"/obese)-1]
6	CCR1	BEFORE AND AFTER BARIATRIC SURGERY
								Reported		Calculated	Calculated
								[("post-RYGB" or "lean"/obese)]	log2	Logarithmic conversion	[("post-RYGB" or "lean"/obese)]		[("post-RYGB" or "lean"/obese)-1]
		1 year	n=42 Obese	B: ~ 43 ± 11	B: ~ 47 ± 6	~14	Microarrays							Liu, 2016
					A: ~ 33 ± 5			-	-0.37	0.773782	-		-0.226218
		2 years	n=8 Obese	B: ~ 41 ± 11	B: ~ 52 ± 7	~18	Microarrays							González-Plaza, 2016
					A: ~ 34 ± 9			-	-4.86	0.0344345	-		-0.965565
		2 years	n=16 Obese	B: ~ 46 ± 2	B: ~ 41 ± 1	~16	Microarrays							Petrus, 2018
				A: ~ 48 ± 2	A: ~ 25 ± 1			-	-1.47	0.360982	-		-0.639018
		2 years	n=16 Obese	B: ~ 48 ± 10	B: ~ 43	~14	Microarrays							Ortega, 2015
				A: ~ 51 ± 9	A: ~ 29			-	-1.02	0.493116	-		-0.506884
		2 years	n=50 Obese	B: ~ 43 ± 9	B: ~ 43 ± 5	~14	Microarrays		B: 6.26	76.6386				Kerr, 2020
			n=49 post-RYGB	A: ~ 45±9	A: ~ 29 ± 4			-	A: 4.86	29.0406	0.378929		-0.621071
		5 years	n=50 Obese	B: ~ 43±9	B: ~ 43 ± 5	~11	Microarrays		B: 6.26	76.6386				Kerr, 2020
			n=38 post-RYGB	A: ~ 47±10	A: ~ 32 ± 6			-	A: 4.54	23.2636	0.303549		-0.696451
		LEAN COMPARED WITH OBESE
		Obese baseline	n=16 Obese	O: ~46 ± 2	O: ~41 ± 1	-	Microarrays							Petrus, 2018
			n= Lean	L: ~48 ± 2	L: ~25			-	-1.38	0.384219	-		-0.615781
		Obese baseline	n=8 Obese	O: ~ 41 ± 9	O: ~ 33 ± 3	-	Microarrays							Ronquillo, 2019
			n=8 Lean	L: ~ 36 ± 9	L: ~ 24 ± 1			-	0.07	1.04972	0.952638		-0.047362
		Obese baseline	n=11 Obese	O: ~ 46 ± 2	O: ~ 35 ± 1	-	Microarrays							Badoud, 2016
			n=9 Lean	L: ~ 50 ± 3	L: ~ 22 ± 2			-	0.68	1.60214	0.624165		-0.375835
		RYGB: bariatric surgery Roux-en-Y; BMI: body mass index; ΔBMI: BMI change; B: before bariatric surgery; A: after bariatric surgery (Post-RYGB); O: obese; L: lean
	Gene	Time	Groups	Age (years)	BMI (kg/m²)	ΔBMI	Method	Fold change			Fold change			Reference
			(obese and post-RYGB)					["post-RYGB" or "lean"/obese] or log2 reported			[("post-RYGB" or "lean"/obese)]		[("post-RYGB" or "lean"/obese)-1]
7	LYZ	BEFORE AND AFTER BARIATRIC SURGERY
								Reported		Calculated	Calculated
								[("post-RYGB" or "lean"/obese)]	log2	Logarithmic conversion	[("post-RYGB" or "lean"/obese)]		[("post-RYGB" or "lean"/obese)-1]
		1 year	n=42 Obese	B: ~ 43 ± 11	B: ~ 47 ± 6	~14	Microarrays							Liu, 2016
					A: ~ 33 ± 5				-1.59	0.332171	-		-0.667829
		2 years	n=16 Obese	B: ~ 46 ± 2	B: ~ 41 ± 1	~16	Microarrays							Petrus, 2018
				A: ~ 48 ± 2	A: ~ 25 ± 1			-	-1.25	0.420448	-		-0.579552
		2 years	n=16 Obese	B: ~ 48 ± 10	B: ~ 43	~14	Microarrays							Ortega, 2015
				A: ~ 51 ± 9	A: ~ 29				-1.62	0.325335	-		-0.674665
		2 years	n=50 Obese	B: ~ 43 ± 9	B: ~ 43 ± 5	~14	Microarrays		B: 10.74	1710.26				Kerr, 2020
			n=49 post-RYGB	A: ~ 45±9	A: ~ 29 ± 4			-	A: 9.22	596.344	0.348686		-0.651314
		5 years	n=50 Obese	B: ~ 43±9	B: ~ 43 ± 5	~11	Microarrays		B: 10.74	1710.26				Kerr, 2020
			n=38 post-RYGB	A: ~ 47±10	A: ~ 32 ± 6			-	A: 8.56	377.413	0.220676		-0.779324
		LEAN COMPARED WITH OBESE
		Obese baseline	n=16 Obese	O: ~46 ± 2	O: ~41 ± 1	-	Microarrays							Petrus, 2018
			n= Lean	L: ~48 ± 2	L: ~25			-	-1.38	0.384219	-		-0.615781
		Obese baseline	n=50 Obese	O: ~43 ± 9	O: ~43 ± 5	.	Microarrays		O: 10.74	1710.26				Kerr et al., 2020
			n=28 Lean	L: ~44 ± 9	L: ~27 ± 5			-	L: 9.58	765.363	0.447513		-0.552487
		Obese baseline	n=11 Obese	O: ~ 46 ± 2	O: ~ 35 ± 1	-	Microarrays							Badoud, 2016
			n=9 Lean	L: ~ 50 ± 3	L: ~ 22 ± 2			-	2.31	4.95883	0.20166		-0.79834
		RYGB: bariatric surgery Roux-en-Y; BMI: body mass index; ΔBMI: BMI change; B: before bariatric surgery; A: after bariatric surgery (Post-RYGB); O: obese; L: lean
	SIGNALING BY INTERLEUKINS
	Gene	Time	Groups	Age (years)	BMI (kg/m²)	ΔBMI	Method	Fold change			Fold change			Reference
			(obese and post-RYGB)					["post-RYGB" or "lean"/obese] or log2 reported			[("post-RYGB" or "lean"/obese)]		[("post-RYGB" or "lean"/obese)-1]
8	ITGAX	BEFORE AND AFTER BARIATRIC SURGERY
								Reported		Calculated	Calculated
								[("post-RYGB" or "lean"/obese)]	log2	Logarithmic conversion	[("post-RYGB" or "lean"/obese)]		[("post-RYGB" or "lean"/obese)-1]
		1 year	n=42 Obese	B: ~ 43 ± 11	B: ~ 47 ± 6	~14	Microarrays							Liu, 2016
					A: ~ 33 ± 5			-	-0.03	0.97942	-		-0.0205797
		2 years	n=8 Obese	B: ~ 41 ± 11	B: ~ 52 ± 7	~18	Microarrays							González-Plaza, 2016
					A: ~ 34 ± 9			-	-5.6	0.0206173	-		-0.979383
		2 years	n=16 Obese	B: ~ 46 ± 2	B: ~ 41 ± 1	~16	Microarrays							Petrus, 2018
				A: ~ 48 ± 2	A: ~ 25 ± 1			-	-1.37	0.386891	-		-0.613109
		2 years	n=16 Obese	B: ~ 48 ± 10	B: ~ 43	~14	Microarrays							Ortega, 2015
				A: ~ 51 ± 9	A: ~ 29			-	-1.26	0.417544	-		-0.582456
		2 years	n=50 Obese	B: ~ 43 ± 9	B: ~ 43 ± 5	~14	Microarrays		B: 7.30	157.586				Kerr, 2020
			n=49 post-RYGB	A: ~ 45±9	A: ~ 29 ± 4			-	A: 6.58	95.6704	0.607097		-0.392903
		5 years	n=50 Obese	B: ~ 43±9	B: ~ 43 ± 5	~11	Microarrays		B: 7.30	157.586				Kerr, 2020
			n=38 post-RYGB	A: ~ 47±10	A: ~ 32 ± 6			-	A: 6.48	89.2636	0.566442		-0.433558
		LEAN COMPARED WITH OBESE
		Obese baseline	n=16 Obese	O: ~46 ± 2	O: ~41 ± 1	-	Microarrays							Petrus, 2018
			n= Lean	L: ~48 ± 2	L: ~25			-	-1.38	0.384219	-		-0.615781
		Obese baseline	n=8 Obese	O: ~ 41 ± 9	O: ~ 33 ± 3	-	Microarrays							Ronquillo, 2019
			n=8 Lean	L: ~ 36 ± 9	L: ~ 24 ± 1			-	0.87	1.82766	0.547147		-0.452853
		Obese baseline	n=11 Obese	O: ~ 46 ± 2	O: ~ 35 ± 1	-	Microarrays							Badoud, 2016
			n=9 Lean	L: ~ 50 ± 3	L: ~ 22 ± 2			-	2.22	4.65893	0.214641		-0.785359
		RYGB: bariatric surgery Roux-en-Y; BMI: body mass index; ΔBMI: BMI change; B: before bariatric surgery; A: after bariatric surgery (Post-RYGB); O: obese; L: lean
	Gene	Time	Groups	Age (years)	BMI (kg/m²)	ΔBMI	Method	Fold change			Fold change			Reference
			(obese and post-RYGB)					["post-RYGB" or "lean"/obese] or log2 reported			[("post-RYGB" or "lean"/obese)]		[("post-RYGB" or "lean"/obese)-1]
9	HCK	BEFORE AND AFTER BARIATRIC SURGERY
								Reported		Calculated	Calculated
								[("post-RYGB" or "lean"/obese)]	log2	Logarithmic conversion	[("post-RYGB" or "lean"/obese)]		[("post-RYGB" or "lean"/obese)-1]
		1 year	n=42 Obese	B: ~ 43 ± 11	B: ~ 47 ± 6	~14	Microarrays							Liu, 2016
					A: ~ 33 ± 5			-	-0.34	0.790041	-		-0.209959
		2 years	n=8 Obese	B: ~ 41 ± 11	B: ~ 52 ± 7	~18	Microarrays							González-Plaza, 2016
					A: ~ 34 ± 9			-	-3.26	0.104386	-		-0.895614
		2 years	n=16 Obese	B: ~ 46 ± 2	B: ~ 41 ± 1	~16	Microarrays							Petrus, 2018
				A: ~ 48 ± 2	A: ~ 25 ± 1			-	-1.06	0.479632	-		-0.520368
		2 years	n=16 Obese	B: ~ 48 ± 10	B: ~ 43	~14	Microarrays							Ortega, 2015
				A: ~ 51 ± 9	A: ~ 29			-	-0.82	0.566442	-		-0.433558
		2 years	n=50 Obese	B: ~ 43 ± 9	B: ~ 43 ± 5	~14	Microarrays		B: 6.48	89.2636				Kerr, 2020
			n=49 post-RYGB	A: ~ 45±9	A: ~ 29 ± 4			-	A: 5.69	51.6251	0.578344		-0.421656
		5 years	n=50 Obese	B: ~ 43±9	B: ~ 43 ± 5	~11	Microarrays		B: 6.48	89.2636				Kerr, 2020
			n=38 post-RYGB	A: ~ 47±10	A: ~ 32 ± 6			-	A: 5.44	43.4113	0.486327		-0.513673
		LEAN COMPARED WITH OBESE
		Obese baseline	n=16 Obese	O: ~46 ± 2	O: ~41 ± 1	-	Microarrays							Petrus, 2018
			n= Lean	L: ~48 ± 2	L: ~25			-	-1.38	0.384219	-		-0.615781
		Obese baseline	n=50 Obese	O: ~43 ± 9	O: ~43 ± 5	.	Microarrays		O: 6.49	89.8845				Kerr et al., 2020
			n=28 Lean	L: ~44 ± 9	L: ~27 ± 5			-	L: 5.82	56.493	0.628507		-0.371493
		Obese baseline	n=8 Obese	O: ~ 41 ± 9	O: ~ 33 ± 3	-	Microarrays							Ronquillo, 2019
			n=8 Lean	L: ~ 36 ± 9	L: ~ 24 ± 1			-	0.06	1.04247	0.959264		-0.0407359
		Obese baseline	n=11 Obese	O: ~ 46 ± 2	O: ~ 35 ± 1	-	Microarrays							Badoud, 2016
			n=9 Lean	L: ~ 50 ± 3	L: ~ 22 ± 2			-	0.8	1.7411	0.574349		-0.425651
		RYGB: bariatric surgery Roux-en-Y; BMI: body mass index; ΔBMI: BMI change; B: before bariatric surgery; A: after bariatric surgery (Post-RYGB); O: obese; L: lean
	Gene	Time	Groups	Age (years)	BMI (kg/m²)	ΔBMI	Method	Fold change			Fold change			Reference
			(obese and post-RYGB)					["post-RYGB" or "lean"/obese] or log2 reported			[("post-RYGB" or "lean"/obese)]		[("post-RYGB" or "lean"/obese)-1]
10	CD4	BEFORE AND AFTER BARIATRIC SURGERY
								Reported		Calculated	Calculated
								[("post-RYGB" or "lean"/obese)]	log2	Logarithmic conversion	[("post-RYGB" or "lean"/obese)]		[("post-RYGB" or "lean"/obese)-1]
		1 year	n=42 Obese	B: ~ 43 ± 11	B: ~ 47 ± 6	~14	Microarrays							Liu, 2016
					A: ~ 33 ± 5			-	-0.276	0.825878	-		-0.174122
		2 years	n=8 Obese	B: ~ 41 ± 11	B: ~ 52 ± 7	~18	Microarrays							González-Plaza, 2016
					A: ~ 34 ± 9			-	0.036	1.02527	-		0.0252672
		2 years	n=16 Obese	B: ~ 46 ± 2	B: ~ 41 ± 1	~16	Microarrays							Petrus, 2018
				A: ~ 48 ± 2	A: ~ 25 ± 1			-	-0.95	0.517632	-		-0.482368
		2 years	n=16 Obese	B: ~ 48 ± 10	B: ~ 43	~14	Microarrays							Ortega, 2015
				A: ~ 51 ± 9	A: ~ 29			-	-0.56	0.678302	-		-0.321698
		2 years	n=50 Obese	B: ~ 43 ± 9	B: ~ 43 ± 5	~14	Microarrays		B: 7.21	148.056				Kerr, 2020
			n=49 post-RYGB	A: ~ 45±9	A: ~ 29 ± 4			-	A: 6.20	73.5167	0.496546		-0.503454
		5 years	n=50 Obese	B: ~ 43±9	B: ~ 43 ± 5	~11	Microarrays		B: 7.21	148.056				Kerr, 2020
			n=38 post-RYGB	A: ~ 47±10	A: ~ 32 ± 6			-	A: 5.80	55.7152	0.376312		-0.623688
		LEAN COMPARED WITH OBESE
		Obese baseline	n=16 Obese	O: ~46 ± 2	O: ~41 ± 1	-	Microarrays							Petrus, 2018
			n= Lean	L: ~48 ± 2	L: ~25			-	-1.38	0.384219	-		-0.615781
		Obese baseline	n=50 Obese	O: ~43 ± 9	O: ~43 ± 5	.	Microarrays		O: 7.21	148.056				Kerr et al., 2020
			n=28 Lean	L: ~44 ± 9	L: ~27 ± 5			-	L: 6.51	91.1392	0.615572		-0.384428
		Obese baseline	n=8 Obese	O: ~ 41 ± 9	O: ~ 33 ± 3	-	Microarrays							Ronquillo, 2019
			n=8 Lean	L: ~ 36 ± 9	L: ~ 24 ± 1			-	0.16	1.11729	0.895025		-0.104975
		Obese baseline	n=11 Obese	O: ~ 46 ± 2	O: ~ 35 ± 1	-	Microarrays							Badoud, 2016
			n=9 Lean	L: ~ 50 ± 3	L: ~ 22 ± 2			-	0.538	1.45196	0.688725		-0.311275
		RYGB: bariatric surgery Roux-en-Y; BMI: body mass index; ΔBMI: BMI change; B: before bariatric surgery; A: after bariatric surgery (Post-RYGB); O: obese; L: lean
	LEUKOCYTE ACTIVATION
	Gene	Time	Groups	Age (years)	BMI (kg/m²)	ΔBMI	Method	Fold change			Fold change			Reference
			(obese and post-RYGB)					["post-RYGB" or "lean"/obese] or log2 reported			[("post-RYGB" or "lean"/obese)]		[("post-RYGB" or "lean"/obese)-1]
11	CD83	BEFORE AND AFTER BARIATRIC SURGERY
								Reported		Calculated	Calculated
								[("post-RYGB" or "lean"/obese)]	log2	Logarithmic conversion	[("post-RYGB" or "lean"/obese)]		[("post-RYGB" or "lean"/obese)-1]
		1 year	n=42 Obese	B: ~ 43 ± 11	B: ~ 47 ± 6	~14	Microarrays							Liu, 2016
					A: ~ 33 ± 5			-	-0.479	0.717475	-		-0.282525
		2 years	n=16 Obese	B: ~ 46 ± 2	B: ~ 41 ± 1	~16	Microarrays							Petrus, 2018
				A: ~ 48 ± 2	A: ~ 25 ± 1			-	-0.69	0.619854	-		-0.380146
		2 years	n=16 Obese	B: ~ 48 ± 10	B: ~ 43	~14	Microarrays							Ortega, 2015
				A: ~ 51 ± 9	A: ~ 29			0.22	-	-	-		-0.78
		2 years	n=8 Obese	B: ~ 41 ± 11	B: ~ 52 ± 7	~18	Microarrays							González-Plaza, 2016
					A: ~ 34 ± 9			-	-6.28	0.0128686	-		-0.987131
		2 years	n=50 Obese	B: ~ 43 ± 9	B: ~ 43 ± 5	~14	Microarrays		B: 7.54	186.108				Kerr, 2020
			n=49 post-RYGB	A: ~ 45±9	A: ~ 29 ± 4			-	A: 6.92	121.095	0.650671		-0.349329
		5 years	n=50 Obese	B: ~ 43±9	B: ~ 43 ± 5	~11	Microarrays		B: 7.54	186.108				Kerr, 2020
			n=38 post-RYGB	A: ~ 47±10	A: ~ 32 ± 6			-	B: 6.57	95.0095	0.510506		-0.489494
		LEAN COMPARED WITH OBESE
		Obese baseline	n=16 Obese	O: ~46 ± 2	O: ~41 ± 1	-	Microarrays							Petrus, 2018
			n= Lean	L: ~48 ± 2	L: ~25			-	-0.66	0.632878	-		-0.367122
		Obese baseline	n=50 Obese	O: ~43 ± 9	O: ~43 ± 5	.	Microarrays		O: 7.54	186.108				Kerr et al., 2020
			n=28 Lean	L: ~44 ± 9	L: ~27 ± 5			-	L: 7.14	141.044	0.757858		-0.242142
		Obese baseline	n=8 Obese	O: ~ 41 ± 9	O: ~ 33 ± 3	-	Microarrays							Ronquillo, 2019
			n=8 Lean	L: ~ 36 ± 9	L: ~ 24 ± 1			-	0.13	1.09429	0.913831		-0.0861685
		Obese baseline	n=11 Obese	O: ~ 46 ± 2	O: ~ 35 ± 1	-	Microarrays							Badoud, 2016
			n=9 Lean	L: ~ 50 ± 3	L: ~ 22 ± 2			-	0.64	1.55833	0.641713		-0.358287
		RYGB: bariatric surgery Roux-en-Y; BMI: body mass index; ΔBMI: BMI change; B: before bariatric surgery; A: after bariatric surgery (Post-RYGB); O: obese; L: lean
	LEUKOCYTE ACTIVATION INVOLVED IN IMMUNE SYSTEM
	Gene	Time	Groups	Age (years)	BMI (kg/m²)	ΔBMI	Method	Fold change			Fold change			Reference
			(obese and post-RYGB)					["post-RYGB" or "lean"/obese] or log2 reported			[("post-RYGB" or "lean"/obese)]		[("post-RYGB" or "lean"/obese)-1]
12	NCKAP1L	BEFORE AND AFTER BARIATRIC SURGERY
								Reported		Calculated	Calculated
								[("post-RYGB" or "lean"/obese)]	log2	Logarithmic conversion	[("post-RYGB" or "lean"/obese)]		[("post-RYGB" or "lean"/obese)-1]
		1 year	n=42 Obese	B: ~ 43 ± 11	B: ~ 47 ± 6	~14	Microarrays							Liu, 2016
					A: ~ 33 ± 5			0.3	-0.526	0.694478	-		-0.305522
		2 years	n=16 Obese	B: ~ 46 ± 2	B: ~ 41 ± 1	~16	Microarrays							Petrus, 2018
				A: ~ 48 ± 2	A: ~ 25 ± 1			-	-1.52	0.348686	-		-0.651314
		2 years	n=16 Obese	B: ~ 48 ± 10	B: ~ 43	14	Microarrays							Ortega, 2015
				A: ~ 51 ± 9	A: ~ 29			-	-0.88	0.543367	-		-0.456633
		2 years	n=8 Obese	B: ~ 41 ± 11	B: ~ 52 ± 7	~18	Microarrays							González-Plaza, 2016
					A: ~ 34 ± 9			-	-2.1	0.233258	-		-0.766742
		2 years	n=50 Obese	B: ~ 43 ± 9	B: ~ 43 ± 5	~14	Microarrays		B: 7.49	179.769				Kerr, 2020
			n=49 post-RYGB	A: ~ 45±9	A: ~ 29 ± 4			-	A: 6.15	71.0124	0.395021		-0.604979
		5 years	n=50 Obese	B: ~ 43±9	B: ~ 43 ± 5	~11	Microarrays		B: 7.49	179.769				Kerr, 2020
			n=38 post-RYGB	A: ~ 47±10	A: ~ 32 ± 6			-	B: 5.76	54.1917	0.301452		-0.698548
		LEAN COMPARED WITH OBESE
		Obese baseline	n=16 Obese	O: ~46 ± 2	O: ~41 ± 1	-	Microarrays							Petrus, 2018
			n= Lean	L: ~48 ± 2	L: ~25			-	-1.44	0.368567	-		-0.631433
		Obese baseline	n=50 Obese	O: ~43 ± 9	O: ~43 ± 5	.	Microarrays		O: 7.49	179.769				Kerr et al., 2020
			n=28 Lean	L: ~44 ± 9	L: ~27 ± 5			-	L: 6.37	82.7106	0.460094		-0.539906
		Obese baseline	n=8 Obese	O: ~ 41 ± 9	O: ~ 33 ± 3	-	Microarrays							Ronquillo, 2019
			n=8 Lean	L: ~ 36 ± 9	L: ~ 24 ± 1			-	0.06	1.04247	0.959264		-0.0407359
		Obese baseline	n=11 Obese	O: ~ 46 ± 2	O: ~ 35 ± 1	-	Microarrays							Badoud, 2016
			n=9 Lean	L: ~ 50 ± 3	L: ~ 22 ± 2			-	1.65	3.13834	0.31864		-0.68136
		RYGB: bariatric surgery Roux-en-Y; BMI: body mass index; ΔBMI: BMI change; B: before bariatric surgery; A: after bariatric surgery (Post-RYGB); O: obese; L: lean
	Gene	Time	Groups	Age (years)	BMI (kg/m²)	ΔBMI	Method	Fold change			Fold change			Reference
			(obese and post-RYGB)					["post-RYGB" or "lean"/obese] or log2 reported			[("post-RYGB" or "lean"/obese)]		[("post-RYGB" or "lean"/obese)-1]
13	SELPLG	BEFORE AND AFTER BARIATRIC SURGERY
								Reported		Calculated	Calculated
								[("post-RYGB" or "lean"/obese)]	log2	Logarithmic conversion	[("post-RYGB" or "lean"/obese)]		[("post-RYGB" or "lean"/obese)-1]
		1 year	n=42 Obese	B: ~ 43 ± 11	B: ~ 47 ± 6	~14	Microarrays							Liu, 2016
					A: ~ 33 ± 5			-	-0.0088	0.993919	-		-0.00608113
		2 years	n=16 Obese	B: ~ 46 ± 2	B: ~ 41 ± 1	~16	Microarrays							Petrus, 2018
				A: ~ 48 ± 2	A: ~ 25 ± 1			-	-0.98	0.50698	-		-0.49302
		2 years	n=16 Obese	B: ~ 48 ± 10	B: ~ 43	~14	Microarrays							Ortega, 2015
				A: ~ 51 ± 9	A: ~ 29			-	-0.76	0.590496	-		-0.409504
		2 years	n=8 Obese	B: ~ 41 ± 11	B: ~ 52 ± 7	~18	Microarrays							González-Plaza, 2016
					A: ~ 34 ± 9			-	-2.44	0.184284	-		-0.815716
		2 years	n=50 Obese	B: ~ 43 ± 9	B: ~ 43 ± 5	~14	Microarrays		B: 7.44	173.645				Kerr, 2020
			n=49 post-RYGB	A: ~ 45±9	A: ~ 29 ± 4			-	A: 6.58	95.6704	0.550953		-0.449047
		5 years	n=50 Obese	B: ~ 43±9	B: ~ 43 ± 5	~11	Microarrays		B: 7.44	173.645				Kerr, 2020
			n=38 post-RYGB	A: ~ 47±10	A: ~ 32 ± 6			-	B: 6.06	66.7178	0.384219		-0.615781
		LEAN COMPARED WITH OBESE
		Obese baseline	n=16 Obese	O: ~46 ± 2	O: ~41 ± 1	-	Microarrays							Petrus, 2018
			n= Lean	L: ~48 ± 2	L: ~25			-	-0.95	0.517632	-		-0.482368
		Obese baseline	n=50 Obese	O: ~43 ± 9	O: ~43 ± 5	.	Microarrays		O: 7.44	173.645				Kerr et al., 2020
			n=28 Lean	L: ~44 ± 9	L: ~27 ± 5			-	L: 6.75	107.635	0.619854		-0.380146
		Obese baseline	n=8 Obese	O: ~ 41 ± 9	O: ~ 33 ± 3	-	Microarrays							Ronquillo, 2019
			n=8 Lean	L: ~ 36 ± 9	L: ~ 24 ± 1			-	0.0135	1.0094	0.990686		-0.00931384
		Obese baseline	n=11 Obese	O: ~ 46 ± 2	O: ~ 35 ± 1	-	Microarrays							Badoud, 2016
			n=9 Lean	L: ~ 50 ± 3	L: ~ 22 ± 2			-	0.44	1.3566	0.737135		-0.262865
		RYGB: bariatric surgery Roux-en-Y; BMI: body mass index; ΔBMI: BMI change; B: before bariatric surgery; A: after bariatric surgery (Post-RYGB); O: obese; L: lean
	REGULATION OF LEUKOCYTE DIFFERENTIATION
	Gene	Time	Groups	Age (years)	BMI (kg/m²)	ΔBMI	Method	Fold change			Fold change			Reference
			(obese and post-RYGB)					["post-RYGB" or "lean"/obese] or log2 reported			[("post-RYGB" or "lean"/obese)]		[("post-RYGB" or "lean"/obese)-1]
14	RASSF2	BEFORE AND AFTER BARIATRIC SURGERY
								Reported		Calculated	Calculated
								[("post-RYGB" or "lean"/obese)]	log2	Logarithmic conversion	[("post-RYGB" or "lean"/obese)]		[("post-RYGB" or "lean"/obese)-1]
		1 year	n=42 Obese	B: ~ 43 ± 11	B: ~ 47 ± 6	~14	Microarrays							Liu, 2016
					A: ~ 33 ± 5			-	-0.329	0.796088	-		-0.203912
		2 years	n=16 Obese	B: ~ 46 ± 2	B: ~ 41 ± 1	~16	Microarrays							Petrus, 2018
				A: ~ 48 ± 2	A: ~ 25 ± 1			-	-1.06	0.479632	-		-0.520368
		2 years	n=16 Obese	B: ~ 48 ± 10	B: ~ 43	~14	Microarrays							Ortega, 2015
				A: ~ 51 ± 9	A: ~ 29			-	-0.83	0.562529	-		-0.437471
		2 years	n=8 Obese	B: ~ 41 ± 11	B: ~ 52 ± 7	~18	Microarrays							González-Plaza, 2016
					A: ~ 34 ± 9			-	-3.15	0.112656	-		-0.887344
		2 years	n=50 Obese	B: ~ 43 ± 9	B: ~ 43 ± 5	~14	Microarrays		B: 7.19	173.645				Kerr, 2020
			n=49 post-RYGB	A: ~ 45±9	A: ~ 29 ± 4			-	A: 6.45	95.6704	0.550953		-0.449047
		5 years	n=50 Obese	B: ~ 43±9	B: ~ 43 ± 5	~11	Microarrays		B: 7.19	146.018				Kerr, 2020
			n=38 post-RYGB	A: ~ 47±10	A: ~ 32 ± 6			-	A: 6.07	67.1819	0.460094		-0.539906
		LEAN COMPARED WITH OBESE
		Obese baseline	n=16 Obese	O: ~46 ± 2	O: ~41 ± 1	-	Microarrays							Petrus, 2018
			n= Lean	L: ~48 ± 2	L: ~25			-	-1.38	0.384219	-		-0.615781
		Obese baseline	n=50 Obese	O: ~43 ± 9	O: ~43 ± 5	.	Microarrays		O: 7.19	146.018				Kerr et al., 2020
			n=28 Lean	L: ~44 ± 9	L: ~27 ± 5			-	L: 6.45	87.4266	0.598739		-0.401261
		Obese baseline	n=8 Obese	O: ~ 41 ± 9	O: ~ 33 ± 3	-	Microarrays							Ronquillo, 2019
			n=8 Lean	L: ~ 36 ± 9	L: ~ 24 ± 1			-	0.21	1.15669	0.864537		-0.135463
		Obese baseline	n=11 Obese	O: ~ 46 ± 2	O: ~ 35 ± 1	-	Microarrays							Badoud, 2016
			n=9 Lean	L: ~ 50 ± 3	L: ~ 22 ± 2			-	1.45	2.73208	0.366021		-0.633979
		RYGB: bariatric surgery Roux-en-Y; BMI: body mass index; ΔBMI: BMI change; B: before bariatric surgery; A: after bariatric surgery (Post-RYGB); O: obese; L: lean
	ANTIGEN PROCESSING-CROSS PRESENTATION
	Gene	Time	Groups	Age (years)	BMI (kg/m²)	ΔBMI	Method	Fold change			Fold change			Reference
			(obese and post-RYGB)					["post-RYGB" or "lean"/obese] or log2 reported			[("post-RYGB" or "lean"/obese)]		[("post-RYGB" or "lean"/obese)-1]
15	NCF2	BEFORE AND AFTER BARIATRIC SURGERY
								Reported		Calculated	Calculated
								[("post-RYGB" or "lean"/obese)]	log2	Logarithmic conversion	[("post-RYGB" or "lean"/obese)]		[("post-RYGB" or "lean"/obese)-1]
		1 year	n=42 Obese	B: ~ 43 ± 11	B: ~ 47 ± 6	~14	Microarrays							Liu, 2016
					A: ~ 33 ± 5			-	-0.256	0.837406	-		-0.162594
		2 years	n=8 Obese	B: ~ 41 ± 11	B: ~ 52 ± 7	~18	Microarrays							González-Plaza, 2016
					A: ~ 34 ± 9			-	-3.49	0.0890031	-		-0.910997
		2 years	n=16 Obese	B: ~ 46 ± 2	B: ~ 41 ± 1	~16	Microarrays							Petrus, 2018
				A: ~ 48 ± 2	A: ~ 25 ± 1			-	-1.1	0.466516	-		-0.533484
		2 years	n=16 Obese	B: ~ 48 ± 10	B: ~ 43	~14	Microarrays							Ortega, 2015
				A: ~ 51 ± 9	A: ~ 29			-	-0.94	0.521233	-		-0.478767
		2 years	n=50 Obese	B: ~ 43 ± 9	B: ~ 43 ± 5	~14	Microarrays		B: 6.37	82.7106				Kerr, 2020
			n=49 post-RYGB	A: ~ 45±9	A: ~ 29 ± 4			-	A: 5.41	42.5179	0.514057		-0.485943
		5 years	n=50 Obese	B: ~ 43±9	B: ~ 43 ± 5	~11	Microarrays		B: 6.37	82.7106				Kerr, 2020
			n=38 post-RYGB	A: ~ 47±10	A: ~ 32 ± 6			-	A: 5.03	32.6724	0.395021		-0.604979
		LEAN COMPARED WITH OBESE
		Obese baseline	n=16 Obese	O: ~46 ± 2	O: ~41 ± 1	-	Microarrays							Petrus, 2018
			n= Lean	L: ~48 ± 2	L: ~25			-	-1.38	0.384219	-		-0.615781
		Obese baseline	n=50 Obese	O: ~43 ± 9	O: ~43 ± 5	.	Microarrays		O: 6.37	82.7106				Kerr et al., 2020
			n=28 Lean	L: ~44 ± 9	L: ~27 ± 5			-	L: 5.53	46.2057	0.558644		-0.441356
		Obese baseline	n=8 Obese	O: ~ 41 ± 9	O: ~ 33 ± 3	-	Microarrays							Ronquillo, 2019
			n=8 Lean	L: ~ 36 ± 9	L: ~ 24 ± 1			-	0.05	1.03526	0.965936		-0.0340637
		Obese baseline	n=11 Obese	O: ~ 46 ± 2	O: ~ 35 ± 1	-	Microarrays							Badoud, 2016
			n=9 Lean	L: ~ 50 ± 3	L: ~ 22 ± 2			-	0.94	1.91853	0.521233		-0.478767
		RYGB: bariatric surgery Roux-en-Y; BMI: body mass index; ΔBMI: BMI change; B: before bariatric surgery; A: after bariatric surgery (Post-RYGB); O: obese; L: lean
	Gene	Time	Groups	Age (years)	BMI (kg/m²)	ΔBMI	Method	Fold change			Fold change			Reference
			(obese and post-RYGB)					["post-RYGB" or "lean"/obese] or log2 reported			[("post-RYGB" or "lean"/obese)]		[("post-RYGB" or "lean"/obese)-1]
16	CYBB	BEFORE AND AFTER BARIATRIC SURGERY
								Reported		Calculated	Calculated
								[("post-RYGB" or "lean"/obese)]	log2	Logarithmic conversion	[("post-RYGB" or "lean"/obese)]		[("post-RYGB" or "lean"/obese)-1]
		1 year	n=42 Obese	B: ~ 43 ± 11	B: ~ 47 ± 6	~14	Microarrays							Liu, 2016
					A: ~ 33 ± 5			-	-0.53	0.692555	-		-0.307445
		2 years	n=8 Obese	B: ~ 41 ± 11	B: ~ 52 ± 7	~18	Microarrays							González-Plaza, 2016
					A: ~ 34 ± 9			-	-1.83	0.281265	-		-0.718735
		2 years	n=16 Obese	B: ~ 46 ± 2	B: ~ 41 ± 1	~16	Microarrays							Petrus, 2018
				A: ~ 48 ± 2	A: ~ 25 ± 1			-	-1.18	0.441351	-		-0.558649
		2 years	n=16 Obese	B: ~ 48 ± 10	B: ~ 43	~14	Microarrays							Ortega, 2015
				A: ~ 51 ± 9	A: ~ 29			-	-0.94	0.521233	-		-0.478767
		2 years	n=50 Obese	B: ~ 43 ± 9	B: ~ 43 ± 5	~14	Microarrays		B: 9.22	596.344				Kerr, 2020
			n=49 post-RYGB	A: ~ 45±9	A: ~ 29 ± 4			-	A: 7.97	250.732	0.420448		-0.579552
		5 years	n=50 Obese	B: ~ 43±9	B: ~ 43 ± 5	~11	Microarrays		B: 9.22	596.344				Kerr, 2020
			n=38 post-RYGB	A: ~ 47±10	A: ~ 32 ± 6			-	A: 7.45	174.853	0.293209		-0.706791
		LEAN COMPARED WITH OBESE
		Obese baseline	n=16 Obese	O: ~46 ± 2	O: ~41 ± 1	-	Microarrays							Petrus, 2018
			n= Lean	L: ~48 ± 2	L: ~25			-	-1.38	0.384219	-		-0.615781
		Obese baseline	n=50 Obese	O: ~43 ± 9	O: ~43 ± 5	-	Microarrays		O: 9.22	596.344				Kerr et al., 2020
			n=28 Lean	L: ~44 ± 9	L: ~27 ± 5			-	L: 8.18	290.018	0.486327		-0.513673
		Obese baseline	n=8 Obese	O: ~ 41 ± 9	O: ~ 33 ± 3	-	Microarrays							Ronquillo, 2019
			n=8 Lean	L: ~ 36 ± 9	L: ~ 24 ± 1			-	0.03	1.02101	0.97942		-0.0205797
		Obese baseline	n=11 Obese	O: ~ 46 ± 2	O: ~ 35 ± 1	-	Microarrays							Badoud, 2016
			n=9 Lean	L: ~ 50 ± 3	L: ~ 22 ± 2			-	1.94	3.83706	0.260616		-0.739384
		RYGB: bariatric surgery Roux-en-Y; BMI: body mass index; ΔBMI: BMI change; B: before bariatric surgery; A: after bariatric surgery (Post-RYGB); O: obese; L: lean
	NEUTROPHIL DEGRANULATION
	Gene	Time	Groups	Age (years)	BMI (kg/m²)	ΔBMI	Method	Fold change			Fold change			Reference
			(obese and post-RYGB)					["post-RYGB" or "lean"/obese] or log2 reported			[("post-RYGB" or "lean"/obese)]		[("post-RYGB" or "lean"/obese)-1]
17	BIN2	BEFORE AND AFTER BARIATRIC SURGERY
								Reported		Calculated	Calculated
								[("post-RYGB" or "lean"/obese)]	log2	Logarithmic conversion	[("post-RYGB" or "lean"/obese)]		[("post-RYGB" or "lean"/obese)-1]
		1 year	n=42 Obese	B: ~ 43 ± 11	B: ~ 47 ± 6	~14	Microarrays							Liu, 2016
					A: ~ 33 ± 5			-	-0.00859	0.994064	-		-0.00593644
		2 years	n=16 Obese	B: ~ 46 ± 2	B: ~ 41 ± 1	~16	Microarrays							Petrus, 2018
				A: ~ 48 ± 2	A: ~ 25 ± 1			-	-1.1	0.466516	-		-0.533484
		2 years	n=16 Obese	B: ~ 48 ± 10	B: ~ 43	~14	Microarrays							Ortega, 2015
				A: ~ 51 ± 9	A: ~ 29			-	-0.87	0.547147	-		-0.452853
		2 years	n=8 Obese	B: ~ 41 ± 11	B: ~ 52 ± 7	~18	Microarrays							González-Plaza, 2016
					A: ~ 34 ± 9			-	-1.78	0.291183	-		-0.708817
		2 years	n=50 Obese	B: ~ 43 ± 9	B: ~ 43 ± 5	~14	Microarrays		B: 6.49	89.8845				Kerr, 2020
			n=49 post-RYGB	A: ~ 45±9	A: ~ 29 ± 4			-	A: 5.67	50.9143	0.566442		-0.433558
		5 years	n=50 Obese	B: ~ 43±9	B: ~ 43 ± 5	~11	Microarrays		B: 6.49	89.8845				Kerr, 2020
			n=38 post-RYGB	A: ~ 47±10	A: ~ 32 ± 6			-	A: 5.10	34.2968	0.381565		-0.618435
		LEAN COMPARED WITH OBESE
		Obese baseline	n=16 Obese	O: ~46 ± 2	O: ~41 ± 1	-	Microarrays							Petrus, 2018
			n= Lean	L: ~48 ± 2	L: ~25			-	-1.38	0.384219	-		-0.615781
		Obese baseline	n=50 Obese	O: ~43 ± 9	O: ~43 ± 5	-	Microarrays		O: 6.49	89.8845				Kerr et al., 2020
			n=28 Lean	L: ~44 ± 9	L: ~27 ± 5			-	L: 5.62	49.18	0.547147		-0.452853
		Obese baseline	n=8 Obese	O: ~ 41 ± 9	O: ~ 33 ± 3	-	Microarrays							Ronquillo, 2019
			n=8 Lean	L: ~ 36 ± 9	L: ~ 24 ± 1			-	0.02	1.01396	0.986233		-0.0137673
		Obese baseline	n=11 Obese	O: ~ 46 ± 2	O: ~ 35 ± 1	-	Microarrays							Badoud, 2016
			n=9 Lean	L: ~ 50 ± 3	L: ~ 22 ± 2			-	0.62	1.53688	0.650671		-0.349329
		RYGB: bariatric surgery Roux-en-Y; BMI: body mass index; ΔBMI: BMI change; B: before bariatric surgery; A: after bariatric surgery (Post-RYGB); O: obese; L: lean
	Gene	Time	Groups	Age (years)	BMI (kg/m²)	ΔBMI	Method	Fold change			Fold change			Reference
			(obese and post-RYGB)					["post-RYGB" or "lean"/obese] or log2 reported			[("post-RYGB" or "lean"/obese)]		[("post-RYGB" or "lean"/obese)-1]
18	CD300A	BEFORE AND AFTER BARIATRIC SURGERY
								Reported		Calculated	Calculated
								[("post-RYGB" or "lean"/obese)]	log2	Logarithmic conversion	[("post-RYGB" or "lean"/obese)]		[("post-RYGB" or "lean"/obese)-1]
		1 year	n=42 Obese	B: ~ 43 ± 11	B: ~ 47 ± 6	~14	Microarrays							Liu, 2016
					A: ~ 33 ± 5			-	-0.38	0.768438	-		-0.231562
		2 years	n=8 Obese	B: ~ 41 ± 11	B: ~ 52 ± 7	~18	Microarrays							González-Plaza, 2016
					A: ~ 34 ± 9			-	-3.14	0.11344	-		-0.88656
		2 years	n=16 Obese	B: ~ 46 ± 2	B: ~ 41 ± 1	~16	Microarrays							Petrus, 2018
				A: ~ 48 ± 2	A: ~ 25 ± 1			-	-0.79	0.578344	-		-0.421656
		2 years	n=50 Obese	B: ~ 43 ± 9	B: ~ 43 ± 5	~14	Microarrays		B: 6.68	102.537				Kerr, 2020
			n=49 post-RYGB	A: ~ 45±9	A: ~ 29 ± 4			-	A: 5.98	63.1189	0.615572		-0.384428
		5 years	n=50 Obese	B: ~ 43±9	B: ~ 43 ± 5	~11	Microarrays		B: 6.68	102.537				Kerr, 2020
			n=38 post-RYGB	A: ~ 47±10	A: ~ 32 ± 6			-	A: 5.69	51.6251	0.503478		-0.496522
		LEAN COMPARED WITH OBESE
		Obese baseline	n=16 Obese	O: ~46 ± 2	O: ~41 ± 1	-	Microarrays							Petrus, 2018
			n= Lean	L: ~48 ± 2	L: ~25			-	-1.38	0.384219	-		-0.615781
		Obese baseline	n=8 Obese	O: ~ 41 ± 9	O: ~ 33 ± 3	-	Microarrays							Ronquillo, 2019
			n=8 Lean	L: ~ 36 ± 9	L: ~ 24 ± 1			-	0.03	1.02101	0.97942		-0.0205797
		Obese baseline	n=11 Obese	O: ~ 46 ± 2	O: ~ 35 ± 1	-	Microarrays							Badoud, 2016
			n=9 Lean	L: ~ 50 ± 3	L: ~ 22 ± 2			-	0.2	1.1487	0.870551		-0.129449
		RYGB: bariatric surgery Roux-en-Y; BMI: body mass index; ΔBMI: BMI change; B: before bariatric surgery; A: after bariatric surgery (Post-RYGB); O: obese; L: lean
	Gene	Time	Groups	Age (years)	BMI (kg/m²)	ΔBMI	Method	Fold change			Fold change			Reference
			(obese and post-RYGB)					["post-RYGB" or "lean"/obese] or log2 reported			[("post-RYGB" or "lean"/obese)]		[("post-RYGB" or "lean"/obese)-1]
19	GLIPR1	BEFORE AND AFTER BARIATRIC SURGERY
								Reported		Calculated	Calculated
								[("post-RYGB" or "lean"/obese)]	log2	Logarithmic conversion	[("post-RYGB" or "lean"/obese)]		[("post-RYGB" or "lean"/obese)-1]
		1 year	n=42 Obese	B: ~ 43 ± 11	B: ~ 47 ± 6	~14	Microarrays							Liu, 2016
					A: ~ 33 ± 5			-	-0.66	0.632878	-		-0.367122
		2 years	n=16 Obese	B: ~ 46 ± 2	B: ~ 41 ± 1	~16	Microarrays							Petrus, 2018
				A: ~ 48 ± 2	A: ~ 25 ± 1			-	-1.24	0.423373	-		-0.576627
		2 years	n=16 Obese	B: ~ 48 ± 10	B: ~ 43	~14	Microarrays							Ortega, 2015
				A: ~ 51 ± 9	A: ~ 29			-	-0.92	0.528509	-		-0.471491
		2 years	n=8 Obese	B: ~ 41 ± 11	B: ~ 52 ± 7	~18	Microarrays							González-Plaza, 2016
					A: ~ 34 ± 9			-	-2.04	0.243164	-		-0.756836
		2 years	n=50 Obese	B: ~ 43 ± 9	B: ~ 43 ± 5	~14	Microarrays		B: 8.98	504.951				Kerr, 2020
			n=49 post-RYGB	A: ~ 45±9	A: ~ 29 ± 4			-	A: 7.71	209.383	0.41466		-0.58534
		5 years	n=50 Obese	B: ~ 43±9	B: ~ 43 ± 5	~11	Microarrays		B: 8.98	504.951				Kerr, 2020
			n=38 post-RYGB	A: ~ 47±10	A: ~ 32 ± 6			-	A: 7.28	155.417	0.307786		-0.692214
		LEAN COMPARED WITH OBESE
		Obese baseline	n=16 Obese	O: ~46 ± 2	O: ~41 ± 1	-	Microarrays							Petrus, 2018
			n= Lean	L: ~48 ± 2	L: ~25			-	-1.38	0.384219	-		-0.615781
		Obese baseline	n=50 Obese	O: ~43 ± 9	O: ~43 ± 5	.	Microarrays		O: 8.98	504.951				Kerr et al., 2020
			n=28 Lean	L: ~44 ± 9	L: ~27 ± 5			-	L: 7.77	218.275	0.432269		-0.567731
		Obese baseline	n=8 Obese	O: ~ 41 ± 9	O: ~ 33 ± 3	-	Microarrays							Ronquillo, 2019
			n=8 Lean	L: ~ 36 ± 9	L: ~ 24 ± 1			-	0.02	1.01396	0.986233		-0.0137673
		Obese baseline	n=11 Obese	O: ~ 46 ± 2	O: ~ 35 ± 1	-	Microarrays							Badoud, 2016
			n=9 Lean	L: ~ 50 ± 3	L: ~ 22 ± 2			-	1.8	3.4822	0.287175		-0.712825
		RYGB: bariatric surgery Roux-en-Y; BMI: body mass index; ΔBMI: BMI change; B: before bariatric surgery; A: after bariatric surgery (Post-RYGB); O: obese; L: lean
	PHAGOCYTIC CELLS
	Gene	Time	Groups	Age (years)	BMI (kg/m²)	ΔBMI	Method	Fold change			Fold change			Reference
			(obese and post-RYGB)					["post-RYGB" or "lean"/obese] or log2 reported			[("post-RYGB" or "lean"/obese)]		[("post-RYGB" or "lean"/obese)-1]
20	CPVL	BEFORE AND AFTER BARIATRIC SURGERY
								Reported		Calculated	Calculated
								[("post-RYGB" or "lean"/obese)]	log2	Logarithmic conversion	[("post-RYGB" or "lean"/obese)]		[("post-RYGB" or "lean"/obese)-1]
		1 year	n=42 Obese	B: ~ 43 ± 11	B: ~ 47 ± 6	~14	Microarrays							Liu, 2016
					A: ~ 33 ± 5			-	-0.563	0.676893	-		-0.323107
		2 years	n=8 Obese	B: ~ 41 ± 11	B: ~ 52 ± 7	~18	Microarrays							González-Plaza, 2016
					A: ~ 34 ± 9			-	-1.86	0.275476	-		-0.724524
		2 years	n=16 Obese	B: ~ 46 ± 2	B: ~ 41 ± 1	~16	Microarrays							Petrus, 2018
				A: ~ 48 ± 2	A: ~ 25 ± 1			-	-1	0.5	-		-0.5
		2 years	n=16 Obese	B: ~ 48 ± 10	B: ~ 43	~14	Microarrays							Ortega, 2015
				A: ~ 51 ± 9	A: ~ 29			-	-0.56	0.678302	-		-0.321698
		2 years	n=50 Obese	B: ~ 43 ± 9	B: ~ 43 ± 5	~14	Microarrays		B: 7.38	166.572				Kerr, 2020
			n=49 post-RYGB	A: ~ 45±9	A: ~ 29 ± 4			-	A: 6.32	79.8932	0.479632		-0.520368
		5 years	n=50 Obese	B: ~ 43±9	B: ~ 43 ± 5	~11	Microarrays		B: 7.38	166.572				Kerr, 2020
			n=38 post-RYGB	A: ~ 47±10	A: ~ 32 ± 6			-	A: 5.75	53.8174	0.323088		-0.676912
		LEAN COMPARED WITH OBESE
		Obese baseline	n=16 Obese	O: ~46 ± 2	O: ~41 ± 1	-	Microarrays							Petrus, 2018
			n= Lean	L: ~48 ± 2	L: ~25			-	-0.85	0.554785	-		-0.445215
		Obese baseline	n=50 Obese	O: ~43 ± 9	O: ~43 ± 5	.	Microarrays		O: 7.38	166.572				Kerr et al., 2020
			n=28 Lean	L: ~44 ± 9	L: ~27 ± 5			-	L: 6.49	89.8845	0.539614		-0.460386
		Obese baseline	n=8 Obese	O: ~ 41 ± 9	O: ~ 33 ± 3	-	Microarrays							Ronquillo, 2019
			n=8 Lean	L: ~ 36 ± 9	L: ~ 24 ± 1			-	0.09	1.06437	0.939523		-0.0604773
		Obese baseline	n=11 Obese	O: ~ 46 ± 2	O: ~ 35 ± 1	-	Microarrays							Badoud, 2016
			n=9 Lean	L: ~ 50 ± 3	L: ~ 22 ± 2			-	0.69	1.61328	0.619854		-0.380146
		RYGB: bariatric surgery Roux-en-Y; BMI: body mass index; ΔBMI: BMI change; B: before bariatric surgery; A: after bariatric surgery (Post-RYGB); O: obese; L: lean
	Gene	Time	Groups	Age (years)	BMI (kg/m²)	ΔBMI	Method	Fold change			Fold change			Reference
			(obese and post-RYGB)					["post-RYGB" or "lean"/obese] or log2 reported			[("post-RYGB" or "lean"/obese)]		[("post-RYGB" or "lean"/obese)-1]
21	AOAH	BEFORE AND AFTER BARIATRIC SURGERY
								Reported		Calculated	Calculated
								[("post-RYGB" or "lean"/obese)]	log2	Logarithmic conversion	[("post-RYGB" or "lean"/obese)]		[("post-RYGB" or "lean"/obese)-1]
		1 year	n=42 Obese	B: ~ 43 ± 11	B: ~ 47 ± 6	~14	Microarrays							Liu, 2016
					A: ~ 33 ± 5			-	-0.189	0.877214	-		-0.122786
		2 years	n=8 Obese	B: ~ 41 ± 11	B: ~ 52 ± 7	~18	Microarrays							González-Plaza, 2016
					A: ~ 34 ± 9			-	-2.21	0.216134	-		-0.783866
		2 years	n=16 Obese	B: ~ 46 ± 2	B: ~ 41 ± 1	~16	Microarrays							Petrus, 2018
				A: ~ 48 ± 2	A: ~ 25 ± 1			-	-1.29	0.408951	-		-0.591049
		2 years	n=16 Obese	B: ~ 48 ± 10	B: ~ 43	~14	Microarrays							Ortega, 2015
				A: ~ 51 ± 9	A: ~ 29			-	-0.92	0.528509	-		-0.471491
		2 years	n=50 Obese	B: ~ 43 ± 9	B: ~ 43 ± 5	~14	Microarrays		B: 6.87	166.572				Kerr, 2020
			n=49 post-RYGB	A: ~ 45±9	A: ~ 29 ± 4			-	A: 5.80	79.8932	0.479632		-0.520368
		5 years	n=50 Obese	B: ~ 43±9	B: ~ 43 ± 5	~11	Microarrays		B: 6.87	166.572				Kerr, 2020
			n=38 post-RYGB	A: ~ 47±10	A: ~ 32 ± 6			-	A: 5.25	53.8174	0.323088		-0.676912
		LEAN COMPARED WITH OBESE
		Obese baseline	n=16 Obese	O: ~46 ± 2	O: ~41 ± 1	-	Microarrays							Petrus, 2018
			n= Lean	L: ~48 ± 2	L: ~25			-	-1.25	0.420448	-		-0.579552
		Obese baseline	n=50 Obese	O: ~43 ± 9	O: ~43 ± 5	.	Microarrays		O: 6.87	116.97				Kerr et al., 2020
			n=28 Lean	L: ~44 ± 9	L: ~27 ± 5			-	L: 5.96	62.2499	0.532185		-0.467815
		Obese baseline	n=8 Obese	O: ~ 41 ± 9	O: ~ 33 ± 3	-	Microarrays							Ronquillo, 2019
			n=8 Lean	L: ~ 36 ± 9	L: ~ 24 ± 1			-	0.02	1.01396	0.986233		-0.0137673
		Obese baseline	n=11 Obese	O: ~ 46 ± 2	O: ~ 35 ± 1	-	Microarrays							Badoud, 2016
			n=9 Lean	L: ~ 50 ± 3	L: ~ 22 ± 2			-	1.18	2.26577	0.441351		-0.558649
		RYGB: bariatric surgery Roux-en-Y; BMI: body mass index; ΔBMI: BMI change; B: before bariatric surgery; A: after bariatric surgery (Post-RYGB); O: obese; L: lean
	APOPTOSIS SIGNALING
	Gene	Time	Groups	Age (years)	BMI (kg/m²)	ΔBMI	Method	Fold change			Fold change			Reference
			(obese and post-RYGB)					["post-RYGB" or "lean"/obese] or log2 reported			[("post-RYGB" or "lean"/obese)]		[("post-RYGB" or "lean"/obese)-1]
22	BAG3	BEFORE AND AFTER BARIATRIC SURGERY
								Reported		Calculated	Calculated
								[("post-RYGB" or "lean"/obese)]	log2	Logarithmic conversion	[("post-RYGB" or "lean"/obese)]		[("post-RYGB" or "lean"/obese)-1]
		1 year	n=42 Obese	B: ~ 43 ± 11	B: ~ 47 ± 6	~14	Microarrays							Liu, 2016
					A: ~ 33 ± 5			-	-0.41	0.752623	-		-0.247377
		2 years	n=8 Obese	B: ~ 41 ± 11	B: ~ 52 ± 7	~18	Microarrays							González-Plaza, 2016
					A: ~ 34 ± 9			-	-2.9	0.133972	-		-0.866028
		2 years	n=16 Obese	B: ~ 46 ± 2	B: ~ 41 ± 1	~16	Microarrays							Petrus, 2018
				A: ~ 48 ± 2	A: ~ 25 ± 1			-	-0.58	0.668964	-		-0.331036
		2 years	n=16 Obese	B: ~ 48 ± 10	B: ~ 43	~14	Microarrays							Ortega, 2015
				A: ~ 51 ± 9	A: ~ 29			-	-0.62	0.650671	-		-0.349329
		2 years	n=50 Obese	B: ~ 43 ± 9	B: ~ 43 ± 5	~14	Microarrays		B: 8.80	445.722				Kerr, 2020
			n=49 post-RYGB	A: ~ 45±9	A: ~ 29 ± 4			-	A: 8.15	284.05	0.63728		-0.36272
		5 years	n=50 Obese	B: ~ 43±9	B: ~ 43 ± 5	~11	Microarrays		B: 8.80	445.722				Kerr, 2020
			n=38 post-RYGB	A: ~ 47±10	A: ~ 32 ± 6			-	A: 8.43	344.892	0.773782		-0.226218
		LEAN COMPARED WITH OBESE
		Obese baseline	n=16 Obese	O: ~46 ± 2	O: ~41 ± 1	-	Microarrays							Petrus, 2018
			n= Lean	L: ~48 ± 2	L: ~25			-	-0.48	0.716978	-		-0.283022
		Obese baseline	n=8 Obese	O: ~ 41 ± 9	O: ~ 33 ± 3	-	Microarrays							Ronquillo, 2019
			n=8 Lean	L: ~ 36 ± 9	L: ~ 24 ± 1			-	0.01	1.00696	0.993092		-0.0069075
		Obese baseline	n=11 Obese	O: ~ 46 ± 2	O: ~ 35 ± 1	-	Microarrays							Badoud, 2016
			n=9 Lean	L: ~ 50 ± 3	L: ~ 22 ± 2			-	0.358	1.28165	0.780245		-0.219755
		RYGB: bariatric surgery Roux-en-Y; BMI: body mass index; ΔBMI: BMI change; B: before bariatric surgery; A: after bariatric surgery (Post-RYGB); O: obese; L: lean
	SIGNAL TRANSDUCTION
	Gene	Time	Groups	Age (years)	BMI (kg/m²)	ΔBMI	Method	Fold change			Fold change			Reference
			(obese and post-RYGB)					["post-RYGB" or "lean"/obese] or log2 reported			[("post-RYGB" or "lean"/obese)]		[("post-RYGB" or "lean"/obese)-1]
23	ARHGAP30	BEFORE AND AFTER BARIATRIC SURGERY
								Reported		Calculated	Calculated
								[("post-RYGB" or "lean"/obese)]	log2	Logarithmic conversion	[("post-RYGB" or "lean"/obese)]		[("post-RYGB" or "lean"/obese)-1]
		1 year	n=42 Obese	B: ~ 43 ± 11	B: ~ 47 ± 6	~14	Microarrays							Liu, 2016
					A: ~ 33 ± 5			-	-0.096	0.935623	-		-0.0643765
		2 years	n=8 Obese	B: ~ 41 ± 11	B: ~ 52 ± 7	~18	Microarrays							González-Plaza, 2016
					A: ~ 34 ± 9			-	-2.75	0.148651	-		-0.851349
		2 years	n=16 Obese	B: ~ 46 ± 2	B: ~ 41 ± 1	~16	Microarrays							Petrus, 2018
				A: ~ 48 ± 2	A: ~ 25 ± 1			-	-0.62	0.650671	-		-0.349329
		2 years	n=16 Obese	B: ~ 48 ± 10	B: ~ 43	~14	Microarrays							Ortega, 2015
				A: ~ 51 ± 9	A: ~ 29			-	-0.5	0.707107	-		-0.292893
		2 years	n=50 Obese	B: ~ 43 ± 9	B: ~ 43 ± 5	~14	Microarrays		B: 5.38	41.6429				Kerr, 2020
			n=49 post-RYGB	A: ~ 45±9	A: ~ 29 ± 4			-	A: 4.57	23.7524	0.570382		-0.429618
		5 years	n=50 Obese	B: ~ 43±9	B: ~ 43 ± 5	~11	Microarrays		B: 5.38	41.6429				Kerr, 2020
			n=38 post-RYGB	A: ~ 47±10	A: ~ 32 ± 6			-	A: 4.22	18.6357	0.447513		-0.552487
		LEAN COMPARED WITH OBESE
		Obese baseline	n=16 Obese	O: ~46 ± 2	O: ~41 ± 1	-	Microarrays							Petrus, 2018
			n= Lean	L: ~48 ± 2	L: ~25			-	-0.61	0.655197	-		-0.344803
		Obese baseline	n=8 Obese	O: ~ 41 ± 9	O: ~ 33 ± 3	-	Microarrays							Ronquillo, 2019
			n=8 Lean	L: ~ 36 ± 9	L: ~ 24 ± 1			-	0.16	1.11729	0.895025		-0.104975
		Obese baseline	n=11 Obese	O: ~ 46 ± 2	O: ~ 35 ± 1	-	Microarrays							Badoud, 2016
			n=9 Lean	L: ~ 50 ± 3	L: ~ 22 ± 2			-	0.32	1.24833	0.80107		-0.19893
		RYGB: bariatric surgery Roux-en-Y; BMI: body mass index; ΔBMI: BMI change; B: before bariatric surgery; A: after bariatric surgery (Post-RYGB); O: obese; L: lean
	Gene	Time	Groups	Age (years)	BMI (kg/m²)	ΔBMI	Method	Fold change			Fold change			Reference
			(obese and post-RYGB)					["post-RYGB" or "lean"/obese] or log2 reported			[("post-RYGB" or "lean"/obese)]		[("post-RYGB" or "lean"/obese)-1]
24	MS4A6A	BEFORE AND AFTER BARIATRIC SURGERY
								Reported		Calculated	Calculated
								[("post-RYGB" or "lean"/obese)]	log2	Logarithmic conversion	[("post-RYGB" or "lean"/obese)]		[("post-RYGB" or "lean"/obese)-1]
		1 year	n=42 Obese	B: ~ 43 ± 11	B: ~ 47 ± 6	~14	Microarrays							Liu, 2016
					A: ~ 33 ± 5			-	-0.694	0.618138	-		-0.381862
		2 years	n=8 Obese	B: ~ 41 ± 11	B: ~ 52 ± 7	~18	Microarrays							González-Plaza, 2016
					A: ~ 34 ± 9			-	-1.7	0.307786	-		-0.692214
		2 years	n=16 Obese	B: ~ 46 ± 2	B: ~ 41 ± 1	~16	Microarrays							Petrus, 2018
				A: ~ 48 ± 2	A: ~ 25 ± 1			-	-1.37	0.386891	-		-0.613109
		2 years	n=16 Obese	B: ~ 48 ± 10	B: ~ 43	~14	Microarrays							Ortega, 2015
				A: ~ 51 ± 9	A: ~ 29			-	-0.878	0.544121	-		-0.455879
		2 years	n=50 Obese	B: ~ 43 ± 9	B: ~ 43 ± 5	~14	Microarrays		B: 9.90	955.426				Kerr, 2020
			n=49 post-RYGB	A: ~ 45±9	A: ~ 29 ± 4			-	A: 8.68	410.148	0.429283		-0.570717
		5 years	n=50 Obese	B: ~ 43±9	B: ~ 43 ± 5	~11	Microarrays		B: 9.90	955.426				Kerr, 2020
			n=38 post-RYGB	A: ~ 47±10	A: ~ 32 ± 6			-	A: 8.18	290.018	0.303549		-0.696451
		LEAN COMPARED WITH OBESE
		Obese baseline	n=16 Obese	O: ~46 ± 2	O: ~41 ± 1	-	Microarrays							Petrus, 2018
			n= Lean	L: ~48 ± 2	L: ~25			-	-1.15	0.450625	-		-0.549375
		Obese baseline	n=50 Obese	O: ~43 ± 9	O: ~43 ± 5	.	Microarrays		O: 9.90	955.426				Kerr et al., 2020
			n=28 Lean	L: ~44 ± 9	L: ~27 ± 5			-	L: 8.98	504.951	0.528509		-0.471491
		Obese baseline	n=8 Obese	O: ~ 41 ± 9	O: ~ 33 ± 3	-	Microarrays							Ronquillo, 2019
			n=8 Lean	L: ~ 36 ± 9	L: ~ 24 ± 1			-	0.03	1.02101	0.97942		-0.0205797
		Obese baseline	n=11 Obese	O: ~ 46 ± 2	O: ~ 35 ± 1	-	Microarrays							Badoud, 2016
			n=9 Lean	L: ~ 50 ± 3	L: ~ 22 ± 2			-	1.34	2.53151	0.395021		-0.604979
		RYGB: bariatric surgery Roux-en-Y; BMI: body mass index; ΔBMI: BMI change; B: before bariatric surgery; A: after bariatric surgery (Post-RYGB); O: obese; L: lean
	Gene	Time	Groups	Age (years)	BMI (kg/m²)	ΔBMI	Method	Fold change			Fold change			Reference
			(obese and post-RYGB)					["post-RYGB" or "lean"/obese] or log2 reported			[("post-RYGB" or "lean"/obese)]		[("post-RYGB" or "lean"/obese)-1]
25	PLEK	BEFORE AND AFTER BARIATRIC SURGERY
								Reported		Calculated	Calculated
								[("post-RYGB" or "lean"/obese)]	log2	Logarithmic conversion	[("post-RYGB" or "lean"/obese)]		[("post-RYGB" or "lean"/obese)-1]
		1 year	n=42 Obese	B: ~ 43 ± 11	B: ~ 47 ± 6	~14	Microarrays							Liu, 2016
					A: ~ 33 ± 5			-	-0.767	0.587638	-		-0.412362
		2 years	n=8 Obese	B: ~ 41 ± 11	B: ~ 52 ± 7	~18	Microarrays							González-Plaza, 2016
					A: ~ 34 ± 9			-	-2.81	0.142595	-		-0.857405
		2 years	n=16 Obese	B: ~ 46 ± 2	B: ~ 41 ± 1	~16	Microarrays							Petrus, 2018
				A: ~ 48 ± 2	A: ~ 25 ± 1			-	-1.38	0.384219	-		-0.615781
		2 years	n=16 Obese	B: ~ 48 ± 10	B: ~ 43	~14	Microarrays							Ortega, 2015
				A: ~ 51 ± 9	A: ~ 29			-	-0.933	0.523768	-		-0.476232
		2 years	n=50 Obese	B: ~ 43 ± 9	B: ~ 43 ± 5	~14	Microarrays		B: 6.71	104.691				Kerr, 2020
			n=49 post-RYGB	A: ~ 45±9	A: ~ 29 ± 4			-	A: 5.46	44.0173	0.420448		-0.579552
		5 years	n=50 Obese	B: ~ 43±9	B: ~ 43 ± 5	~11	Microarrays		B: 6.71	104.691				Kerr, 2020
			n=38 post-RYGB	A: ~ 47±10	A: ~ 32 ± 6			-	A: 5.02	32.4467	0.309927		-0.690073
		LEAN COMPARED WITH OBESE
		Obese baseline	n=16 Obese	O: ~46 ± 2	O: ~41 ± 1	-	Microarrays							Petrus, 2018
			n= Lean	L: ~48 ± 2	L: ~25			-	-1.34	0.395021	-		-0.604979
		Obese baseline	n=50 Obese	O: ~43 ± 9	O: ~43 ± 5	.	Microarrays		O: 6.71	104.691				Kerr et al., 2020
			n=28 Lean	L: ~44 ± 9	L: ~27 ± 5			-	L: 5.68	51.2685	0.48971		-0.51029
		Obese baseline	n=8 Obese	O: ~ 41 ± 9	O: ~ 33 ± 3	-	Microarrays							Ronquillo, 2019
			n=8 Lean	L: ~ 36 ± 9	L: ~ 24 ± 1			-	0.05	1.03526	0.965936		-0.0340637
		Obese baseline	n=11 Obese	O: ~ 46 ± 2	O: ~ 35 ± 1	-	Microarrays							Badoud, 2016
			n=9 Lean	L: ~ 50 ± 3	L: ~ 22 ± 2			-	1.804	3.49187	0.286379		-0.713621
		RYGB: bariatric surgery Roux-en-Y; BMI: body mass index; ΔBMI: BMI change; B: before bariatric surgery; A: after bariatric surgery (Post-RYGB); O: obese; L: lean
	ACETYL-COA/ACYL-COA METABOLIC PROCESS
	Gene	Time	Groups	Age (years)	BMI (kg/m²)	ΔBMI	Method	Fold change			Fold change			Reference
			(obese and post-RYGB)					["post-RYGB" or "lean"/obese] or log2 reported			[("post-RYGB" or "lean"/obese)]		[("post-RYGB" or "lean"/obese)-1]
26	KYNU	BEFORE AND AFTER BARIATRIC SURGERY
								Reported		Calculated	Calculated
								[("post-RYGB" or "lean"/obese)]	log2	Logarithmic conversion	[("post-RYGB" or "lean"/obese)]		[("post-RYGB" or "lean"/obese)-1]
		1 year	n=42 Obese	B: ~ 43 ± 11	B: ~ 47 ± 6	~14	Microarrays							Liu, 2016
					A: ~ 33 ± 5			-	-0.306	0.808881	-		-0.191119
		2 years	n=8 Obese	B: ~ 41 ± 11	B: ~ 52 ± 7	~18	Microarrays							González-Plaza, 2016
					A: ~ 34 ± 9			-	-2.89	0.134904	-		-0.865096
		2 years	n=16 Obese	B: ~ 46 ± 2	B: ~ 41 ± 1	~16	Microarrays							Petrus, 2018
				A: ~ 48 ± 2	A: ~ 25 ± 1			-	-1.53	0.346277	-		-0.653723
		2 years	n=16 Obese	B: ~ 48 ± 10	B: ~ 43	~14	Microarrays							Ortega, 2015
				A: ~ 51 ± 9	A: ~ 29			-	-0.892	0.538867	-		-0.461133
		2 years	n=50 Obese	B: ~ 43 ± 9	B: ~ 43 ± 5	~14	Microarrays		B: 3.87	14.6213				Kerr, 2020
			n=49 post-RYGB	A: ~ 45±9	A: ~ 29 ± 4			-	A: 2.93	7.6211	0.521233		-0.478767
		5 years	n=50 Obese	B: ~ 43±9	B: ~ 43 ± 5	~11	Microarrays		B: 3.87	14.6213				Kerr, 2020
			n=38 post-RYGB	A: ~ 47±10	A: ~ 32 ± 6			-	A: 2.68	6.40856	0.438303		-0.561697
		LEAN COMPARED WITH OBESE
		Obese baseline	n=16 Obese	O: ~46 ± 2	O: ~41 ± 1	-	Microarrays							Petrus, 2018
			n= Lean	L: ~48 ± 2	L: ~25			-	-1.43	0.371131	-		-0.628869
		Obese baseline	n=50 Obese	O: ~43 ± 9	O: ~43 ± 5	.	Microarrays		O: 3.87	14.6213				Kerr et al., 2020
			n=28 Lean	L: ~44 ± 9	L: ~27 ± 5			-	L: 2.98	7.88986	0.539614		-0.460386
		Obese baseline	n=8 Obese	O: ~ 41 ± 9	O: ~ 33 ± 3	-	Microarrays							Ronquillo, 2019
			n=8 Lean	L: ~ 36 ± 9	L: ~ 24 ± 1			-	0.13	1.09429	0.913831		-0.0861685
		Obese baseline	n=11 Obese	O: ~ 46 ± 2	O: ~ 35 ± 1	-	Microarrays							Badoud, 2016
			n=9 Lean	L: ~ 50 ± 3	L: ~ 22 ± 2			-	0.425	1.34257	0.744839		-0.255161
		RYGB: bariatric surgery Roux-en-Y; BMI: body mass index; ΔBMI: BMI change; B: before bariatric surgery; A: after bariatric surgery (Post-RYGB); O: obese; L: lean
